# Supplementary material for: Double DAP-seq uncovered synergistic DNA binding of interacting bZIP transcription factors
Source: Nat Commun. 2023 May 5;14:2600. doi: 10.1038/s41467-023-38096-2 (PMC10163045; doi:10.1038/s41467-023-38096-2)
Supplement: Supplementary file 3 — Supplementary Data 1 [file 41467_2023_38096_MOESM3_ESM.xlsx]

## Sheet: Supplementary Data 1
Supplementary Data 1. DAP-seq, double DAP-seq and sequential DAP-seq samples for Arabidopsis C/S1 bZIP transcription factors
SampleName	SampleID	Replicate	ExpressionPlasmid	DapMethod	AffinityPurification1	AffinityPurification2
bZIP1	bZIP1_Col-B_p1	1	ph-bZIP1	DAP-seq	HaloTag
bZIP1	bZIP1_Col-B_p2	2	ph-bZIP1	DAP-seq	HaloTag
bZIP10	bZIP10_Col-B_o1	1	ph-bZIP10	DAP-seq	HaloTag
bZIP10	bZIP10_Col-B_o2	2	ph-bZIP10	DAP-seq	HaloTag
bZIP11	bZIP11_Col-B_p1	1	ph-bZIP11	DAP-seq	HaloTag
bZIP11	bZIP11_Col-B_p2	2	ph-bZIP11	DAP-seq	HaloTag
bZIP2	bZIP2_Col-B_p1	1	ph-bZIP2	DAP-seq	HaloTag
bZIP2	bZIP2_Col-B_p2	2	ph-bZIP2	DAP-seq	HaloTag
bZIP44	bZIP44_Col-B_p1	1	ph-bZIP44	DAP-seq	HaloTag
bZIP44	bZIP44_Col-B_p2	2	ph-bZIP44	DAP-seq	HaloTag
bZIP53	bZIP53_Col-B_p1	1	ph-bZIP53	DAP-seq	HaloTag
bZIP53	bZIP53_Col-B_p2	2	ph-bZIP53	DAP-seq	HaloTag
bZIP63	bZIP63_Col-B_k	1	ph-bZIP63	DAP-seq	HaloTag
bZIP63	bZIP63_Col-B_p	2	ph-bZIP63	DAP-seq	HaloTag
bZIP63	bZIP63_Col-B_q	3	ph-bZIP63	DAP-seq	HaloTag
bZIP63	bZIP63_Col-B_r	4	ph-bZIP63	DAP-seq	HaloTag
bZIP9	bZIP9_Col-B_o1	1	ph-bZIP9	DAP-seq	HaloTag
bZIP9	bZIP9_Col-B_o2	2	ph-bZIP9	DAP-seq	HaloTag
pIXHALO	pIXHALO_Col-B_b	1	pIXHALO	DAP-seq	HaloTag
pIXHALO	pIXHALO_Col-B_r	2	pIXHALO	DAP-seq	HaloTag
bZIP1:bZIP10	ps-bZIP1..ph-bZIP10_Col..h-B_p1	1	ps-bZIP1..ph-bZIP10	Double DAP-seq	HaloTag
bZIP1:bZIP10	ps-bZIP1..ph-bZIP10_Col..h-B_p2	2	ps-bZIP1..ph-bZIP10	Double DAP-seq	HaloTag
bZIP1:bZIP63	ps-bZIP1..ph-bZIP63_Col..h-B_p1	1	ps-bZIP1..ph-bZIP63	Double DAP-seq	HaloTag
bZIP1:bZIP63	ps-bZIP1..ph-bZIP63_Col..h-B_p2	2	ps-bZIP1..ph-bZIP63	Double DAP-seq	HaloTag
bZIP1:bZIP9	ps-bZIP1..ph-bZIP9_Col..h-B_p1	1	ps-bZIP1..ph-bZIP9	Double DAP-seq	HaloTag
bZIP1:bZIP9	ps-bZIP1..ph-bZIP9_Col..h-B_p2	2	ps-bZIP1..ph-bZIP9	Double DAP-seq	HaloTag
bZIP1:pIXHALO	ps-bZIP1..ph-vec_Col..h-B_p	1	ps-bZIP1..ph-vec	Double DAP-seq	HaloTag
bZIP11:bZIP10	ps-bZIP11..ph-bZIP10_Col..h-B_p1	1	ps-bZIP11..ph-bZIP10	Double DAP-seq	HaloTag
bZIP11:bZIP10	ps-bZIP11..ph-bZIP10_Col..h-B_p2	2	ps-bZIP11..ph-bZIP10	Double DAP-seq	HaloTag
bZIP11:bZIP63	ps-bZIP11..ph-bZIP63_Col..h-B_p1	1	ps-bZIP11..ph-bZIP63	Double DAP-seq	HaloTag
bZIP11:bZIP63	ps-bZIP11..ph-bZIP63_Col..h-B_p2	2	ps-bZIP11..ph-bZIP63	Double DAP-seq	HaloTag
bZIP11:bZIP9	ps-bZIP11..ph-bZIP9_Col..h-B_p1	1	ps-bZIP11..ph-bZIP9	Double DAP-seq	HaloTag
bZIP11:bZIP9	ps-bZIP11..ph-bZIP9_Col..h-B_p2	2	ps-bZIP11..ph-bZIP9	Double DAP-seq	HaloTag
bZIP11:pIXHALO	ps-bZIP11..ph-vec_Col..h-B_p	1	ps-bZIP11..ph-vec	Double DAP-seq	HaloTag
bZIP2:bZIP10	ps-bZIP2..ph-bZIP10_Col..h-B_r1	1	ps-bZIP2..ph-bZIP10	Double DAP-seq	HaloTag
bZIP2:bZIP10	ps-bZIP2..ph-bZIP10_Col..h-B_r2	2	ps-bZIP2..ph-bZIP10	Double DAP-seq	HaloTag
bZIP2:bZIP63	ps-bZIP2..ph-bZIP63_Col..h-B_r1	1	ps-bZIP2..ph-bZIP63	Double DAP-seq	HaloTag
bZIP2:bZIP63	ps-bZIP2..ph-bZIP63_Col..h-B_r2	2	ps-bZIP2..ph-bZIP63	Double DAP-seq	HaloTag
bZIP2:bZIP9	ps-bZIP2..ph-bZIP9_Col..h-B_r1	1	ps-bZIP2..ph-bZIP9	Double DAP-seq	HaloTag
bZIP2:bZIP9	ps-bZIP2..ph-bZIP9_Col..h-B_r2	2	ps-bZIP2..ph-bZIP9	Double DAP-seq	HaloTag
bZIP2:pIXHALO	ps-bZIP2..ph-vec_Col..h-B_p	1	ps-bZIP2..ph-vec	Double DAP-seq	HaloTag
bZIP44:bZIP10	ps-bZIP44..ph-bZIP10_Col..h-B_p1	1	ps-bZIP44..ph-bZIP10	Double DAP-seq	HaloTag
bZIP44:bZIP10	ps-bZIP44..ph-bZIP10_Col..h-B_p2	2	ps-bZIP44..ph-bZIP10	Double DAP-seq	HaloTag
bZIP44:bZIP63	ps-bZIP44..ph-bZIP63_Col..h-B_p1	1	ps-bZIP44..ph-bZIP63	Double DAP-seq	HaloTag
bZIP44:bZIP63	ps-bZIP44..ph-bZIP63_Col..h-B_p2	2	ps-bZIP44..ph-bZIP63	Double DAP-seq	HaloTag
bZIP44:bZIP9	ps-bZIP44..ph-bZIP9_Col..h-B_p1	1	ps-bZIP44..ph-bZIP9	Double DAP-seq	HaloTag
bZIP44:bZIP9	ps-bZIP44..ph-bZIP9_Col..h-B_p2	2	ps-bZIP44..ph-bZIP9	Double DAP-seq	HaloTag
bZIP44:pIXHALO	ps-bZIP44..ph-vec_Col..h-B_p	1	ps-bZIP44..ph-vec	Double DAP-seq	HaloTag
bZIP53:bZIP10	ps-bZIP53..ph-bZIP10_Col..h-B_n	1	ps-bZIP53..ph-bZIP10	Double DAP-seq	HaloTag
bZIP53:bZIP10	ps-bZIP53..ph-bZIP10_Col..h-B_o	2	ps-bZIP53..ph-bZIP10	Double DAP-seq	HaloTag
bZIP53:bZIP63	ps-bZIP53..ph-bZIP63_Col..h-B_m	1	ps-bZIP53..ph-bZIP63	Double DAP-seq	HaloTag
bZIP53:bZIP63	ps-bZIP53..ph-bZIP63_Col..h-B_n	2	ps-bZIP53..ph-bZIP63	Double DAP-seq	HaloTag
bZIP53:bZIP9	ps-bZIP53..ph-bZIP9_Col..h-B_n	1	ps-bZIP53..ph-bZIP9	Double DAP-seq	HaloTag
bZIP53:bZIP9	ps-bZIP53..ph-bZIP9_Col..h-B_o	2	ps-bZIP53..ph-bZIP9	Double DAP-seq	HaloTag
bZIP53:pIXHALO	ps-bZIP53..ph-vec_Col..h-B_o	1	ps-bZIP53..ph-vec	Double DAP-seq	HaloTag
pIXSBP:bZIP10	ps-vec..ph-bZIP10_Col..h-B_o1	1	ps-vec..ph-bZIP10	Double DAP-seq	HaloTag
pIXSBP:bZIP10	ps-vec..ph-bZIP10_Col..h-B_o2	2	ps-vec..ph-bZIP10	Double DAP-seq	HaloTag
pIXSBP:bZIP63	ps-vec..ph-bZIP63_Col..h-B_q1	1	ps-vec..ph-bZIP63	Double DAP-seq	HaloTag
pIXSBP:bZIP63	ps-vec..ph-bZIP63_Col..h-B_q2	2	ps-vec..ph-bZIP63	Double DAP-seq	HaloTag
pIXSBP:bZIP63	ps-vec..ph-bZIP63_Col..h-B_r1	3	ps-vec..ph-bZIP63	Double DAP-seq	HaloTag
pIXSBP:bZIP63	ps-vec..ph-bZIP63_Col..h-B_r2	4	ps-vec..ph-bZIP63	Double DAP-seq	HaloTag
pIXSBP:bZIP9	ps-vec..ph-bZIP9_Col..h-B_o1	1	ps-vec..ph-bZIP9	Double DAP-seq	HaloTag
pIXSBP:bZIP9	ps-vec..ph-bZIP9_Col..h-B_o2	2	ps-vec..ph-bZIP9	Double DAP-seq	HaloTag
bZIP53_mgCol-B	bZIP53_mgCol-B_mga	1	bZIP53	Sequential DAP-seq	SBPTag	HaloTag
bZIP63_mgCol-B	bZIP63_mgCol-B_mga	1	bZIP63	Sequential DAP-seq	SBPTag	HaloTag
SBP-bZIP53:Halo-bZIP53_SBP->Halo	ps-bZIP53..ph-bZIP53_mgCol..s-B..h-B_mga	1	ps-bZIP53..ph-bZIP53	Sequential DAP-seq	SBPTag	HaloTag
SBP-bZIP53:Halo-bZIP63_SBP->Halo	ps-bZIP53..ph-bZIP63_mgCol..s-B..h-B_mga	1	ps-bZIP53..ph-bZIP63	Sequential DAP-seq	SBPTag	HaloTag
SBP-bZIP63:Halo-bZIP53_SBP->Halo	ps-bZIP63..ph-bZIP53_mgCol..s-B..h-B_mga	1	ps-bZIP63..ph-bZIP53	Sequential DAP-seq	SBPTag	HaloTag
SBP-bZIP63:Halo-bZIP63_SBP->Halo	ps-bZIP63..ph-bZIP63_mgCol..s-B..h-B_mga	1	ps-bZIP63..ph-bZIP63	Sequential DAP-seq	SBPTag	HaloTag
