# Supplementary material for: Double DAP-seq uncovered synergistic DNA binding of interacting bZIP transcription factors
Source: Nat Commun. 2023 May 5;14:2600. doi: 10.1038/s41467-023-38096-2 (PMC10163045; doi:10.1038/s41467-023-38096-2)
Supplement: Supplementary file 4 — Supplementary Data 2 [file 41467_2023_38096_MOESM4_ESM.xlsx]

## Sheet: Supplementary Data 2 
Supplementary Data 2. Differentially expressed genes (DEGs) in the bzipS1 mutant are grouped into six clusters by DAP/dDAP
Cluster	TAIR_ID
Cluster 2 (34)	AT1G20840
Cluster 2 (34)	AT4G31140
Cluster 2 (34)	AT1G48480
Cluster 2 (34)	AT4G27300
Cluster 2 (34)	AT5G13330
Cluster 2 (34)	AT4G34980
Cluster 2 (34)	AT1G64640
Cluster 2 (34)	AT2G37180
Cluster 2 (34)	AT4G26540
Cluster 2 (34)	AT2G37170
Cluster 2 (34)	AT4G12470
Cluster 2 (34)	AT5G27350
Cluster 2 (34)	AT2G39010
Cluster 2 (34)	AT4G15610
Cluster 2 (34)	AT1G24530
Cluster 2 (34)	AT1G69870
Cluster 2 (34)	AT5G45350
Cluster 2 (34)	AT3G10985
Cluster 2 (34)	AT1G50010
Cluster 2 (34)	AT5G25610
Cluster 2 (34)	AT1G12900
Cluster 2 (34)	AT2G36800
Cluster 2 (34)	AT1G56340
Cluster 2 (34)	AT1G23080
Cluster 2 (34)	AT5G05200
Cluster 2 (34)	AT3G14770
Cluster 2 (34)	AT1G15330
Cluster 2 (34)	AT4G34830
Cluster 2 (34)	AT1G05680
Cluster 2 (34)	AT1G10960
Cluster 2 (34)	AT5G62670
Cluster 2 (34)	AT1G67480
Cluster 2 (34)	AT3G30775
Cluster 2 (34)	AT1G53840
Cluster 1 (24)	AT5G02970
Cluster 1 (24)	AT3G49220
Cluster 1 (24)	AT1G18460
Cluster 1 (24)	AT3G57520
Cluster 1 (24)	AT2G43060
Cluster 1 (24)	AT2G05790
Cluster 1 (24)	AT5G24930
Cluster 1 (24)	AT1G55850
Cluster 1 (24)	AT1G68440
Cluster 1 (24)	AT5G51550
Cluster 1 (24)	AT1G44800
Cluster 1 (24)	AT3G53420
Cluster 1 (24)	AT1G09750
Cluster 1 (24)	AT5G27920
Cluster 1 (24)	AT1G41830
Cluster 1 (24)	AT2G06850
Cluster 1 (24)	AT5G65700
Cluster 1 (24)	AT5G54080
Cluster 1 (24)	AT3G20820
Cluster 1 (24)	AT5G08790
Cluster 1 (24)	AT1G69850
Cluster 1 (24)	AT2G29980
Cluster 1 (24)	AT5G11070
Cluster 1 (24)	AT2G36380
Cluster 3 (17)	AT5G04530
Cluster 3 (17)	AT4G12420
Cluster 3 (17)	AT1G12090
Cluster 3 (17)	AT4G30270
Cluster 3 (17)	AT2G24240
Cluster 3 (17)	AT2G44230
Cluster 3 (17)	AT4G19420
Cluster 3 (17)	AT4G17900
Cluster 3 (17)	AT3G11700
Cluster 3 (17)	AT3G45970
Cluster 3 (17)	AT2G35880
Cluster 3 (17)	AT1G20330
Cluster 3 (17)	AT3G13790
Cluster 3 (17)	AT3G13310
Cluster 3 (17)	AT3G62420
Cluster 3 (17)	AT4G03210
Cluster 3 (17)	AT4G01120
Cluster 6 (187)	AT1G75945
Cluster 6 (187)	AT3G25770
Cluster 6 (187)	AT1G27020
Cluster 6 (187)	AT3G44300
Cluster 6 (187)	AT5G07100
Cluster 6 (187)	AT1G72060
Cluster 6 (187)	AT3G26170
Cluster 6 (187)	AT3G03470
Cluster 6 (187)	AT1G36370
Cluster 6 (187)	AT1G65970
Cluster 6 (187)	AT4G36670
Cluster 6 (187)	AT3G25760
Cluster 6 (187)	AT4G20110
Cluster 6 (187)	AT1G72680
Cluster 6 (187)	AT1G66670
Cluster 6 (187)	AT5G20960
Cluster 6 (187)	AT1G72900
Cluster 6 (187)	AT3G48000
Cluster 6 (187)	AT2G46600
Cluster 6 (187)	AT1G62810
Cluster 6 (187)	AT5G38530
Cluster 6 (187)	AT5G18130
Cluster 6 (187)	AT4G17070
Cluster 6 (187)	AT4G03400
Cluster 6 (187)	AT5G60270
Cluster 6 (187)	AT5G43060
Cluster 6 (187)	AT4G16860
Cluster 6 (187)	AT5G63810
Cluster 6 (187)	AT5G62740
Cluster 6 (187)	AT1G21100
Cluster 6 (187)	AT1G02300
Cluster 6 (187)	AT3G47160
Cluster 6 (187)	AT3G10740
Cluster 6 (187)	AT1G02850
Cluster 6 (187)	AT3G46530
Cluster 6 (187)	AT4G11850
Cluster 6 (187)	AT5G39610
Cluster 6 (187)	AT1G03740
Cluster 6 (187)	AT1G10410
Cluster 6 (187)	AT3G55770
Cluster 6 (187)	AT3G02070
Cluster 6 (187)	AT3G62550
Cluster 6 (187)	AT3G44880
Cluster 6 (187)	AT5G61820
Cluster 6 (187)	AT2G30250
Cluster 6 (187)	AT5G63800
Cluster 6 (187)	AT2G27830
Cluster 6 (187)	AT5G40170
Cluster 6 (187)	AT4G34890
Cluster 6 (187)	AT5G47860
Cluster 6 (187)	AT5G46180
Cluster 6 (187)	AT2G23350
Cluster 6 (187)	AT5G12250
Cluster 6 (187)	AT5G16130
Cluster 6 (187)	AT5G18170
Cluster 6 (187)	AT3G52840
Cluster 6 (187)	AT5G62540
Cluster 6 (187)	AT4G24230
Cluster 6 (187)	AT3G02380
Cluster 6 (187)	AT2G03750
Cluster 6 (187)	AT4G34030
Cluster 6 (187)	AT1G74690
Cluster 6 (187)	AT1G01620
Cluster 6 (187)	AT5G09220
Cluster 6 (187)	AT5G61170
Cluster 6 (187)	AT2G45470
Cluster 6 (187)	AT4G00400
Cluster 6 (187)	AT1G70830
Cluster 6 (187)	AT2G41650
Cluster 6 (187)	AT4G18670
Cluster 6 (187)	AT1G35670
Cluster 6 (187)	AT2G45730
Cluster 6 (187)	AT2G27710
Cluster 6 (187)	AT5G15780
Cluster 6 (187)	AT1G74840
Cluster 6 (187)	AT3G55580
Cluster 6 (187)	AT2G44670
Cluster 6 (187)	AT2G45960
Cluster 6 (187)	AT5G52170
Cluster 6 (187)	AT4G38400
Cluster 6 (187)	AT3G06850
Cluster 6 (187)	AT3G53620
Cluster 6 (187)	AT5G52190
Cluster 6 (187)	AT5G22920
Cluster 6 (187)	AT5G54110
Cluster 6 (187)	AT4G37220
Cluster 6 (187)	AT4G22517
Cluster 6 (187)	AT1G10470
Cluster 6 (187)	AT1G27980
Cluster 6 (187)	AT5G44572
Cluster 6 (187)	AT1G60730
Cluster 6 (187)	AT5G54160
Cluster 6 (187)	AT3G50480
Cluster 6 (187)	AT5G47930
Cluster 6 (187)	AT1G66100
Cluster 6 (187)	AT4G14890
Cluster 6 (187)	AT4G16720
Cluster 6 (187)	AT3G01970
Cluster 6 (187)	AT1G21400
Cluster 6 (187)	AT2G38540
Cluster 6 (187)	AT5G15580
Cluster 6 (187)	AT3G07010
Cluster 6 (187)	AT3G09390
Cluster 6 (187)	AT3G16370
Cluster 6 (187)	AT3G03870
Cluster 6 (187)	AT1G72070
Cluster 6 (187)	AT4G01250
Cluster 6 (187)	AT4G20860
Cluster 6 (187)	AT2G28000
Cluster 6 (187)	AT5G61600
Cluster 6 (187)	AT1G29670
Cluster 6 (187)	AT3G48310
Cluster 6 (187)	AT1G75680
Cluster 6 (187)	AT1G75750
Cluster 6 (187)	AT2G43820
Cluster 6 (187)	AT3G49430
Cluster 6 (187)	AT5G49450
Cluster 6 (187)	AT5G43260
Cluster 6 (187)	AT4G12480
Cluster 6 (187)	AT5G55700
Cluster 6 (187)	AT1G13990
Cluster 6 (187)	AT5G36910
Cluster 6 (187)	AT3G11690
Cluster 6 (187)	AT5G51830
Cluster 6 (187)	AT5G01820
Cluster 6 (187)	AT4G15490
Cluster 6 (187)	AT5G63180
Cluster 6 (187)	AT2G37640
Cluster 6 (187)	AT2G02930
Cluster 6 (187)	AT2G41410
Cluster 6 (187)	AT3G48690
Cluster 6 (187)	AT1G55920
Cluster 6 (187)	AT4G18205
Cluster 6 (187)	AT1G76690
Cluster 6 (187)	AT4G11600
Cluster 6 (187)	AT2G15480
Cluster 6 (187)	AT3G26220
Cluster 6 (187)	AT2G10940
Cluster 6 (187)	AT3G26230
Cluster 6 (187)	AT3G28740
Cluster 6 (187)	AT4G34135
Cluster 6 (187)	AT1G17170
Cluster 6 (187)	AT1G76680
Cluster 6 (187)	AT4G25580
Cluster 6 (187)	AT2G18050
Cluster 6 (187)	AT2G29420
Cluster 6 (187)	AT5G16970
Cluster 6 (187)	AT5G35690
Cluster 6 (187)	AT4G21990
Cluster 6 (187)	AT1G66580
Cluster 6 (187)	AT5G49460
Cluster 6 (187)	AT4G03190
Cluster 6 (187)	AT3G47800
Cluster 6 (187)	AT5G62890
Cluster 6 (187)	AT4G19530
Cluster 6 (187)	AT2G37660
Cluster 6 (187)	AT5G49480
Cluster 6 (187)	AT5G44130
Cluster 6 (187)	AT1G01820
Cluster 6 (187)	AT2G26560
Cluster 6 (187)	AT1G28580
Cluster 6 (187)	AT3G23560
Cluster 6 (187)	AT4G38540
Cluster 6 (187)	AT1G01300
Cluster 6 (187)	AT4G24220
Cluster 6 (187)	AT1G76590
Cluster 6 (187)	AT5G15090
Cluster 6 (187)	AT5G28050
Cluster 6 (187)	AT1G79360
Cluster 6 (187)	AT3G22640
Cluster 6 (187)	AT5G01810
Cluster 6 (187)	AT3G05165
Cluster 6 (187)	AT3G12610
Cluster 6 (187)	AT2G28950
Cluster 6 (187)	AT4G15530
Cluster 6 (187)	AT4G30530
Cluster 6 (187)	AT5G40670
Cluster 6 (187)	AT2G17520
Cluster 6 (187)	AT3G23810
Cluster 6 (187)	AT4G35750
Cluster 6 (187)	AT5G27280
Cluster 6 (187)	AT3G62950
Cluster 6 (187)	AT2G42900
Cluster 6 (187)	AT4G17460
Cluster 6 (187)	AT4G25260
Cluster 6 (187)	AT3G56200
Cluster 6 (187)	AT4G30440
Cluster 5 (43)	AT3G23550
Cluster 5 (43)	AT2G04040
Cluster 5 (43)	AT4G17090
Cluster 5 (43)	AT3G57420
Cluster 5 (43)	AT1G14150
Cluster 5 (43)	AT3G06750
Cluster 5 (43)	AT1G52200
Cluster 5 (43)	AT5G54960
Cluster 5 (43)	AT1G62480
Cluster 5 (43)	AT1G29900
Cluster 5 (43)	AT2G36630
Cluster 5 (43)	AT3G21870
Cluster 5 (43)	AT5G18670
Cluster 5 (43)	AT4G06534
Cluster 5 (43)	AT4G34131
Cluster 5 (43)	AT1G64950
Cluster 5 (43)	AT5G19140
Cluster 5 (43)	AT1G04410
Cluster 5 (43)	AT2G14170
Cluster 5 (43)	AT3G24503
Cluster 5 (43)	AT5G13100
Cluster 5 (43)	AT4G00430
Cluster 5 (43)	AT4G00360
Cluster 5 (43)	AT3G04000
Cluster 5 (43)	AT5G11420
Cluster 5 (43)	AT3G19390
Cluster 5 (43)	AT2G43330
Cluster 5 (43)	AT3G45730
Cluster 5 (43)	AT1G03870
Cluster 5 (43)	AT4G34180
Cluster 5 (43)	AT4G39800
Cluster 5 (43)	AT3G14660
Cluster 5 (43)	AT5G39050
Cluster 5 (43)	AT3G16240
Cluster 5 (43)	AT1G12080
Cluster 5 (43)	AT3G13980
Cluster 5 (43)	AT1G58270
Cluster 5 (43)	AT4G32940
Cluster 5 (43)	AT4G24040
Cluster 5 (43)	AT5G43830
Cluster 5 (43)	AT1G30820
Cluster 5 (43)	AT4G02500
Cluster 5 (43)	AT5G39530
Cluster 4 (17)	AT4G33540
Cluster 4 (17)	AT2G19800
Cluster 4 (17)	AT2G35800
Cluster 4 (17)	AT1G78670
Cluster 4 (17)	AT1G10020
Cluster 4 (17)	AT5G58350
Cluster 4 (17)	AT2G22170
Cluster 4 (17)	AT4G12730
Cluster 4 (17)	AT1G03090
Cluster 4 (17)	AT5G58090
Cluster 4 (17)	AT1G04680
Cluster 4 (17)	AT1G02640
Cluster 4 (17)	AT5G65730
Cluster 4 (17)	AT3G27690
Cluster 4 (17)	AT3G22200
Cluster 4 (17)	AT1G20630
Cluster 4 (17)	AT1G44000
