# Supplementary material for: Double DAP-seq uncovered synergistic DNA binding of interacting bZIP transcription factors
Source: Nat Commun. 2023 May 5;14:2600. doi: 10.1038/s41467-023-38096-2 (PMC10163045; doi:10.1038/s41467-023-38096-2)
Supplement: Supplementary file 5 — Supplementary Data 3 [file 41467_2023_38096_MOESM5_ESM.xlsx]

## Sheet: index
Supplementary Data 3. Differential binding analysis comparing S1:C dDAP-seq and S1 DAP-seq and annotated genes
Each sheet is comparing one bZIPS1:bZIPC dDAP-seq to DAP-seq of the same bZIPS1.
Each row is a peak that is differentially bound comparing the bZIPS1:bZIPC to the bZIPS1 (adjusted P<=0.05).
The <sample_name>.mean columns are the normalized read counts in the sample. adjusted p-value with the "BH" method.
The Mval column could be interpreted as log2 fold change between S1:C and S1 (positive value means higher in S1:C, negative value means higher in S1).
The pval column is the statistical significance of the comparison.
The padj column is p-values adjusted by the BH method.
The annotation, geneId and transcriptId columns are the annotation of the peak relative to gene features, with promoter defined as +/- 1kb from TSS.

## Sheet: bZIP1;bZIP9 vs bZIP1
seqnames	start	end	width	strand	bZIP1.mean	ps.bZIP1..ph.bZIP9.mean	Mval	Mval.se	Mval.t	pval	padj	annotation	geneChr	geneStart	geneEnd	geneLength	geneStrand	geneId	transcriptId	distanceToTSS	bZIP1_Col.B_p1.read_cnt	bZIP1_Col.B_p2.read_cnt	ps.bZIP1..ph.bZIP9_Col..h.B_p1.read_cnt	ps.bZIP1..ph.bZIP9_Col..h.B_p2.read_cnt	bZIP1_Col.B_p1.occupancy	bZIP1_Col.B_p2.occupancy	ps.bZIP1..ph.bZIP9_Col..h.B_p1.occupancy	ps.bZIP1..ph.bZIP9_Col..h.B_p2.occupancy	name	feature_id	sequence
1	26451775	26451974	200	*	1.75854	5.57029	3.81175	0.513132	7.4284	1.03647e-07	2.31911e-06	Promoter	1	26452847	26456305	3459	1	AT1G70250	AT1G70250.1	-873	1.34715	2.16993	2.70044	2.72391	0	0	0	0	gem10_rep_count01-bZIP1_and_bZIPC-gem_10_rep-1:26451874	gem10_rep_count01-bZIP1_and_bZIPC-gem_10_rep-1:26451874	ATATGACAAAAGAACAAAATGTGTAATAATTTTTTGGGATTTCAAAAAGTAGCTAGGTAGTTTATTTTCTTGGATTAGATACGAAAAAAACAGACATGGATGATACTCTTTTTTGTTGGTTATTTCTTCCGTTCTTCAAACCATGGAGGAGTACAAAAAATAGTTGAACATTTATTTATTTTTTGCAATATATTCAAATT
1	21689088	21689288	201	*	1.9891	5.4404	3.4513	0.501973	6.87546	3.79751e-07	6.67432e-06	Promoter	1	21688935	21690290	1356	1	AT1G58380	AT1G58380.1	153	2.17085	1.80735	2.16993	2.72391	0	0	0	0	gem10_rep_count01-bZIP1_and_bZIPC-gem_10_rep-1:21689187	gem10_rep_count01-bZIP1_and_bZIPC-gem_10_rep-1:21689187	GTTTCATTTCTCTGAATTTCATCGAAAATGGCGGAAAGAGGAGGAGAAGGCGGCGCAGAGCGTGGCGGTGACCGTGGTGACTTCGGACGTGGATTCGGCGGTGGACGTGGAGGTGGCCGTGGCCGTGATCGTGGTCCAAGAGGCCGTGGAAGACGTGGAGGCCGTGCCTCGGAAGAAACGAAATGGGTTCCAGTGACCAAA
4	11996757	11996957	201	*	2.17039	5.51128	3.34089	0.499046	6.69455	5.85617e-07	9.34657e-06	Promoter	4	11997281	12001631	4351	1	AT4G22860	AT4G22860.1	-324	2.17085	2.16993	2.45943	2.72391	0	0	0	0	gem10_rep_count01-bZIP1_and_bZIPC-gem_10_rep-4:11996856	gem10_rep_count01-bZIP1_and_bZIPC-gem_10_rep-4:11996856	TGTGTACCCACATTGAACGTATTAAATGTCAAGTTTTGCTTAAAAAATGATGGATAAAATTATTAAATTCACAGTCAACGTCATGCTGGTGTGTCCACTTCTCATTTTCATAAGAACTGATTTCAAAAGATATAAATATTACTTATAATGTCATTTTGAAAATGTTACTTCAATAAGAAAACTTTCATTTGTGGTGGAGAA
5	3526439	3526639	201	*	2.45505	5.74801	3.29296	0.513209	6.41641	1.14851e-06	1.64568e-05	Distal Intergenic	5	3524677	3525846	1170	1	AT5G11090	AT5G11090.1	1762	2.00322	2.90689	3.24793	2.90233	0	0	0	0	gem10_rep_count01-bZIP1_and_bZIPC-gem_10_rep-5:3526538	gem10_rep_count01-bZIP1_and_bZIPC-gem_10_rep-5:3526538	TATTATTAATGGAATTGGGAATCTTTTGGATTCATGAAGGAGTAAAACTTGGAATGTTTGAAAGAAGAAAAGAGGAAGGCTATGAATGTGGAAAGACACGTCTTACTGATCTGGAAGATTTTGTTATATTCGATCATATTCCTCTGCGTCCATGATATACTTTTTAAAAATAATTTATAATTAATTCAAGAAATCTTCTTT
2	19049748	19049879	132	*	2.53887	5.67541	3.13654	0.519025	6.04314	2.87468e-06	3.49132e-05	Promoter	2	19049021	19050369	1349	2	AT2G46410	AT2G46410.1	490	2.17085	2.90689	3.85798	1.99575	0	0	0	0	gem10_rep_count01-bZIP1_and_bZIPC-gem_10_rep-2:19049813	gem10_rep_count01-bZIP1_and_bZIPC-gem_10_rep-2:19049813	TAACAAGATCAAAAATCAGGCTGAACACAGTCATTGACAGCTCGGTAAGTTAGACCCAATAATATAATAGAAAAACCAAGAAAATGCATAAATAAACGACCGACTTTGAGATCAAAATCTAAGCAGATTCGA
3	7870738	7870938	201	*	2.11529	5.12453	3.00925	0.559699	5.37655	1.52959e-05	0.000145995	Promoter	3	7870826	7873580	2755	1	AT3G22260	AT3G22260.4	0	2.90865	1.32193	1.32193	2.2818	0	0	0	0	gem10_rep_count01-bZIP1_and_bZIPC-gem_10_rep-3:7870837	gem10_rep_count01-bZIP1_and_bZIPC-gem_10_rep-3:7870837	TAAAGCAATAATATTTTTCTGACAAACAAATAAAAAAGGATTACTGAAATTAATTAGAAAACGCGGAAAAAATAATTAAAACGACACGCAACGGTGACGTTTTCTTTGACCCGCCAAAGAAGAAGAAGAAAAAAAAGAAGTCTTGAGGAAATCTGACGAAGAAGAAAACATCTCTGAGACCGACGAAACGAAAGTATCCAT
3	2254891	2255090	200	*	2.81737	5.7555	2.93813	0.508184	5.78163	5.51325e-06	6.05158e-05	Promoter	3	2254479	2255742	1264	1	AT3G07120	AT3G07120.1	412	3.1753	2.45943	2.16993	4.01093	0	0	0	0	gem10_rep_count01-bZIP1_and_bZIPC-gem_10_rep-3:2254990	gem10_rep_count01-bZIP1_and_bZIPC-gem_10_rep-3:2254990	GGTCTCACTCCGCCGGTTTAAACATCCGAGATCTGGTTCACGCTATACCGATGTCAGATCCACCTGGTTCTTCAGGACGCGCTATGTTCACGCGCGGATCTTCAATGCGGGTCGGGTCGAGTAAAAACCCGGACGATTCGCCTGACATCAGCGTTCTTGAAGATGGGCCACCGTCTAGGAGTTTTAAGCCGCAGTTATCA
2	6258729	6258929	201	*	2.85289	5.74136	2.88847	0.534192	5.40718	1.41539e-05	0.000136325	Distal Intergenic	2	6254434	6254900	467	2	AT2G14635	AT2G14635.1	-3829	3.53585	2.16993	2.45943	3.66365	0	0	0	0	gem10_rep_count01-bZIP1_and_bZIPC-gem_10_rep-2:6258828	gem10_rep_count01-bZIP1_and_bZIPC-gem_10_rep-2:6258828	TATCAACAGGTCCGTATGCATTCTCCTGACATACCAAAGATAGCCTTTCAGACACACAACGGTCATTACGAATACCTCGTAATGCCTTTCGGCTTATGCAACGCACCGTCAACGTTCCAGGCGCTTATGAATGAGATCTTTTGGCCTCTGCTTTGTAAGTCAGTTCTGGTCTTCTTTAACGATATACTCGTTTATAGTTCT
4	9110886	9111086	201	*	3.20874	6.08692	2.87818	0.457907	6.2855	1.58172e-06	2.14242e-05	Distal Intergenic	4	9105653	9108159	2507	1	AT4G16100	AT4G16100.1	5233	3.33001	3.08746	3.52356	4.01093	0	0	0	0	gem10_rep_count01-bZIP1_and_bZIPC-gem_10_rep-4:9110985	gem10_rep_count01-bZIP1_and_bZIPC-gem_10_rep-4:9110985	ACAAAGTAAAAACATATTGAAGAACAAAATTAACAATATTTTGTTAAGGTTGAGTTTATAAAATGAGTTAATTTATGTTTTCATGTATGAGCTGGATCCACGTATCAAGGGTCTCTGGTCCAACTTTTTCTCAATTGTTATTTAGTTTCGTATCCTGTAGTTTAAAACAATATAAGATCAACCCTGCAAAGTTAAAAATCT
4	1889477	1889677	201	*	2.08657	4.87407	2.7875	0.493513	5.64827	7.70332e-06	8.03839e-05	Promoter	4	1889360	1890412	1053	1	AT4G03965	AT4G03965.1	117	2.00322	2.16993	0.584963	1.99575	0	0	0	0	gem10_rep_count01-bZIP1_and_bZIPC-gem_10_rep-4:1889576	gem10_rep_count01-bZIP1_and_bZIPC-gem_10_rep-4:1889576	CACACTCTCTTCAATGGCGGAAATTTTCTTCAGAATCCTTTCTTGTTTATTTTTCTCGTAATCCTCTCTTCTTTTAAAGCGTCTGTAGCTGAGTCGACAATGAGTCAACTCGGTGTTGAAACTAGTCAAGCCCAGCCGGAGACGCCACAGTCAACGACATTTCTCGATTTGCTCCGACTCCAAATGGACGGTCTCGATCGA
2	16179350	16179550	201	*	3.08077	5.85711	2.77634	0.472297	5.87839	4.32958e-06	4.93386e-05	Intron (AT2G38695.1/AT2G38695, intron 7 of 8)	2	16177946	16180403	2458	1	AT2G38695	AT2G38695.3	1404	3.25464	2.90689	3.39232	3.20355	0	0	0	0	gem10_rep_count01-bZIP1_and_bZIPC-gem_10_rep-2:16179449	gem10_rep_count01-bZIP1_and_bZIPC-gem_10_rep-2:16179449	TTTCTTACTCAGTTAGTTCTCTATAGCTTAAGAACATCAGTGTGCTCTCATTATAGTTTCATGGAGGAAGCTGTTTAACTGCTTCCTGCCAGATCATGATGATGCACTCCGAATCTTTCATATTGTCTCATCATGATAGATGTGCAGACTATGGCATTATTGTTTGAGCATCAATAATCAGAAAATCATATGATATGCAAA
1	26722747	26722946	200	*	2.85704	5.61397	2.75693	0.50097	5.50319	1.11029e-05	0.00011013	3' UTR	1	26722846	26723978	1133	2	AT1G70880	AT1G70880.1	1032	3.25464	2.45943	2.70044	2.90233	0	1	0	0	gem10_rep_count01-bZIP1_and_bZIPC-gem_10_rep-1:26722846	gem10_rep_count01-bZIP1_and_bZIPC-gem_10_rep-1:26722846	AAAGTTGAACAAAATTGAATGGTGATTTTAATAACTGTGTTTATAATAATCAATTTAATTGATTTTTCTAAATTTTAGTGGTAAAACCAAACCTTTTTTGAAACAAAATTCTTGGTGAGAAAAAAATAATCCTCGCTTCAAATTAAGTTCAAATTAATTACTTCAAACGTAGACGTATGAATACACGTACGTATGACACA
3	18868347	18868622	276	*	3.04936	5.77542	2.72607	0.554607	4.91532	4.95191e-05	0.000394356	Promoter	3	18867834	18869399	1566	1	AT3G50760	AT3G50760.1	513	3.92879	2.16993	2.70044	3.56179	0	0	0	0	gem10_rep_count01-bZIP1_and_bZIPC-gem_10_rep-3:18868484	gem10_rep_count01-bZIP1_and_bZIPC-gem_10_rep-3:18868484	AAACAAAGCCACCGACTCCAAAACTACGTCGTTGCTTCTTTTCCCTACTTGAAATTCCGAATTTACCCTTACGACGTAGCCGCCATCTCCGGCCTCATCTCAACCTCCATCCGCTCCGCGCTAGACTCTCCGCTAAACTACGCAAGAAACTACCTCGCCGACATTCTTCCCACGTGCCTCTCACGTGTCGTATACCTAGACTCAGATCTCATACTCGTCGATGACATCTCCAAGCTCTTCTCCACTCACATCCCTACCGACGTCGTTTTAGCCGCG
1	15087303	15087503	201	*	2.52194	5.23278	2.71084	0.506784	5.3491	1.6398e-05	0.000154237	Distal Intergenic	1	15081952	15085893	3942	1	AT1G40104	AT1G40104.1	5351	2.58445	2.45943	1.32193	2.72391	0	0	0	0	gem10_rep_count01-bZIP1_and_bZIPC-gem_10_rep-1:15087402	gem10_rep_count01-bZIP1_and_bZIPC-gem_10_rep-1:15087402	CGCAAAGTAGTCTATACACGAGTCGATATACATGTGATTCAATCGTAACTTAGTCGTAACTCAGTCGTCATATTATACGACTATGTTACGACTAAGATTACAAAATCGAAGATTAGTCGCCGCGTAGTCGTTATTTAACGACTAATGTTACGACTATTTGGGTTAGCGACTATGGATTCCCGACATCGGGACTTAGTCGTA
2	2678136	2678336	201	*	2.75429	5.44255	2.68826	0.495206	5.42858	1.34076e-05	0.000130106	Distal Intergenic	2	2660527	2660715	189	2	AT2G06667	AT2G06667.1	-17421	2.80814	2.70044	2.90689	1.99575	0	0	0	0	gem10_rep_count01-bZIP1_and_bZIPC-gem_10_rep-2:2678235	gem10_rep_count01-bZIP1_and_bZIPC-gem_10_rep-2:2678235	ATAATACGACTAATAGACGACTAACAAGAGTAGTCGTATATACATAGTCGCTAAGCAACATAGTCGTAAGTTAGTCGTAACTTTACGACTAACATACGACTACGAAACAGTCGGCACGGAATAGTCGTCTATTGGTCGTAATATTTGGCGACTATATAGCGACTTAAGTACGATTAATTTACCTGTTTATGGGGGATTATT
2	4605140	4605340	201	*	2.66907	5.33215	2.66308	0.567858	4.6897	8.8232e-05	0.000639215	Distal Intergenic	2	4618545	4621722	3178	1	AT2G11520	AT2G11520.1	-13205	1.81458	3.52356	2.16993	2.2818	0	0	0	0	gem10_rep_count01-bZIP1_and_bZIPC-gem_10_rep-2:4605239	gem10_rep_count01-bZIP1_and_bZIPC-gem_10_rep-2:4605239	AGTCGGCAAGTAACGACTATTTGATGATTAAATTATTGAAGGGATAATGTTGTCGTTGCTTAGTCGCTAATTAACGACTATTCTACCGTCTATTTTATTTAGTCGCTAATTTGACGACTACAGGACGACTAGACGTCTTAGTCGGCCTGTAGTCGTAGAAACGTCGCACCATAGTCGTATAAAGTAGATGGAAAACGTGTT
2	5473684	5473884	201	*	2.99922	5.65279	2.65356	0.479668	5.53208	1.0322e-05	0.00010371	Distal Intergenic	2	5508414	5508837	424	2	AT2G13275	AT2G13275.1	34953	3.09155	2.90689	2.70044	3.06088	0	0	0	0	gem10_rep_count01-bZIP1_and_bZIPC-gem_10_rep-2:5473783	gem10_rep_count01-bZIP1_and_bZIPC-gem_10_rep-2:5473783	TGGGCGGAGAGAGCTCTATTTATAATCCCCCCAAGGTCATCCATGCAGCACCACCCGCTGCCACATATTCGTACAGCTGCTGCGCACACAAGCGATAGGTGTCTCGGACGACAACGTGGTGAAAGGTGGCGACGGGTGTCACTCGACCGCCCCATCAACTTCGGCTCCAAGACTCAGTTGACTTCGTCTCCAAGGTTGGTG
2	1437756	1437956	201	*	3.15048	5.73968	2.5892	0.478711	5.40869	1.41e-05	0.000136032	Distal Intergenic	2	1445085	1446507	1423	1	AT2G04220	AT2G04220.1	-7129	2.90865	3.39232	3.39232	2.72391	0	0	0	0	gem10_rep_count01-bZIP1_and_bZIPC-gem_10_rep-2:1437855	gem10_rep_count01-bZIP1_and_bZIPC-gem_10_rep-2:1437855	CATGTGATTCAATCGTAACTTAGTCGTAACTCAGTCGTCATATTATACGACTATGTTACGACAATGTTTACGACATCGAGGATTAGTCGTCGCGTAGTCGTTATTTAACGACTAATGTTACGACTATTTGGGTTAGCGACTATGGATTCCTGACATCGGGACTTAGTCGTAACGTAGTCGTAACTACTCCTTTAACGACTA
5	13233729	13233929	201	*	3.52282	6.05526	2.53243	0.443551	5.70945	6.6062e-06	7.09725e-05	Promoter	5	13233487	13235763	2277	1	AT5G34930	AT5G34930.3	242	3.40179	3.64386	3.24793	4.15726	0	0	0	0	gem10_rep_count01-bZIP1_and_bZIPC-gem_10_rep-5:13233828	gem10_rep_count01-bZIP1_and_bZIPC-gem_10_rep-5:13233828	GGCCACATTCTCTTCGCTCACTCCCGATCCGATCACTCCTCCGCCGCTCGCCGTCTCGGTGTCTCATACTTCACCGATCTTCACGATCTCTGCGAACGTCATCCTGACGTAGTCCTTCTCTGTACTTCAATCCTCTCCATAGAGAATATTCTCAAAACGTTGCCGTTTCAGAGACTCCGTCGCAACACTCTCTTCGTTGAT
1	26216593	26216793	201	*	3.22137	5.74754	2.52617	0.478747	5.27663	1.97097e-05	0.000180711	Promoter	1	26216009	26218071	2063	1	AT1G69690	AT1G69690.1	584	3.53585	2.90689	3.08746	3.06088	0	0	0	0	gem10_rep_count01-bZIP1_and_bZIPC-gem_10_rep-1:26216692	gem10_rep_count01-bZIP1_and_bZIPC-gem_10_rep-1:26216692	CGAACCTCTACTAAAGACCGACACACCAAAGTCGAAGGCCGAGGCCGTCGGATCCGTATGCCTGCCATGTGTGCTGCACGTGTCTTTCAGCTCACACGTGAGCTTGGTCACAAATCCGACGGTGAAACTATTGAGTGGCTACTCCAACAAGCAGAACCAGCGGTTATAGCCGCTACAGGGACTGGAACCATTCCGGCTAAC
3	3068773	3068973	201	*	2.91443	5.41106	2.49662	0.561161	4.44904	0.000163472	0.00107579	Promoter	3	3069090	3071531	2442	1	AT3G09980	AT3G09980.1	-117	3.65894	2.16993	1.32193	3.45208	0	0	0	0	gem10_rep_count01-bZIP1_and_bZIPC-gem_10_rep-3:3068872	gem10_rep_count01-bZIP1_and_bZIPC-gem_10_rep-3:3068872	CACGACGATTGGTAAATGTTAATGGACCAATGGAAAACCAGAATTAAATTACCGGTTAAGTTTGGTTCGGAATTGACGGTTTAGACGGGACAGCTGAGTTGTTAACGAGCTGTCACCGGATTCTACGGGTCACCCGTTTTGCTTCCTTCATCAGATAATAAAAAGATCCAACGGTTACAATAATCAGATTCTCTTCCCTTT
2	15789586	15789786	201	*	2.99922	5.44255	2.44333	0.489161	4.99494	4.0401e-05	0.000334566	Promoter	2	15787705	15789605	1901	2	AT2G37640	AT2G37640.2	0	3.09155	2.90689	2.90689	1.99575	0	0	0	0	gem10_rep_count01-bZIP1_and_bZIPC-gem_10_rep-2:15789685	gem10_rep_count01-bZIP1_and_bZIPC-gem_10_rep-2:15789685	GTATATGTACGAAATGAAATCGACAATGGTGGATTTGGTAAGGACGTAAGGTAGTGAATATTTATACCCATTGTGCCGGAGGCGTCACTGCCACCGTAGAAAGTGGCGTGTGCATTCTGCCACGGTCCGCCACTGTAAACGCCGGGGATTTTGGCGTTTGTTGCGGTTAAGAGAAAGGAAGCCGTAACGGCCAACCACAAG
2	18885027	18885171	145	*	2.91619	5.35484	2.43865	0.507751	4.80285	6.60317e-05	0.000501815	Exon (AT2G45890.1/AT2G45890, exon 6 of 7)	2	18883377	18885729	2353	1	AT2G45890	AT2G45890.1	1650	2.58445	3.24793	2.90689	1.6375	0	0	0	0	gem10_rep_count01-bZIP1_and_bZIPC-gem_10_rep-2:18885098	gem10_rep_count01-bZIP1_and_bZIPC-gem_10_rep-2:18885098	AGGATTGACTCACTCTAAGTCCTCATGGGACATGATGAAAGATATCAGTGGCGATGCAGATCGTGGCAATGACAAGAACCACATACTTGCGGCTCGAGCCAGGAGCTTACTCTTCTGTCTGAAACAGAGATACCCTGAACTTTCT
4	11031213	11031413	201	*	3.38331	5.79772	2.41441	0.508055	4.75225	7.51675e-05	0.000558477	Exon (AT4G20460.1/AT4G20460, exon 4 of 10)	4	11029736	11032677	2942	2	AT4G20460	AT4G20460.1	1264	2.90865	3.85798	4.35755	1.99575	0	0	0	0	gem10_rep_count01-bZIP1_and_bZIPC-gem_10_rep-4:11031312	gem10_rep_count01-bZIP1_and_bZIPC-gem_10_rep-4:11031312	AAATACCATCAAAGAAAGAAACTTTACCACAATGGTTACACGGTATGAATCTTTTAAGAGCCTCAACGCAGCATGTGATCCGATATATCCAGCACCACCAGTGACTAACACATGAGTCACACCTTCCTCGCTACGAGAGAACTGAGAAAACCAACAAACCACTGATATTACAAAAACATAAACTAAAAGAACCATGATGCA
1	26451975	26452103	129	*	2.37719	4.78636	2.40917	0.500069	4.81767	6.35735e-05	0.000485353	Promoter	1	26452847	26456305	3459	1	AT1G70250	AT1G70250.1	-744	2.58445	2.16993	0.584963	1.6375	0	0	0	0	gem10_rep_count01-bZIP1_and_bZIPC-gem_10_rep-1:26452038	gem10_rep_count01-bZIP1_and_bZIPC-gem_10_rep-1:26452038	AAGTAATTACATGTCATGTATACGTAGCTTTTTCTTGATTTGGAATAATCTTTCAATTATTGGCATTAAACTGTCCATGTACTACAGTAGCCACTAGCATGCCCGTTCTATTATATTAGGGCGTAGATA
1	11755768	11755968	201	*	3.31165	5.70433	2.39267	0.473042	5.05806	3.43879e-05	0.000291408	Promoter	1	11756691	11758118	1428	1	AT1G32510	AT1G32510.1	-723	3.53585	3.08746	3.24793	2.72391	0	0	0	0	gem10_rep_count01-bZIP1_and_bZIPC-gem_10_rep-1:11755867	gem10_rep_count01-bZIP1_and_bZIPC-gem_10_rep-1:11755867	ATTTTAAAGGTTTTAGTTAATGGAGATTAATTTGATCACATAGGCAAAAAAAATATGCATACCAATGAAAAGTTGTTCATTAATTAGATTTTCCAAGTCACTCTGAGGTGGAAGGAAAGCTAATTGACTCTTCTTTGACAAAAAAAAAAGAAAGAAAGCTACTTGACTCCTGGTCGGACTCGTGTTCACATTTTCATTTAT
2	1927246	1927446	201	*	3.36248	5.70333	2.34086	0.511938	4.57254	0.000119127	0.000825024	Distal Intergenic	2	1928530	1928622	93	2	AT2G05294	AT2G05294.1	1176	4.02451	2.70044	2.90689	3.06088	0	0	0	0	gem10_rep_count01-bZIP1_and_bZIPC-gem_10_rep-2:1927345	gem10_rep_count01-bZIP1_and_bZIPC-gem_10_rep-2:1927345	GTGGTTTCCCGAAGCCGGCGGCGGAGCTGTGTCAACTCGTGCAGTTTGGTCGGCACCGTCCGTTTCATCTTCTCCTTCTTGCGTGCTAACACGTATGTTACACGTGGCACCTTCTTTCCTTAGTCTTTTCTAAAAGAAATCGACTAAAGAGTTGTTATTTCAATTAAGGTTGTAAATGTTGGGGTTGGGCTTCTGTATTCT
4	11911643	11911843	201	*	3.40219	5.71946	2.31727	0.475502	4.87333	5.5134e-05	0.000431105	Promoter	4	11911600	11912107	508	1	AT4G22640	AT4G22640.1	43	3.71692	3.08746	2.70044	3.33322	0	0	0	0	gem10_rep_count01-bZIP1_and_bZIPC-gem_10_rep-4:11911742	gem10_rep_count01-bZIP1_and_bZIPC-gem_10_rep-4:11911742	TTTTTGCTGGCGATCATGGCTTACACAAACAAAGTTACGATATCAGCCGCGGTTGCGACAATGATGCTGTTTCTGGCGGTTACGATCGTGGATGCACAGTCAATGCCACCAATGCCAAAGTTTAATCCTGTGTGCGCGTTGGCGGATCTCCCAAACATCGTCCAACTTTGCTACTTTAACTTGGATTTGACGCCATCTGAA
3	1444622	1444822	201	*	3.55462	5.85711	2.30249	0.452124	5.09262	3.14858e-05	0.000270161	Distal Intergenic	3	1448196	1452215	4020	1	AT3G05155	AT3G05155.1	-3374	3.71692	3.39232	3.39232	3.20355	0	0	0	0	gem10_rep_count01-bZIP1_and_bZIPC-gem_10_rep-3:1444721	gem10_rep_count01-bZIP1_and_bZIPC-gem_10_rep-3:1444721	CCTTTTTCTTTCCTGATATAGATACATGGATGTATGTAGATATGAATGATAAATGGGTTATGTATAGATGTATGATTAGGATGTGAATGTATATGACTAGGGTGTGAATGTATATATGTATGATTAGGGTGTGAATGTATAGATGTATGAATAGGGTGTGAATGTGTAGAACTATAGAGGTGTGTTAGTGTAGGGTGAGAG
1	2531173	2531373	201	*	2.97418	5.26212	2.28793	0.498619	4.58854	0.00011434	0.000796615	Distal Intergenic	1	2527170	2529120	1951	2	AT1G08100	AT1G08100.1	-2053	2.70044	3.24793	2.16993	1.99575	0	0	0	0	gem10_rep_count01-bZIP1_and_bZIPC-gem_10_rep-1:2531272	gem10_rep_count01-bZIP1_and_bZIPC-gem_10_rep-1:2531272	ACACAAAAAAAAATACATGTTTGCTCATCATGCATATATACACTCATGCACACGTTTATTAAGTTTAGTATAAAAGTAGGTGTTTCTTGTAGTCATGCATGCATATATACACTCATGCACACGTTTATTAAGTTTAGTATAAAAGGTCTTTCCCCATATGATATCAAAATTTATCGCTTTGTAAACTTAATCTGTTGATCA
2	12472789	12472989	201	*	2.68404	4.96821	2.28417	0.505764	4.51627	0.000137604	0.000932453	Exon (AT2G29040.1/AT2G29040, exon 2 of 2)	2	12472206	12475236	3031	2	AT2G29040	AT2G29040.1	2247	2.90865	2.45943	1.80735	1.15787	0	0	0	0	gem10_rep_count01-bZIP1_and_bZIPC-gem_10_rep-2:12472888	gem10_rep_count01-bZIP1_and_bZIPC-gem_10_rep-2:12472888	TTCGGTAAATGCCAAATGTATTGCGCATAAGCTGATCCCGGATGAAAGAAAACTGGTATACAACCTGCTAAGATGGAGTCAAAAGTGGAGCGACGTGTGTATGAGTCACCTGGTGGTTGAAGACAGAACGTTGAGCTCAAAAAGAATTTCATGATTTGGTCGGGTTTGTAGCATTTTTGAGAACCCGATATGCATTCTAGA
2	19669278	19669478	201	*	6.3595	4.1026	-2.2569	0.371073	-6.0821	2.61041e-06	3.22079e-05	Promoter	2	19669059	19669783	725	2	AT2G48090	AT2G48090.1	305	6.60006	6.11894	-1	0.429704	1	1	0	0	gem10_rep_count01-bZIP1_and_bZIPC-gem_10_rep-2:19669377	gem10_rep_count01-bZIP1_and_bZIPC-gem_10_rep-2:19669377	GCCTTCTTTATGTACTCAGAGAACTGATCTGATGATCTCCGGCCACTACTACCTACGTGAGAGATAGGCACATGGTGGTGAAGATGATCATGACGTGTCTGATCTGTTTCATCACTTGTCTCCCACGCATCCTCCTTCATCATATCACCGACATTCGTCATCGCCCTTATCTTCAGCTTCGCTTTCTTTATATACTCGGTG
2	15359549	15359749	201	*	3.31165	5.5614	2.24975	0.484658	4.64193	9.97206e-05	0.000710937	Promoter	2	15359906	15361328	1423	1	AT2G36650	AT2G36650.1	-157	3.53585	3.08746	3.39232	1.99575	0	0	0	0	gem10_rep_count01-bZIP1_and_bZIPC-gem_10_rep-2:15359648	gem10_rep_count01-bZIP1_and_bZIPC-gem_10_rep-2:15359648	GAGTTTCGATTTGATCAACCATATAACAATATATGGAACTTCTAGCTAGCATCATGGCTTTCATAATGTGTAGGTACGTGTGAGTATGAGTACACACGTACGTATGTCGTGTAAGTGGAGAATCCGATGCCCAAACGAGTAAGCAAGCAAAAGCAATGGTCAAAAAGCAACCGATCTCAATTAATTATCTTATTGTAAAAA
2	1136534	1136734	201	*	3.3119	5.5568	2.24489	0.491679	4.56577	0.000121213	0.000836238	Distal Intergenic	2	1137572	1140204	2633	2	AT2G03730	AT2G03730.1	3470	3.71692	2.90689	3.08746	2.2818	0	0	0	0	gem10_rep_count01-bZIP1_and_bZIPC-gem_10_rep-2:1136633	gem10_rep_count01-bZIP1_and_bZIPC-gem_10_rep-2:1136633	AAAATTCTCCAAAGGTTATATATACGATACAAAAAAAATACGAGAAATTTGTCTTTTTTTTTATAATGGTGGTAGGATGATGATAGTATGACGATAATGATGATGATGTGATAATGATGTTATGATTATGTGGACGCCGATATAATTGATACGTGCATGTCAAATGTCAACTAGCTAGGAATCTAGGAATCTAGGATAGTC
1	22231453	22231653	201	*	3.69196	5.91796	2.226	0.458203	4.8581	5.73237e-05	0.000445235	Promoter	1	22229780	22230748	969	2	AT1G60300	AT1G60300.1	-705	3.25464	4.12928	3.39232	3.45208	0	0	0	0	gem10_rep_count01-bZIP1_and_bZIPC-gem_10_rep-1:22231552	gem10_rep_count01-bZIP1_and_bZIPC-gem_10_rep-1:22231552	GTTGAGTAGCTAGTTTGAAAAATGTTCTTAGAAGAGGTGCTCCCTAGTTTCTACCTCGGTGTGACAGAGAAAACACGTGTCTGTTGCTCCGACATTCCACATCCTCATACGGTCCCCGGTGGAGAGACGATTTAGAACCGCTAGCCACACACAAAAGGATTGCCTAGGCGTCGCGTGAGTAAACCATACTCCTTTGTGCCA
5	22849604	22849804	201	*	3.28697	5.51128	2.22431	0.54442	4.08564	0.000413892	0.00235802	Promoter	5	22848508	22850331	1824	2	AT5G56410	AT5G56410.1	527	4.11451	2.45943	2.45943	2.72391	0	0	0	0	gem10_rep_count01-bZIP1_and_bZIPC-gem_10_rep-5:22849703	gem10_rep_count01-bZIP1_and_bZIPC-gem_10_rep-5:22849703	GAAGGAGTATGTATCACATACTCTTCCGAAGAACATTGACCCAAAATCTCAAAGGATAAACTAAGCAATGACGGGATGATAACAGCGAAATTTCTGACATTGTCACCTACACGTCGTTCCACAACCAGATCTTCCAAAACAAAGCAATTAGACAAAAGCCGTTGAAGAGATTCTTCATCTGCGTATGTCACATGTGAAAGG
3	8213492	8213692	201	*	3.34943	5.57089	2.22146	0.473364	4.69292	8.75063e-05	0.000635144	Distal Intergenic	3	8214295	8216305	2011	2	AT3G23090	AT3G23090.5	2613	3.1753	3.52356	2.90689	2.51993	0	0	0	0	gem10_rep_count01-bZIP1_and_bZIPC-gem_10_rep-3:8213591	gem10_rep_count01-bZIP1_and_bZIPC-gem_10_rep-3:8213591	AGGGTTGATATGAACTCGAGAAACACGTGGATTTGGACAGTGACTTTAATCTGCGATAGTAGTACAAGATTTTTATGTCTGGTGTTGGAATTGGATTAGATTCTTCGAGATCTGTTTAGAACCTCAAGCCACTGACGTTGCGCCACATATTATTCTACGGGCCTTTTTGGCCCATTAATATTAGGCCCATTAATATTAGGC
1	5372361	5372561	201	*	3.21842	5.43834	2.21992	0.547324	4.05595	0.00044641	0.00251281	Promoter	1	5373459	5374575	1117	1	AT1G15620	AT1G15620.1	-898	3.97741	2.45943	3.24793	1.6375	0	0	0	0	gem10_rep_count01-bZIP1_and_bZIPC-gem_10_rep-1:5372460	gem10_rep_count01-bZIP1_and_bZIPC-gem_10_rep-1:5372460	CAATACCTCTGCACAACAAACAATTTAATCTCATCAATATGATCCGATTTTGAAGAACCACCTTCTTCTTCAGTGACTTCTCTGGCTACCTTCCATTAACTGTCGCTGTCATAACGACGTGGAAGTTAACTTAATTGACTTTTAAAAGATTAATGATGCTGTATATTGGTCTTAAAATGGCACAAAAGGTTCCGTCTAGGC
5	19705997	19706197	201	*	3.58836	5.79911	2.21075	0.464917	4.75516	7.46099e-05	0.000555042	Exon (AT5G48600.2/AT5G48600, exon 16 of 28)	5	19710163	19710599	437	1	AT5G48605	AT5G48605.1	-3966	3.92879	3.24793	2.90689	3.45208	0	0	0	0	gem10_rep_count01-bZIP1_and_bZIPC-gem_10_rep-5:19706096	gem10_rep_count01-bZIP1_and_bZIPC-gem_10_rep-5:19706096	GCTAATCTAGTGAAACCCAAGTGGGTAATACCTCCTAAAATACAAAGTTTCTTTGGACTCAGTGCTGAGCCTAATAGATACAATTTTCTTGCTTATTAGGCAACACGTATTGCATATGGTGGGAACAGAGAATTTCGAAGAGTCGTGGCTCTTGATGGCGCTCTCTTTGAAAAATCTGGTACCATGAGTGGAGGGGGAGGC
1	13027063	13027263	201	*	3.02904	5.23741	2.20837	0.535087	4.12713	0.000372355	0.00215591	Promoter	1	13026289	13027667	1379	1	AT1G35420	AT1G35420.3	774	3.59865	2.45943	2.90689	1.15787	0	0	0	0	gem10_rep_count01-bZIP1_and_bZIPC-gem_10_rep-1:13027162	gem10_rep_count01-bZIP1_and_bZIPC-gem_10_rep-1:13027162	TCACAAAATGGATGGTTGAGGAATTTGCAGCGGCTGGAATCTCCAAGAAGCTAGGAGTGATGGGGTTCTGTTTTGGCGGTGGACGTGTGGTTGACGTGTTAGCCACGGATGAGAGCGGTTACTTTAGCACCGGTGTCTCGTTCTACGGTACGAGAATAGACTCGGCGGTGGCGGGAGATGTGAAAGTGCCAGTCTTGTTTA
4	15014501	15014701	201	*	4.21866	6.4097	2.19104	0.341065	6.42412	1.12712e-06	1.62503e-05	Distal Intergenic	4	15015267	15016977	1711	2	AT4G30830	AT4G30830.2	2276	4.39293	4.04439	4.12928	4.7236	0	0	0	1	gem10_rep_count01-bZIP1_and_bZIPC-gem_10_rep-4:15014600	gem10_rep_count01-bZIP1_and_bZIPC-gem_10_rep-4:15014600	GCCAACATTCCTTAACTCAACCATACCGTTGCCTGAGTTATACTGTAACTCAGGCAACATTTTACAACTCAGCCGTAACGTTTGGCTGAGTTATACTCATACTTCGCCGTTTTGTTATGACTCATATATTTTTGACGTAAGTCAGCCGCAACATACCGTAACTCAGCCGGCTGAGTTCATTTAATCCACGTCAGCAAATTC
5	26088492	26088692	201	*	3.2161	5.39045	2.17435	0.490417	4.43368	0.000170033	0.00111205	Promoter	5	26085593	26088277	2685	2	AT5G65280	AT5G65280.1	-215	2.90865	3.52356	2.16993	2.51993	0	0	0	0	gem10_rep_count01-bZIP1_and_bZIPC-gem_10_rep-5:26088591	gem10_rep_count01-bZIP1_and_bZIPC-gem_10_rep-5:26088591	TCAAGAAACAAAGGAAAAGCTGAAAGTGGGGTTTAGGGTATTGGATTCTGGTTGCAGGACATGACCGTAATACACGTGAACCGGTAGACAGAGCCTAAACGTGTCAGCATCTTGTCGGCTCTATCATTTTTACGAATCGATTTGCCGTTAGATCTGGCTTAGGGGATATGGCATGGACTACGAACGCTCGATGTTATATAC
1	18635963	18636163	201	*	3.55708	5.72187	2.16479	0.461273	4.69307	8.74724e-05	0.000635144	Promoter	1	18635955	18638449	2495	1	AT1G50310	AT1G50310.1	8	3.47031	3.64386	3.52356	2.51993	0	0	0	0	gem10_rep_count01-bZIP1_and_bZIPC-gem_10_rep-1:18636062	gem10_rep_count01-bZIP1_and_bZIPC-gem_10_rep-1:18636062	ATAAGTGAAGAATAAATAATAATGGCTGGAGGAGCCTTTGTATCAGAAGGTGGTGGTGGAGGAAACAGCTATGAAGGCGGAGTCACCGTCTTTGTCATCATGACATGTATTGTGGCCGCTATGGGAGGTCTCCTCTTTGGTTATGACCTCGGTATCTCAGGTTCGTAAATTCCACATTCGCCTTTTTCTTCTTCGGGTTGA
1	956564	956764	201	*	3.87424	6.03134	2.1571	0.438703	4.917	4.93069e-05	0.000393475	Distal Intergenic	1	957104	958383	1280	2	AT1G03800	AT1G03800.1	1619	4.35617	3.39232	3.64386	3.66365	0	0	0	0	gem10_rep_count01-bZIP1_and_bZIPC-gem_10_rep-1:956663	gem10_rep_count01-bZIP1_and_bZIPC-gem_10_rep-1:956663	TTTTTGTATATAAAAAGGTGCGACAAGTTCTCCAATTGTTCTTCTTTGGACACCACACGAAAGCTAGTAGCTTTCATATGAGGCATGTGTATGTCATCGACAGATGTACATATCGAGACGTGTTGACTACATAATATTATAATATATGAGCACATACATGCATGTATGGGATCTATGAACATATATACTCCTTTTGGTGGA
2	14905771	14905971	201	*	2.90777	5.05698	2.14921	0.500339	4.2955	0.000242185	0.00150605	Promoter	2	14905788	14906504	717	1	AT2G35460	AT2G35460.1	0	2.90865	2.90689	2.16993	1.15787	0	0	0	0	gem10_rep_count01-bZIP1_and_bZIPC-gem_10_rep-2:14905870	gem10_rep_count01-bZIP1_and_bZIPC-gem_10_rep-2:14905870	ACGACATTCTCGAAGCCATGGCGAACGGATTAAACGGCGCCAGTTACGGTCCACCAATCAAGCCACCGGTGAAAACTTACTACAGTCATGGCCGACGCGGCTCCGACGTAGGTTGCGGTATCTGTGGTTGTTTCTCCAGCTGTCTCCTTTGTTGCGGAGGTTGTCTCGTAAACATCATCTGCAACATCCTCATCGGTGTAC
5	2498495	2498695	201	*	3.4078	5.55496	2.14716	0.560691	3.82949	0.000793105	0.00403312	Promoter	5	2491200	2498542	7343	2	AT5G07810	AT5G07810.1	0	4.35617	2.45943	2.45943	2.90233	0	0	0	0	gem10_rep_count01-bZIP1_and_bZIPC-gem_10_rep-5:2498594	gem10_rep_count01-bZIP1_and_bZIPC-gem_10_rep-5:2498594	TGAGAGTTGTGTGAAGAAGTGAAGAGAAGACATTTTGAATTTTGAAACGCAAGAGCATGAACAAGTGAAGAGCGGGTGCGAAGAAACCACACGTGTCAACTACACACGTGTGAATTAAAATTAAAATCCGGTTCGGTACCAAAAAACCAATCAAACCGGATTTCCAATTTTATAACAGAGTACTATTTCGAGAAACAAATC
1	20462251	20462451	201	*	3.21161	5.35484	2.14323	0.487792	4.39373	0.000188348	0.00121342	Promoter	1	20462940	20464697	1758	1	AT1G54890	AT1G54890.1	-489	3.1753	3.24793	2.90689	1.6375	0	0	0	0	gem10_rep_count01-bZIP1_and_bZIPC-gem_10_rep-1:20462350	gem10_rep_count01-bZIP1_and_bZIPC-gem_10_rep-1:20462350	GTAAAATTCCACAATAATAGTAAACTAATATCTTTGACCCTAGATCCGCGATTTCGCACACACGATCATGTGCATAGTTGCGAAGTACCTTAACCAGTGACGCCGAGTCAATAACACGTATTAACAGATAAAAGAACCATACAATTAAACCTAGTAAAAATAAACATTTGTTAAAGGATTCAAGATTCTCAATGCGATAAG
3	9326525	9326725	201	*	3.32348	5.46204	2.13856	0.47506	4.50166	0.000142853	0.000961828	Distal Intergenic	3	9316074	9319660	3587	2	AT3G25620	AT3G25620.2	-6865	3.25464	3.39232	2.70044	2.2818	0	0	0	0	gem10_rep_count01-bZIP1_and_bZIPC-gem_10_rep-3:9326624	gem10_rep_count01-bZIP1_and_bZIPC-gem_10_rep-3:9326624	AATATTAAAGAAATTACCCATGGCAAAAAGAAAAGATAAAAACATGGAAGCATAATTCATTAACATGATCTCAGTCCGTCTACTCGACAATGACACGACACGAATGGAGTTGGACGAAGTGATAATTAACGATATTGAGGTTCTTCCCAAGTGGTAAGCTGGAGACGAAGGGCATAATTCATAAATTTGATTTTGTATATG
3	8968479	8968679	201	*	3.39189	5.52034	2.12846	0.47206	4.50887	0.000140239	0.000947549	Promoter	3	8966521	8968676	2156	2	AT3G24570	AT3G24570.1	0	3.53585	3.24793	2.70044	2.51993	0	0	0	0	gem10_rep_count01-bZIP1_and_bZIPC-gem_10_rep-3:8968578	gem10_rep_count01-bZIP1_and_bZIPC-gem_10_rep-3:8968578	TCACAGGATGAACCGTCAGGCATCGCTGGTACCATCTCCAAAGCTTCAACATTATGTACCAGCCGTATTCGCCGTCGCCGCGAGAGAGAGAGATTGGGACCTGTCACCTGTGACGGAGAGCCGCCGTGGAAGAAGGCGATTGTGATTGGTTAGAAGAAAGAGGTTGATACAGTGCTTAAGCTTTCTTCTTAAACGTCTTCT
5	23291581	23291781	201	*	7.06762	4.93947	-2.12815	0.374262	-5.68627	7.00191e-06	7.43993e-05	Distal Intergenic	5	23288885	23289635	751	2	AT5G57510	AT5G57510.1	-1946	7.09633	7.03892	-1	3.84784	1	1	0	0	gem10_rep_count01-bZIP1_and_bZIPC-gem_10_rep-5:23291680	gem10_rep_count01-bZIP1_and_bZIPC-gem_10_rep-5:23291680	ATCTGTCGCTATTTTCGATTGTTTAAGGATGTGTTAACTAACTCTTGGTGGATATAAATACAAGCTTTCAATATATATATGACAAGATGCTAAAAGAAAGTGACGTGGATATAAGGATAAGAACACAGTAAAATGATGAACTGAGATTGCATTATCAATAGTATCCTCCTCTCCTTTTAAGAATCTATAATTCTATATACA
3	17753049	17753249	201	*	3.39706	5.51259	2.11553	0.471367	4.48808	0.000147913	0.000988495	3' UTR	3	17752463	17755190	2728	2	AT3G48080	AT3G48080.1	1941	3.40179	3.39232	2.90689	2.2818	0	0	0	0	gem10_rep_count01-bZIP1_and_bZIPC-gem_10_rep-3:17753148	gem10_rep_count01-bZIP1_and_bZIPC-gem_10_rep-3:17753148	TTTCTTATTGCACAAATTAAGAAGCAAGTGTTTCAATAATCGAACCATTTAAGGTTCAGGTAGCTCTTGTTTCATCCATCATACGCTCACGTGGATACAGCGGAGCATGTATTTTGTGACTGTCAGGAAGTGTATTCCACCACTTTCTAAATGTTGAACCCTCCAGAAATATTTCCTTCTCATCTACTTCCCCGTCTTTGA
1	29383443	29383698	256	*	3.92102	6.03539	2.11436	0.426162	4.96141	4.40141e-05	0.000358337	Distal Intergenic	1	29387672	29389222	1551	1	AT1G78100	AT1G78100.1	-3974	4.31849	3.52356	3.39232	3.93171	0	0	0	0	gem10_rep_count01-bZIP1_and_bZIPC-gem_10_rep-1:29383570	gem10_rep_count01-bZIP1_and_bZIPC-gem_10_rep-1:29383570	GCTAAAGACTCGATATTCATGAATAGATGCTCTGGATGGTGACAAATAAATAGAAAATAAGGAGATATATGTATGATTAAGGAAATACAGAAGAAATTAAAGAAAAAAAAGAGAGAAAACATAATAGTTTGTTTTTCTATATGACAGCTATCAATGAGTCACTAATCTATTCACATGAACAATGGGGTTCATGTGTTATTCTTTGGATCCGTGCCCCAAATTAACAACTAGTATTATGATAGTTCATTTTTTAAGA
5	9561538	9561738	201	*	2.85751	4.96679	2.10928	0.498627	4.23017	0.000286219	0.00173085	Distal Intergenic	5	9566007	9566412	406	1	AT5G27170	AT5G27170.1	-4269	2.80814	2.90689	1.32193	1.6375	0	0	0	0	gem10_rep_count01-bZIP1_and_bZIPC-gem_10_rep-5:9561637	gem10_rep_count01-bZIP1_and_bZIPC-gem_10_rep-5:9561637	TCCAGGATTGATTAGCGGCGGCTAATTGAAGATTTGGCGATGTCCGGCGAGCTCTTGACGGCGGTGCTACAATCCTCGACACGTAGTTAGGCGGAGACACGTCCTATACACGTGTTGTTATTTTGTTAATCATAATTTGTGTTTAATTATGGTTTAAATGGGCCGTTTTTATTTTCGTTGTATCCACTAGACTAACCTTCT
2	18884827	18885026	200	*	3.28897	5.39045	2.10148	0.477992	4.39649	0.000187023	0.00120622	Exon (AT2G45890.1/AT2G45890, exon 6 of 7)	2	18883377	18885729	2353	1	AT2G45890	AT2G45890.1	1450	3.33001	3.24793	2.16993	2.51993	0	0	0	0	gem10_rep_count01-bZIP1_and_bZIPC-gem_10_rep-2:18884926	gem10_rep_count01-bZIP1_and_bZIPC-gem_10_rep-2:18884926	AATCAACTCGGTGTTGTTTGATTTTATGTACAGAGTGGGAAAGCAAGTGTAGGAGACGTGATTTACAAGCAACTGTGCACAGCCGAGAAGTTTTATCCCGACCAGCTTCTCGACATCTTGAAGATCACATCTGAGCATGAGGCGCTTGAGCTCGCCGACAAAGTTGAGGCTTCACTAGTTACGTGGAGGCGTAAGACTGG
2	17137863	17138063	201	*	6.65438	4.55605	-2.09833	0.347784	-6.03344	2.94463e-06	3.55771e-05	Promoter	2	17138065	17139617	1553	1	AT2G41100	AT2G41100.1	-2	6.65772	6.65105	-1	2.2818	1	1	0	0	gem10_rep_count01-bZIP1_and_bZIPC-gem_10_rep-2:17137962	gem10_rep_count01-bZIP1_and_bZIPC-gem_10_rep-2:17137962	ATAAATGAAAAAAAAAAAAAAAAACAAGTTGGAAGAAGGAACCAACCAAGTAATTGCCAGTCAAAGGAGGCGACTCACACTTGAAAGGATAAGCTGACATGGCAGACAACGATCCTGCGTAGAAATTGCGTGAACGTGGAAAAGTTTGAGGATATAGCCGTCATTTCAAATAATTCGGGTACTATTATATAAGGCTTCAAG
4	13417685	13417885	201	*	3.67507	5.76146	2.08639	0.471541	4.42463	0.000174017	0.00113428	Promoter	4	13413973	13417145	3173	2	AT4G26590	AT4G26590.1	-540	3.82657	3.52356	4.20945	1.99575	0	0	0	0	gem10_rep_count01-bZIP1_and_bZIPC-gem_10_rep-4:13417784	gem10_rep_count01-bZIP1_and_bZIPC-gem_10_rep-4:13417784	GCGATAGTGACAGTCTTAATGCATTATGCATGTAATTGGTTCGTACGTGTATACTTGCTGGTGCACCGCTTAATAGACTCCGAATTTGACTCGGACTCTTTGTGCGTTGGACGCGCGTCACAGGTGTGTCTTTCGGTCTTGCTTGTGGTCGCAATTGTATGTATCGTTGTTTTTGTTTTGATTGCCAATATGCATCATTGT
5	10887682	10887882	201	*	3.08537	5.16978	2.0844	0.532332	3.9156	0.000637733	0.00337524	Distal Intergenic	5	10876788	10881485	4698	2	AT5G28850	AT5G28850.2	-6197	3.47031	2.70044	0.584963	3.20355	0	0	0	0	gem10_rep_count01-bZIP1_and_bZIPC-gem_10_rep-5:10887781	gem10_rep_count01-bZIP1_and_bZIPC-gem_10_rep-5:10887781	CCCATGCGGCACCGCAAGCCGCCACACATCAGGACAGCTATCGCACCCGTGGGCGTCAAGTGCCATAGTCGACGGCGTGGTGACAAGTGGCGACGGGTGTCACTCCACCGCCCCATCAGTTTCGGCCCCAAGACTCAGCCGACTTCAGCTCAAAGATTAGTGACTTGAGCCGCAAGGCACCGCAAGTGAGGTGTCCACACA
1	11181905	11182105	201	*	3.53725	5.62083	2.08358	0.470873	4.42493	0.000173886	0.00113406	Promoter	1	11181504	11185396	3893	1	AT1G31280	AT1G31280.1	401	3.82657	3.24793	2.90689	2.72391	0	0	0	0	gem10_rep_count01-bZIP1_and_bZIPC-gem_10_rep-1:11182004	gem10_rep_count01-bZIP1_and_bZIPC-gem_10_rep-1:11182004	TGGTCGTGGCTCAGAGCGAGGCGGCGGAAATCGTGGTCAAGGTCGTGGTGAACAACAGGATTTTCGAAGCCAGAGTCAGCGGGGACCTCCGCCAGGTCACGGTGGCCGTGGGACGACGCAGTTCCAACAGCCTCGACCACAGGTGGCTCCGCAGCCGTCGCAGGCTCCGGCGAGTTATGCCGGTTCAGTAGGAGGAGTCGC
4	13600416	13600616	201	*	3.44994	5.52034	2.0704	0.52723	3.92694	0.00061965	0.00330565	Promoter	4	13599044	13601586	2543	2	AT4G27110	AT4G27110.1	970	4.19944	2.70044	2.70044	2.51993	0	0	0	0	gem10_rep_count01-bZIP1_and_bZIPC-gem_10_rep-4:13600515	gem10_rep_count01-bZIP1_and_bZIPC-gem_10_rep-4:13600515	GGTTTCTTCTGGCAATTAGCAACCTGAGAGAAATCAAGATCCCCGTAGAACTGTCCCGCCTTGCTGCTTAAGCATTCCAACGTGTTCTTCTCGGCCGCGTAGGCTCCACGCATCGAGTGGATGAACTCTCCTCGCATCCACTCCCATGTCAAGTTCCAATGGTCTAACCGTCCCAGCGGGCTAGTGTTATCTATAGTCACC
1	13818472	13818672	201	*	3.46268	5.52991	2.06723	0.478931	4.31634	0.000229611	0.00143631	Promoter	1	13816459	13818556	2098	2	AT1G36580	AT1G36580.1	0	3.40179	3.52356	1.80735	3.45208	0	0	0	0	gem10_rep_count01-bZIP1_and_bZIPC-gem_10_rep-1:13818571	gem10_rep_count01-bZIP1_and_bZIPC-gem_10_rep-1:13818571	GCTTCTGTTAATAATCGAACTGACCGCTTGATGAGTCTCTTCCAGGCGCTCCTTTCTTAAGATACTTGAGAGCTGCGTGACACATGTTGAATGTTTGATACAGGATTAACGTGTGGTGAGCTGGTGAGCTGACGAGCTGGCGAGCTGGCAATGTGAAGTCGGATGTTAGGCAAAGTACTTGTGAGCTGGCGAGCTGGCAAT
2	1012717	1012917	201	*	3.96408	6.02517	2.06108	0.403071	5.11345	2.98566e-05	0.000258084	Intron (AT2G03330.1/AT2G03330, intron 1 of 2)	2	1008460	1014122	5663	1	AT2G03330	AT2G03330.1	4257	4.07018	3.85798	3.52356	3.75872	0	0	0	0	gem10_rep_count01-bZIP1_and_bZIPC-gem_10_rep-2:1012816	gem10_rep_count01-bZIP1_and_bZIPC-gem_10_rep-2:1012816	GCTGAGTTATACTTATACTTCGCCGTTTTGTTATGACTCATATATTTTTGACGTAAGTCAACCGCAACATACCGTAACTCAGCCGGCTGAGTTCATTTAATCCACGTCAGCAAATTCTGACGTGGCAGTGGCATTCCCTGTAATTACGTTTTTTCCGGTAACGTTTAGTAGGGGCACGCTGGATAATAAAAAAACACGAAA
1	9706071	9706271	201	*	3.45702	5.51591	2.05889	0.516365	3.98728	0.000531629	0.00290536	Promoter	1	9704558	9706238	1681	2	AT1G27860	AT1G27860.1	0	3.82657	3.08746	4.04439	1.15787	0	0	0	0	gem10_rep_count01-bZIP1_and_bZIPC-gem_10_rep-1:9706170	gem10_rep_count01-bZIP1_and_bZIPC-gem_10_rep-1:9706170	AAATTATGTCAGTTCAATATGTACCACAAATTCACAATCATGGAAATTCTCTAAACAAGAAGAAGATGATGAAAGCATTACATCGGATTCTGCCACTCCACGCCAGTATTCCCTCACATGACGGGCATATTCCTCCCACGTAAAACACACCCTATCCTCCGTCGGCATATTCTCCTCCGCCTCCTTGTGTGTGTGTGACCT
5	15842090	15842290	201	*	3.52282	5.57029	2.04746	0.465363	4.39971	0.000185488	0.0011983	Promoter	5	15841692	15843169	1478	2	AT5G39560	AT5G39560.1	879	3.40179	3.64386	2.70044	2.72391	0	0	0	0	gem10_rep_count01-bZIP1_and_bZIPC-gem_10_rep-5:15842189	gem10_rep_count01-bZIP1_and_bZIPC-gem_10_rep-5:15842189	ATTCTTTCCGCCCCACTGAAACCCCTCGTAGGGTGGTAACACAATTCTTCCAAACCCTGGATCTCTCTCCACCGTCTATCCTCGTAATCATACCACCTCAGAAAGACGTCATGGCAAGCGTACATTACATTCTCTATCACACACCAAACCTTTACTCTTCTTATACTTGATTTGCTTACAACTTTCCATGTATCATCTTTG
3	2266950	2267150	201	*	3.42901	5.46906	2.04005	0.533535	3.82365	0.000804905	0.00408242	Intron (AT3G07160.2/AT3G07160, intron 43 of 50)	3	2263806	2264721	916	2	AT3G07150	AT3G07150.1	-2229	4.15758	2.70044	1.80735	3.20355	0	0	0	0	gem10_rep_count01-bZIP1_and_bZIPC-gem_10_rep-3:2267049	gem10_rep_count01-bZIP1_and_bZIPC-gem_10_rep-3:2267049	TAATCGAACAAACAAATATGATCATTCAGATTACAAAAGTTCATCTCCAGAATACAGTGCATAGCTGTAAGTGACAATGCGCCACGAAAGATGGCCTAAACAGAGACAAATTTCTAACTAACAACAAAACATCAGAAAGAAAACATGTAAATGGGTGACCATAAGTCGACTTATAATCCAATAAAAGTATACTGTAGATAA
1	22039559	22039759	201	*	3.96319	6.00189	2.03871	0.411769	4.95109	4.51909e-05	0.000365644	Exon (AT1G59870.1/AT1G59870, exon 8 of 8)	1	22042308	22042815	508	1	AT1G59885	AT1G59885.1	-2549	3.71692	4.20945	3.52356	3.66365	0	0	0	0	gem10_rep_count01-bZIP1_and_bZIPC-gem_10_rep-1:22039658	gem10_rep_count01-bZIP1_and_bZIPC-gem_10_rep-1:22039658	CATTCCAAGACCCAAAATCCCAAAATGGTGGATTTGGTACTACTGGATCTGCCCTGTTGCATGGACCGTGTATGGATTGATAGTGTCGCAGTACGGTGATGTGGAGACACGTATCCAAGTCCTTGGTGGTGCTCCTGACTTAACCGTCAAGCAATACATTGAGGACCATTATGGTTTCCAATCTGACTTTATGGGACCAGT
2	10896329	10896529	201	*	3.58253	5.6151	2.03257	0.465185	4.36938	0.000200466	0.00128014	Exon (AT2G25600.1/AT2G25600, exon 6 of 12)	2	10894253	10898672	4420	1	AT2G25600	AT2G25600.1	2076	3.77274	3.39232	3.08746	2.51993	0	0	0	0	gem10_rep_count01-bZIP1_and_bZIPC-gem_10_rep-2:10896428	gem10_rep_count01-bZIP1_and_bZIPC-gem_10_rep-2:10896428	GAAGCCCCAACAGATTTCTACATATTGGTGACCGGAGCTGTTGTAAGTGTTTTTCGTACATTCCTGACACATTCCTTTATCATCATGTATTATTCCTGACACATTCCTATGTCATTCAGGACATAATTGCACGTGTAAATGGAGTGGAGCAGGCAAGTCTAGCTTTTATTATACCGTTTCTTTTTAAGATATGATTGTGTT
2	16845212	16845313	102	*	5.24506	7.26743	2.02236	0.231976	8.71797	5.86066e-09	2.28821e-07	Promoter	2	16844588	16846194	1607	2	AT2G40330	AT2G40330.1	881	4.80363	5.6865	6.09803	6.25814	2	2	2	2	gem10_rep_count01-bZIP1_and_bZIPC-gem_10_rep-2:16845262	gem10_rep_count01-bZIP1_and_bZIPC-gem_10_rep-2:16845262	CCAGCGATTGCAAGTTGCACCGTACTATAGTATCAGCAAAGCTACAAGTCTCTTCCTTATCGTTACCCGCCGGTACGTCAACGACGTATGACTCAACGACAC
2	6181465	6181665	201	*	3.25128	5.26212	2.01083	0.48274	4.16546	0.00033766	0.00199526	Distal Intergenic	2	6181946	6184910	2965	2	AT2G14520	AT2G14520.1	3245	3.25464	3.24793	2.16993	1.99575	0	0	0	0	gem10_rep_count01-bZIP1_and_bZIPC-gem_10_rep-2:6181564	gem10_rep_count01-bZIP1_and_bZIPC-gem_10_rep-2:6181564	CCTTCAGATTGAATATAAAAACTAGACTGTTACAGTGAGTTTACCTCGACTACAACTTATAAATTTAATTACTATGAACATCAAATGATAACCAAGCAGGTCACGGTGAGGTGGATTTAAAGAGAGATCAATTTCAGATAGTTTCTGTGTCTGTTAATGCAAACATATAAAGTTGCTTGGGGTGTGTTAGGTAACTATTTT
2	6718078	6718278	201	*	3.61269	5.62083	2.00814	0.512239	3.92033	0.000630137	0.00334931	Distal Intergenic	2	6712895	6714609	1715	1	AT2G15400	AT2G15400.1	5183	4.31849	2.90689	2.90689	2.72391	0	0	0	0	gem10_rep_count01-bZIP1_and_bZIPC-gem_10_rep-2:6718177	gem10_rep_count01-bZIP1_and_bZIPC-gem_10_rep-2:6718177	AGAACTTCCGAACGCATCAACGCGATAGTTGCCGCCCAGGAGGCCTCGCAGAATCAGATCGAGCAACTCCAGTCCTCCGCAGCTCGCGCAAGTCGACAGCTCAGCGATGACGAAACAATCCCGCCCCAGCGAACTCCAGTCATGGAAAGATCGGCAAACCGACGCAACAGGCCTGCCTCCATCGTCGTTGGGTCCATCGAC
4	8871936	8872136	201	*	3.9781	5.97112	1.99302	0.425791	4.68074	9.02792e-05	0.000650804	Promoter	4	8872698	8875378	2681	1	AT4G15540	AT4G15540.1	-562	3.59865	4.35755	3.85798	3.20355	0	0	0	0	gem10_rep_count01-bZIP1_and_bZIPC-gem_10_rep-4:8872035	gem10_rep_count01-bZIP1_and_bZIPC-gem_10_rep-4:8872035	GCTATGTGCCATGCTCTGTTGAACTTTCTGGTGATGTTTTTGGTTAGAGTATAACTATTAGATAACTCCAAAGACTCATAAATTGTGGCAATTACGTGGAAGATGTGAGCCAACGCTTGCGTGCCAGACTGCCGGTCCAATGTTTTGCAATACCATCATTTAGGTGATGATAATTGATAAATGATAATTAGGTGAGATAAC
5	20789027	20789323	297	*	3.67799	5.66451	1.98652	0.461534	4.30417	0.000236876	0.00147778	Promoter	5	20788913	20791940	3028	1	AT5G51150	AT5G51150.1	114	3.40179	3.9542	2.90689	2.90233	0	0	0	0	gem10_rep_count01-bZIP1_and_bZIPC-gem_10_rep-5:20789174	gem10_rep_count01-bZIP1_and_bZIPC-gem_10_rep-5:20789174	ATTGACGATGCCTTCTTCGTTCTCCAAGCCGGATTTAGATCCTTCTTCTTCGCCTCCACCGATTTCTCCTTTATCTCAAGACAGCTCGGAGGCTGAGCGCCGGCTTCGAGAAGCGGAGGAGAGGCTACGCGATGCCATGGCGGAGCTTCAGCGTAGACAACGCTCTGCGGCGCGTGGATCTCACGCGGAATTGTGTGATCACGCTGACGTTTCTTGCGTCGCCAATGCCATTGGGAATTTATGTCAGAGCTTTCTTCTCTCTTATGGTGTTAGAGTTGGGATCGGGATTCTTCTTCG
3	16717542	16717741	200	*	3.50476	5.47369	1.96893	0.487341	4.04014	0.000464749	0.00259822	Distal Intergenic	3	16712368	16713009	642	2	AT3G45555	AT3G45555.1	-4533	3.25464	3.75489	3.39232	1.6375	0	0	0	0	gem10_rep_count01-bZIP1_and_bZIPC-gem_10_rep-3:16717641	gem10_rep_count01-bZIP1_and_bZIPC-gem_10_rep-3:16717641	AGGAGCTTAAAGGGCTTAAAGGATGCTGAAGAGCTTGAAGACGAGCTGAGGGACTTGGTGAAGAGAACGAGTTGATAAGCTTGACGAAGAGGAGCGAGCTGACGAGCTACTTGAGACGGACGAGCTGACGAGCTTTGTGAGACGGACGATCTGACGAGCTTTGTGAGACGGACGAGCTGACAAGCTTTGTGAGACGGACG
5	25798144	25798344	201	*	3.58985	5.55783	1.96798	0.466661	4.21714	0.000295906	0.0017811	Distal Intergenic	5	25798697	25801302	2606	2	AT5G64540	AT5G64540.1	2958	3.53585	3.64386	2.16993	3.20355	0	0	0	0	gem10_rep_count01-bZIP1_and_bZIPC-gem_10_rep-5:25798243	gem10_rep_count01-bZIP1_and_bZIPC-gem_10_rep-5:25798243	CTTGTGTCGCCGAGCCAAGCAACATCGTCTGTCTACGTCTATTATAATTATTTAATTTTTCTATGTATATATTTTTATGGGTGTTTGCTTAGCAAGCACTGACTCATGTATGATGCAAGCACCTTCGCACACATAAAAATAATAATTTTATAAAATAGGAATTGAAAGATTTTTCAAGTTGGGTTGAGAGATTAAAAGATC
2	19438064	19438264	201	*	3.69691	5.66451	1.9676	0.454748	4.3268	0.000223552	0.0014052	Promoter	2	19437648	19438920	1273	1	AT2G47360	AT2G47360.1	416	3.53585	3.85798	2.90689	2.90233	0	0	0	0	gem10_rep_count01-bZIP1_and_bZIPC-gem_10_rep-2:19438163	gem10_rep_count01-bZIP1_and_bZIPC-gem_10_rep-2:19438163	CAATAAGCGTTTACACTCTAGTTCTTGGCTTAACCACAAAGATCACAGCTACAGATCCAAAGCATTCGATTGCCTTTTATCCACATGTCAGCATCGCGTGGCTTACACTCTTCCTTGTTCAAATCTCCGTCGGTATAGGCCTCGAAACAACGATCTCCAACGGTTTAATCATCGGAAGCGAACGCAATTTCTTGAGCAGGC
1	18735522	18735668	147	*	3.6514	5.6151	1.9637	0.458004	4.28751	0.000247188	0.00153062	Distal Intergenic	1	18732378	18734199	1822	2	AT1G50590	AT1G50590.2	-1323	3.65894	3.64386	3.08746	2.51993	0	0	0	0	gem10_rep_count01-bZIP1_and_bZIPC-gem_10_rep-1:18735594	gem10_rep_count01-bZIP1_and_bZIPC-gem_10_rep-1:18735594	CAAAGATAATTTAAAACAAAATTTCTAGAAACTCCCTTTTTTGTCTGACGAATGATTACGTAATCATGACATCCATCAAGATCTAAGTAACAAAAAATGACCATATACAAATAGAGAAGAAGCAAGCTTTTAATGGACCAAGAATAT
2	18913029	18913151	123	*	5.97975	7.94291	1.96316	0.141457	13.8781	4.53615e-13	3.29863e-10	Exon (AT2G45970.1/AT2G45970, exon 1 of 1)	2	18912095	18914739	2645	2	AT2G45970	AT2G45970.1	1588	6.16509	5.79442	7.61102	7.5041	2	2	2	2	gem10_rep_count01-bZIP1_and_bZIPC-gem_10_rep-2:18913089	gem10_rep_count01-bZIP1_and_bZIPC-gem_10_rep-2:18913089	GGATAAAGCCTCAAAGTCTCCGATAACGCTGCCTTGAGAAAAACCAATCGATCAAGCTCTTCGCACGAAAGCGGCTCGTCCGTCCATAACGCCACATCATCGCCACGTGTCTCAACCAGAACG
1	18517437	18517637	201	*	3.78632	5.74856	1.96224	0.446035	4.3993	0.000185681	0.0011983	Promoter	1	18517586	18520000	2415	1	AT1G50010	AT1G50010.1	0	3.92879	3.64386	2.70044	3.45208	0	0	0	0	gem10_rep_count01-bZIP1_and_bZIPC-gem_10_rep-1:18517536	gem10_rep_count01-bZIP1_and_bZIPC-gem_10_rep-1:18517536	ACAGAATCTAAGGAATCAAAATTCAAAATTAGAAAATACGCAACTCACGAGGATATCAACAAATCGTGGTTTTAACGACAACCCAATTACATCACTACACGTGTATCATACGTGCCGTTACATACAGATGGATACTTTCGCTTATAAATATAGCATCAAACAGCTCTGTAAAAACCTAGAAATCGAAAAAATCAGATCTAG
4	1961668	1961868	201	*	3.7612	5.70333	1.94213	0.447412	4.34081	0.000215674	0.00136231	Promoter	4	1961640	1961747	108	2	AT4G04078	AT4G04078.1	0	3.87855	3.64386	2.90689	3.06088	0	0	0	0	gem10_rep_count01-bZIP1_and_bZIPC-gem_10_rep-4:1961767	gem10_rep_count01-bZIP1_and_bZIPC-gem_10_rep-4:1961767	CGTGACGGCAAATTAAAAATTTGGCGGTGAGCAACCAAAGGTGTTCCCGCGGTTTTCTCGCTTGTGCCACATGAATCCATTAGGTTTTTGCATCAAACACGTGTCTCTTACGTGTCTTCTTTGTGTAATTTGGTTCATTTTAAAATTGGGTTTCAAAAGGCTTTGTATCACGTATCTTGTAATTTGTCCTTTATGGATTTC
3	17146200	17146399	200	*	3.84184	5.78336	1.94152	0.436554	4.44738	0.000164165	0.00107974	Promoter	3	17145797	17146867	1071	2	AT3G46570	AT3G46570.1	468	3.92879	3.75489	3.39232	2.90233	1	0	0	0	gem10_rep_count01-bZIP1_and_bZIPC-gem_10_rep-3:17146299	gem10_rep_count01-bZIP1_and_bZIPC-gem_10_rep-3:17146299	TCGTTTGTGTTAAAGAGTGCGTAGTTTAACGTTTCAGGTCCGAAACCGAAATATGGATACGGGTTAACCATAAAAGGAGACTTGGTGCGGTTGTGGAAGTCTAGGATTGGAGAGAAGATGGCTTTGTCGTACCCTTTACGGAACTTTCCGGAGCTAGGTGGCTCGGAGGAGCCTGAGAGGATACCGAGCGAGTGAGGCGT
5	22561609	22561809	201	*	5.65538	3.71918	-1.9362	0.451455	-4.2888	0.000246374	0.00152883	Distal Intergenic	5	22558044	22560541	2498	2	AT5G55730	AT5G55730.1	-1068	5.71084	5.59991	-1	-1.13634	1	1	0	0	gem10_rep_count01-bZIP1_and_bZIPC-gem_10_rep-5:22561708	gem10_rep_count01-bZIP1_and_bZIPC-gem_10_rep-5:22561708	CAATTTCATGGTTTATATGCAAAAATTCAGGGGTACTTGTGTAATTTATGTTGTCTGAAAATGGTGACGCAGGACTCAAGGTACCGACTAACCACGTGGATGGTTGAGATCTGTTATCAGATTCTCCACCGACAATCGGTCGGTCCATGTACTGGCTGGACTGAGTAAAACTAGTTGTTTGAAGATCTGACGCAACGGTTT
1	23435765	23435965	201	*	3.31165	5.24529	1.93363	0.489496	3.95025	0.000584054	0.00314751	Distal Intergenic	1	23433520	23434600	1081	2	AT1G63200	AT1G63200.1	-1165	3.53585	3.08746	2.45943	1.6375	0	0	0	0	gem10_rep_count01-bZIP1_and_bZIPC-gem_10_rep-1:23435864	gem10_rep_count01-bZIP1_and_bZIPC-gem_10_rep-1:23435864	ATGATTAGAAACAATGATCAAGATAGAATCAGGAGAAGCTTTCACGCTTTTTTTTTGCTTTTTTTGTTAAAAACAATTGACCAATGATAAGGCACCACGTCATCGTCTCTCATCTCTCTCAAAAACTCTCTCAAGAGAGACAGCTATCTCTCTTTTAATCCATTTTGATTTATTTTTCAACTCTTTTTTCAAGAGAACCAA
3	21294563	21294763	201	*	4.01219	5.94482	1.93263	0.40527	4.76875	7.20579e-05	0.000538813	Distal Intergenic	3	21288742	21293171	4430	2	AT3G57520	AT3G57520.1	-1392	4.07018	3.9542	3.39232	3.56179	0	0	0	0	gem10_rep_count01-bZIP1_and_bZIPC-gem_10_rep-3:21294662	gem10_rep_count01-bZIP1_and_bZIPC-gem_10_rep-3:21294662	AGTTTGACTCCTCTGCGGAGCAAACCATAACAACGTCGCTAAGATACGGACCGTAACACATACTCACACTTGATGTCACGATCCTTATCCGCTTATCTGGAACCACGTGTGTGGTCAACACTCGACGACCGGTTTGAGCCGGGTTAATTCACTTGGCTGCTCTTTCGTACTAAAAGCTACTTCCTGTTGTGGATAATTCGT
4	6472315	6472515	201	*	4.62167	6.55394	1.93228	0.282707	6.8349	4.18339e-07	7.19573e-06	Distal Intergenic	4	6473547	6475434	1888	1	AT4G10465	AT4G10465.1	-1032	4.68874	4.55459	4.67243	4.76959	1	1	1	1	gem10_rep_count01-bZIP1_and_bZIPC-gem_10_rep-4:6472414	gem10_rep_count01-bZIP1_and_bZIPC-gem_10_rep-4:6472414	CAAAAAGGTATTCTCGCTTCTGTCAATTCGTGTTTCATGTTCTTCTATTGCTAGGTGGAGATCTGTTAAGATTTAGCAACAAAGAACACAACATGAAGAAGCTTGAGGAAGAAGAAATGCCAACTCAGCAAAGGGGACACGTCAACAGCAGGACCACAAGACAAAGAAGGAGCCGTTAGCGCCAACCAGGGTTATGAGTCG
5	23104474	23104674	201	*	3.98108	5.91095	1.92987	0.445549	4.33144	0.000220912	0.00139075	3' UTR	5	23100641	23105038	4398	1	AT5G57090	AT5G57090.2	3833	3.47031	4.49185	3.75489	3.06088	0	0	0	0	gem10_rep_count01-bZIP1_and_bZIPC-gem_10_rep-5:23104573	gem10_rep_count01-bZIP1_and_bZIPC-gem_10_rep-5:23104573	TTTGCAAATAAAAGGCGATACGACCCAAAGGTGATTTTTTTTCAAACGAAAAAGAATAATTACAAGAACGAAAAAAGACTAATTCCAGGTCAGGCTTAGGTGTATGGGACCATGCAATGTCGCATTAATTAAATTATAGCATATGATAGTCGAAAATTTAGATAACTTTGTATAATTAATTATATGCACATGCATGTACGT
3	3521426	3521626	201	*	3.77404	5.70333	1.9293	0.452331	4.26523	0.000261683	0.0016067	Promoter	3	3521329	3523071	1743	1	AT3G11250	AT3G11250.1	97	4.02451	3.52356	2.90689	3.06088	0	0	0	0	gem10_rep_count01-bZIP1_and_bZIPC-gem_10_rep-3:3521525	gem10_rep_count01-bZIP1_and_bZIPC-gem_10_rep-3:3521525	ATCTAAAGCTAAATCCTTTGAGCAACAATGGTGAAGGCAACAAAAGCAGAGAAGAAGATAGCGTATGACACAAAACTATGTCAGCTTATCGACGAATACACTCAGATCTTAGTCGTTGCGGCGGACAACGTCGGATCGACTCAGCTTCAGAACATCAGGAAAGGTCTTCGTGGAGACTCAGTGGTTCTCATGGGTAAGAAC
1	18557729	18557929	201	*	3.77642	5.70433	1.9279	0.449608	4.28797	0.0002469	0.00152972	Promoter	1	18554564	18556826	2263	2	AT1G50090	AT1G50090.1	-903	3.59865	3.9542	3.24793	2.72391	0	0	0	0	gem10_rep_count01-bZIP1_and_bZIPC-gem_10_rep-1:18557828	gem10_rep_count01-bZIP1_and_bZIPC-gem_10_rep-1:18557828	GGAATATGAAAATAATATGGTTCCATCTGTGTAAACCAACTATTTTAAAAGCAAACGTGGAAGCTCGTATTTTTATCAACGTACACGAGGACTTGCGTCACACGGAAGCGATGTGGAAAAAGATAACTGTAAGCATTATTAGATAACAATGTACGTGTATGTTCAACAAATGATAGTTTGGCCGAGTGGTCTAAGGCGCCA
4	6467348	6467548	201	*	4.42489	6.3488	1.92391	0.326557	5.89151	4.19022e-06	4.81751e-05	Promoter	4	6466900	6467270	371	2	AT4G10457	AT4G10457.1	-78	4.56437	4.2854	4.67243	3.93171	1	0	0	0	gem10_rep_count01-bZIP1_and_bZIPC-gem_10_rep-4:6467447	gem10_rep_count01-bZIP1_and_bZIPC-gem_10_rep-4:6467447	AGTTTTCTTTGCCAACAATCTTCATAATTAATATACTCAACAAGATAAAAATATATGTGGCTATTTGTTAAGATTTAGCAACAAAGAACACAACATGAAGAAGCTTGAGGAAGAAGAAATGCCAACTCAGCAAAGGGGACACGTCAACAGCAGGACCACAAGACAAAGAAGGAGCCGTTAGCGCCAACCAGGGTTATGAGT
1	3061843	3062043	201	*	5.63771	3.71918	-1.91853	0.462274	-4.15021	0.00035106	0.00205049	Promoter	1	3061170	3061743	574	2	AT1G09483	AT1G09483.1	-100	5.93557	5.33985	-1	-1.13634	1	1	0	0	gem10_rep_count01-bZIP1_and_bZIPC-gem_10_rep-1:3061942	gem10_rep_count01-bZIP1_and_bZIPC-gem_10_rep-1:3061942	AAAGTAACGAATCCTTCGCTAACCTACGCATCTGGCGCAGTAAGCTAACTTGCTAGGTTTGACTGTAGCGCGGCAAAATCTATTCGTTCAAAGTGTAGAAAGCCACGTGTGCATAGTGTTTATCGTTAGTGGTCGCACACTAATAATCTTCTTGTCATAAAATAATGTTGTTGTTCGTTTTATTGCCGCAGACGCTGCCGC
1	7183536	7183736	201	*	3.36248	5.27646	1.91399	0.534079	3.58371	0.00147128	0.00680109	Promoter	1	7184485	7185267	783	1	AT1G20710	AT1G20710.1	-749	4.02451	2.70044	1.32193	2.90233	0	0	0	0	gem10_rep_count01-bZIP1_and_bZIPC-gem_10_rep-1:7183635	gem10_rep_count01-bZIP1_and_bZIPC-gem_10_rep-1:7183635	ACATGGACAGATCACGGAGACAAATGTCTACAATTGGTTTCAAAACCGGCGAGCTCGGTCCAAACGAAAGCAGCCTCAAACGACGACAGCTAATGGTCAGGCTGACGATGTGGCGGTGACAACGGAGGAAAGGAGGAGTTGTGGAGATTCAGGGGGATTAGAGTCTTATGAGCATATACTCTTCCCAAGTCCTGACTTAGG
2	9386034	9386234	201	*	6.47325	4.56616	-1.90709	0.376132	-5.07026	3.33333e-05	0.000283711	Promoter	2	9386431	9388241	1811	1	AT2G22080	AT2G22080.1	-197	6.32444	6.62205	2.45943	-1.13634	1	1	0	0	gem10_rep_count01-bZIP1_and_bZIPC-gem_10_rep-2:9386133	gem10_rep_count01-bZIP1_and_bZIPC-gem_10_rep-2:9386133	CTTCGTTGGAGGGAAACCAACAAAAGTTTTCCTCTTTCATTGTTTAATTGGTATGTAAGTTCCATCATCATCATAGTTATTGAGCATTAGAATAAGATGACATGGCATGTGAGTCTTTAGTGCTAAAGGAGAAGGATATAATGAACGATTGAGATATTTTTGGGAAAAGCATAAAGAGGAAATGGAATTGGAACAATCAGA
3	22581051	22581251	201	*	3.15048	5.0545	1.90402	0.499364	3.81289	0.000827086	0.00418762	Distal Intergenic	3	22582711	22584881	2171	2	AT3G61028	AT3G61028.3	3630	2.90865	3.39232	1.32193	1.99575	0	0	0	0	gem10_rep_count01-bZIP1_and_bZIPC-gem_10_rep-3:22581150	gem10_rep_count01-bZIP1_and_bZIPC-gem_10_rep-3:22581150	ATGAGTTTTGCAGTCGAGGGATGAGTTGATAGCTAGACGAGGAGTTGGACGAGCTGACTAGCTGACAGCTAGGCGAGGAGATGGTCGTTGAGTGATGGCCTGAAGAGCTTGAAGACGAGTTGAGAAGCTTGACGAAGAGGAGCGAGCTAACGAACTTTTTGAGACGGACGAGCTGACGAGCTTTGTGAGACGGACGAGTAG
1	25541662	25541862	201	*	3.59125	5.49383	1.90257	0.497282	3.82594	0.000800244	0.00406055	Promoter	1	25538924	25541823	2900	2	AT1G68140	AT1G68140.1	0	3.65894	3.52356	3.9542	1.15787	0	0	0	0	gem10_rep_count01-bZIP1_and_bZIPC-gem_10_rep-1:25541761	gem10_rep_count01-bZIP1_and_bZIPC-gem_10_rep-1:25541761	GAAGCGTCTCCACTGCTCCACCAAGCTCTGGTATCGGAGTTTCTCTTTCCTTCACGTCAAGTAAAACGTCCACGCGTCCTTACAATACGTAAGACTGACGCGCGTGCTTATTGTTTTAAAGGCCCTCTAAAAGTCCCTAATGGGCCTGGCCACGAATTAGACATATACTTATCCATAGTTAAAATTTGATATTGGACAGAT
4	3684209	3684409	201	*	3.34306	5.24529	1.90223	0.490132	3.88106	0.00069607	0.00362524	Distal Intergenic	4	3665925	3667547	1623	2	AT4G06599	AT4G06599.1	-16662	3.59865	3.08746	2.45943	1.6375	0	0	0	0	gem10_rep_count01-bZIP1_and_bZIPC-gem_10_rep-4:3684308	gem10_rep_count01-bZIP1_and_bZIPC-gem_10_rep-4:3684308	CTGCCGGGCCGGTTGACGTGACGACCGCTGAGGCTCAGGGAGCCGAGCCATCCGCTGCTGCGCCCGAGGCAGTTGTGGCGTTGCCTGCGAGTGACAAAGCGGCAGGTAAGCGCATTCGGGTTGACGATGAGTCGTCAAAGAAGAAGAAGAAGAAGAAGAAGGCATCTGGTTTCGAGGCGGAGAAAATACTCCCCATCTTTG
5	12978493	12978693	201	*	3.49694	5.39905	1.90212	0.479148	3.96979	0.000555785	0.00301331	Distal Intergenic	5	12981645	12982497	853	1	AT5G34830	AT5G34830.1	-2952	3.47031	3.52356	3.08746	1.6375	0	0	0	0	gem10_rep_count01-bZIP1_and_bZIPC-gem_10_rep-5:12978592	gem10_rep_count01-bZIP1_and_bZIPC-gem_10_rep-5:12978592	ATTGCGTACAGGGAGTATTGGAGCTTGGACCGTTGGTGACCACATTGTGAGCCTATGCATCTCTCCAACCAGGGTTCTGAATTCCAAACCCCTATCATGACACGCAGCCATTGCGTGTGCACATGGGATTCTAATTGTTTGAAACTCCAAGCAAGAGCAAGACTGCTGTTACAAAGAGATGTGAAACTGCTCACCGTCCTT
3	18112346	18112546	201	*	5.11219	7.01396	1.90177	0.224842	8.45826	1.02683e-08	3.55569e-07	3' UTR	3	18112577	18113656	1080	2	AT3G48840	AT3G48840.2	1110	5.39148	4.83289	5.50779	5.81312	1	1	1	1	gem10_rep_count01-bZIP1_and_bZIPC-gem_10_rep-3:18112445	gem10_rep_count01-bZIP1_and_bZIPC-gem_10_rep-3:18112445	ACTTCGCCGTTTTGTTATGACTCATATATTTTTGACGTAAGTCAGCCGCAACATACCGTAACTCAGCCGGCTGAGTTCATTTAATCCACGTCAGCAAGTTCTGACGTGGCAGTGGCATTCCCTGTAATTATGTTTTTTTCGGTAACGTTTAGTAGGGGCACGCTGGGTAATAAAAAAACTCGAAAATATAACAGTAATTAA
3	5743222	5743422	201	*	4.21866	6.11637	1.89771	0.369683	5.13334	2.83808e-05	0.000246802	Promoter	3	5737886	5743335	5450	2	AT3G16840	AT3G16840.1	0	4.39293	4.04439	3.64386	4.01093	1	0	0	0	gem10_rep_count01-bZIP1_and_bZIPC-gem_10_rep-3:5743321	gem10_rep_count01-bZIP1_and_bZIPC-gem_10_rep-3:5743321	TTGATCCGGTTAATCTGAATTAATACAGACCGAGTGATTTGCCTCGTACCGACACGAGTTACGTGGAAGGTTAGGATTTAGGGGTTTAGATTTTAGAAGATGAACACGTCAAAGTGACGTTGATAACTGATACTAATTTGGGCCTTTTCTTGTGAAGCCCATTAGCTTTCTATCCGCAAAATCGCAATATTATTTTGATTT
4	17516402	17516602	201	*	3.8897	5.78683	1.89713	0.432893	4.38244	0.000193872	0.00124281	Promoter	4	17516424	17517587	1164	1	AT4G37230	AT4G37230.1	0	4.02451	3.75489	3.24793	3.06088	0	0	0	0	gem10_rep_count01-bZIP1_and_bZIPC-gem_10_rep-4:17516501	gem10_rep_count01-bZIP1_and_bZIPC-gem_10_rep-4:17516501	AGATTTCCAAAGCACAAAGCTCATGACTAGCCTTACCTACACACTCGATGAAATCGAAGGCCCTTTCGAAGTTGATTACGCAGCAGTGACAGTACACAACTTCCTGGTGGGGAGCGTGTACCGTTCTTGTTCACGATCAAGCAGCTCGTGGCATCGCAGAGGATACTTTGGTCCCAAGTCGATCCCTTCAGCATTCACCCA
1	10213892	10214092	201	*	3.9231	5.8155	1.8924	0.432394	4.37655	0.000196819	0.00125962	Promoter	1	10214681	10216563	1883	1	AT1G29230	AT1G29230.1	-589	3.71692	4.12928	3.52356	2.90233	1	1	0	0	gem10_rep_count01-bZIP1_and_bZIPC-gem_10_rep-1:10213991	gem10_rep_count01-bZIP1_and_bZIPC-gem_10_rep-1:10213991	GAATTATTGTAAGGAAAAATGAACTCGGATTTGGTCGGCGATGTGAAGTCCACGAACTCACGTAAGCACCAACGCAGCAACACCTGGTTCCCACAATACCATTCGTTACATTTCTGATTCATATAGGTTGTCGTCACAAGAAAAGAGTTATAAATATTATTTAAAAGTGATGACAAAAGAAATAAAATTTAACTCAGTAAA
1	984880	985079	200	*	3.24463	5.12786	1.88323	0.496428	3.79357	0.000868439	0.00435905	Promoter	1	985751	988146	2396	1	AT1G03880	AT1G03880.1	-672	3.40179	3.08746	2.45943	1.15787	1	1	0	0	gem10_rep_count01-bZIP1_and_bZIPC-gem_10_rep-1:984979	gem10_rep_count01-bZIP1_and_bZIPC-gem_10_rep-1:984979	CTTACATTTTTTACAAGCTTTACTTTTATTTATGCTTACATTATTACAAGCCTTAATTTTTTCTTACACAAAAACAATCGATTACTATACTATAACATTAAAACCGGGTTCTCCCAAAAAAAATCGATTAAATTTTTATTTAGATACAATAATAACTTTTAAACTCTTTTGTCGTTTTTGTTCCCCGTTGTCTGTTTTTC
1	8186423	8186623	201	*	3.92102	5.80375	1.88272	0.453623	4.15041	0.000350878	0.00205049	Exon (AT1G23090.1/AT1G23090, exon 8 of 11)	1	8184947	8189220	4274	2	AT1G23090	AT1G23090.4	2597	4.31849	3.52356	3.85798	2.51993	1	0	0	0	gem10_rep_count01-bZIP1_and_bZIPC-gem_10_rep-1:8186522	gem10_rep_count01-bZIP1_and_bZIPC-gem_10_rep-1:8186522	AGTGACCGACATAACAATGTTTGAAACTGCGGTTTTAGCTCCCGCGTTGTTGTTGACCGCTGATCTAGAGAATGCTCCGGTTGTGACGTAGCAAGATGTGGCAGAGCCTACTACGTTCATCAGACCAATGGCGATCATCTCTTTGTTTCCATCTACGTGGTAGTTCTTTAGCGCTGCAAATGTTCTTCCCACTGCGATTCC
5	3411738	3411938	201	*	3.84057	5.72187	1.8813	0.455495	4.13024	0.000369414	0.00214371	Exon (AT5G10790.2/AT5G10790, exon 4 of 4)	5	3410281	3413036	2756	1	AT5G10790	AT5G10790.1	1457	4.15758	3.52356	3.52356	2.51993	0	0	0	0	gem10_rep_count01-bZIP1_and_bZIPC-gem_10_rep-5:3411837	gem10_rep_count01-bZIP1_and_bZIPC-gem_10_rep-5:3411837	TGTTTGTTGGTTTACTATGCAGATAATGAGGAGTGTCAGTGTATCACCCACAAGGCATTCTCTGGTCTTTTAAGATCAGATGTCACCTGTACAACATGTGGATCCACATCAACAACATATGACCCGTTTATCGACATTTCACTTACTTTAGATTCAATGAATGGATTCTCTCCCGCTGATTGCAGAAAGAACAGATACAGT
5	1538534	1538734	201	*	3.51664	5.39531	1.87867	0.487471	3.85391	0.000745594	0.00382664	3' UTR	5	1536096	1538529	2434	1	AT5G05180	AT5G05180.3	2438	3.1753	3.85798	1.80735	2.90233	0	0	0	0	gem10_rep_count01-bZIP1_and_bZIPC-gem_10_rep-5:1538633	gem10_rep_count01-bZIP1_and_bZIPC-gem_10_rep-5:1538633	TTATATATGTGGCTTTAATTTTGTGTGATTTTATAAAAGTATTTTTGAACTTAGGGTATCTACAGGTGTTTCTGTCTGGAGTTTTTATTTGTGCTTATGTAATAGTGACGTAAAGCCTAAGTAATTAAAAGTGAGAGAGAAAAAGTCAAAAGCCAAACACAAACCTAATCCTCCAATATCTCAACTTGGTTGACTCTCTCA
5	8752865	8753065	201	*	3.67677	5.55496	1.87819	0.459741	4.08532	0.000414231	0.00235802	Promoter	5	8752684	8754522	1839	1	AT5G25260	AT5G25260.1	181	3.59865	3.75489	2.45943	2.90233	0	0	0	0	gem10_rep_count01-bZIP1_and_bZIPC-gem_10_rep-5:8752964	gem10_rep_count01-bZIP1_and_bZIPC-gem_10_rep-5:8752964	GACGTATCTCCCGTGAACTACACTTTCAAAGTCCAAGCCATGAGTGCAGAGAAGCTCCCTTTCGTTCTCCCTGCTGTCTTCACTATCGGCCCTCGTGTCGATGACACTGAAGCGCTGATTCTGTACGCTAGGCTTATTTCGCCTCATGACAAACAGTCAAATCATGTGAATGAGCTTGTTGAAGGTGTTATCGAGGGAGAG
5	24202065	24202265	201	*	3.68039	5.5568	1.87641	0.460936	4.07087	0.000429769	0.00243209	Promoter	5	24201954	24202937	984	1	AT5G60110	AT5G60110.1	111	3.71692	3.64386	3.08746	2.2818	0	0	0	0	gem10_rep_count01-bZIP1_and_bZIPC-gem_10_rep-5:24202164	gem10_rep_count01-bZIP1_and_bZIPC-gem_10_rep-5:24202164	GCCACGCCCTTGCACGCAGCTCTGTTCAACCTAATGACTGACGGCGATGGTGTGTCTTACTTTAAAGAGATGATCTCAAATTCAGACAAAACAGAGCTTCAGAGGATGGCCTCGTTGCTTACGTCTGACTCCGATTACTTCATGTCGATCGTCACAACCAAGTTCGGCTCGAGACGCGTGCAGAAGCTCCTCGGCAAATCA
5	12114054	12114254	201	*	2.23132	4.10723	1.8759	0.480744	3.90209	0.000659961	0.00347136	Distal Intergenic	5	12084897	12088706	3810	2	AT5G32470	AT5G32470.1	-25348	2.00322	2.45943	0.584963	-1.13634	0	0	0	0	gem10_rep_count01-bZIP1_and_bZIPC-gem_10_rep-5:12114153	gem10_rep_count01-bZIP1_and_bZIPC-gem_10_rep-5:12114153	ACATTGCTCTTAACAAAACCCTAGAAGCCGCCGCTCAACCCTAGCTCGTCCGCCGTCCGCTGTTCCGTCGACCGTTTGCTGACCGCCTGTCGACCGTTTGCTGACCGCCTGTCGACCGTTTGCTGACCGCCTGTCGACCGGCCCGTCTGTCAGCCGACGATACTTCCGTCGACCACCGACTGTCGACCAGCGACCACCGTT
1	17535031	17535231	201	*	3.75342	5.62299	1.86957	0.477481	3.91549	0.000637916	0.00337524	Promoter	1	17533941	17535551	1611	2	AT1G47660	AT1G47660.1	320	4.11451	3.39232	3.64386	1.99575	0	0	0	0	gem10_rep_count01-bZIP1_and_bZIPC-gem_10_rep-1:17535130	gem10_rep_count01-bZIP1_and_bZIPC-gem_10_rep-1:17535130	GATGGACCCAACAACGATAGAAGCAGGCCTATTGCGTCGGTTCACCGGTCTTTCCATGAAAAGAGTTACTGGGGCGGGACTGTTTTGTCATCGCTGAGCTGTCGACCGGCGCGAGCTGCGGAGGACTGGAGTTGCTCGATCTGATTCTACGATGCCTTCTGGGCAGCGACAATCACGTTGATGCGTTCGGTAGTTCTTGTG
4	523057	523257	201	*	4.01736	5.88377	1.8664	0.420725	4.43615	0.000168957	0.00110625	Promoter	4	522530	524249	1720	2	AT4G01250	AT4G01250.1	992	4.27984	3.75489	3.64386	3.06088	0	0	0	0	gem10_rep_count01-bZIP1_and_bZIPC-gem_10_rep-4:523156	gem10_rep_count01-bZIP1_and_bZIPC-gem_10_rep-4:523156	CGGCTGAAGTCACCGGAGACGATGAATAAGTAGCAATAGTGGTCGTCGGAGATTTACTCGTCTGTTGATCGGATGGTTTCTGACGTGTGCTTCCGGCGAGAGAATTACGGTGTGTCGGAGCTGGATGATTATGCTCCGCCGTGTAAGTGACGATAAACATCTTCGGGTCGGATCTATTTCGCTCCACTTGTTTACGGGCTA
5	15500327	15500527	201	*	3.64815	5.51128	1.86313	0.463301	4.02142	0.000487425	0.00269671	Promoter	5	15501126	15504269	3144	1	AT5G38710	AT5G38710.1	-599	3.77274	3.52356	2.45943	2.72391	0	0	0	0	gem10_rep_count01-bZIP1_and_bZIPC-gem_10_rep-5:15500426	gem10_rep_count01-bZIP1_and_bZIPC-gem_10_rep-5:15500426	CGAATGCGGAATTTACCTATCAAGAACTATATATGGATTATTATTATGATCTCCTATTAATGAGACCATAAATTGCAACTAAAATTAGAAAACCACGTAGTATTGACGTCAAGTCAACATCAAAAAGCCACGTGATATTTGTTATGCAAATTATGAAGATAAGCTATATAACTTCAAAATATGCCTATCAAAAGTTTAGAG
5	24618353	24618553	201	*	3.70841	5.5568	1.84838	0.470793	3.92611	0.000620967	0.00331116	Exon (AT5G61190.2/AT5G61190, exon 8 of 9)	5	24620144	24622666	2523	1	AT5G61200	AT5G61200.3	-1591	4.02451	3.39232	3.08746	2.2818	0	0	0	0	gem10_rep_count01-bZIP1_and_bZIPC-gem_10_rep-5:24618452	gem10_rep_count01-bZIP1_and_bZIPC-gem_10_rep-5:24618452	GTGAATGTTTTGATGGCATTGTCAAGCCTGTAAACCTTTCCAAAGGAGAAACTAAGCATTCATGGGAGGTAAAGAAGAAGAAAATCGAGGTGACCGTACGCCATGCAAGACCAGCTGCATCTAAACTTTGTCATCTTTGCGTAGTGATTTGTGATAGCCGGGGTTTGTCAACAGTTGTTTGTGATAACAAAGCTCATTGGC
4	16563813	16564013	201	*	3.84184	5.68772	1.84588	0.443477	4.16228	0.000340407	0.00200539	Promoter	4	16560030	16563044	3015	2	AT4G34710	AT4G34710.1	-769	3.92879	3.75489	2.70044	3.20355	1	1	0	0	gem10_rep_count01-bZIP1_and_bZIPC-gem_10_rep-4:16563912	gem10_rep_count01-bZIP1_and_bZIPC-gem_10_rep-4:16563912	AATACAGGGATAATTTTGTTGATGCTGTCTGGTTTGAAAAAGAAAAAGCTTTATTCATGAACACTCGGCTACGAGGCGCCGCGTGGCGCCCTTACGTGGGAAGTGGTTGTGTTATGATGTTTCGTCTCTGCTTCTTCTCCTTTTGCCCTTTTTAGGTTAAATTTTAAAATTGCGCCGCTCGTCTTTTCACGTGCGAATGAA
5	11054834	11054933	100	*	3.57882	5.41785	1.83902	0.517947	3.5506	0.00159808	0.00728593	Distal Intergenic	5	11021980	11024978	2999	2	AT5G29000	AT5G29000.1	-29856	4.07018	3.08746	3.64386	1.15787	1	1	0	0	gem10_rep_count01-bZIP1_and_bZIPC-gem_10_rep-5:11054883	gem10_rep_count01-bZIP1_and_bZIPC-gem_10_rep-5:11054883	AGCCCACGTGTCCATGGCGTGGTCAAAGGGCGGTCAACGCCCGTCTGGGCAAACTTTGCCCGCGGCACGCCCGTATTGCCCAATCTTGCCCATTCTTGCC
4	5740761	5740960	200	*	4.14229	5.97695	1.83467	0.388878	4.71784	8.20937e-05	0.000602625	Promoter	4	5740219	5741591	1373	1	AT4G08950	AT4G08950.1	542	4.24018	4.04439	3.52356	3.56179	1	1	0	0	gem10_rep_count01-bZIP1_and_bZIPC-gem_10_rep-4:5740860	gem10_rep_count01-bZIP1_and_bZIPC-gem_10_rep-4:5740860	TTTAACCGATAAAAAGATTCAAACCCTAGCTTCGAAAGGAGACCAACGCAACGCCATCAACGTCGTTTTGACTTCAGCTGACGTTACGGTTACAGGATTTGGTATGAGTCGTTGCGGGACTCACGGACACGCTCGTGGTTTAGGTAAACGTGGCTCCAAGTTTGCTTACATTTGGGTTGGAAACTCTGAGACACAATGTC
4	13980660	13980860	201	*	4.22482	6.05853	1.83371	0.37016	4.95384	4.48742e-05	0.000363588	Promoter	4	13980316	13981001	686	1	AT4G28160	AT4G28160.1	344	4.24018	4.20945	3.75489	3.66365	1	0	0	0	gem10_rep_count01-bZIP1_and_bZIPC-gem_10_rep-4:13980759	gem10_rep_count01-bZIP1_and_bZIPC-gem_10_rep-4:13980759	CCTAGTAATAAAGCCCGCAGTCCGAGTTCAGGAGAAGATGAAGTTCCACCAGTGCCACAACCATGACCTGTCAACAAATAAGCTTTTGCTAGATGCAGAAGGGTATTCAATTCTGGTTCACATAACAAGTATACTAGTCATTTCATCATAGTCATATATCTTCATGATCTCTCTCTATATATACTTAAGAGGATATTGAAT
2	5395042	5395242	201	*	3.79073	5.62299	1.83226	0.46096	3.97487	0.000548666	0.00298166	Distal Intergenic	2	5389887	5392029	2143	1	AT2G13100	AT2G13100.3	5155	3.82657	3.75489	3.64386	1.99575	0	0	0	0	gem10_rep_count01-bZIP1_and_bZIPC-gem_10_rep-2:5395141	gem10_rep_count01-bZIP1_and_bZIPC-gem_10_rep-2:5395141	CACGAGCTTGCTCTTAACAAAACCCTAGCAGCAGCAGCTCAACCCTAGCTCGTCCGCCGTCAGCCGTCCGTCGTCCGTTCGTTGCTCGTCCGACGACTGTCACCGTTCGCTGACTGTCCATCCGCTGTCCGTCTGACGATCGCTCCTTACCACCGTCAGATACCAAACGATCGTTCCACCGTTCCGTCGATCCGTCGTTCC
2	15965645	15965845	201	*	3.70841	5.53528	1.82686	0.485978	3.75914	0.000947217	0.00469973	Distal Intergenic	2	15972876	15977180	4305	1	AT2G38120	AT2G38120.1	-7031	4.02451	3.39232	3.64386	1.6375	0	0	0	0	gem10_rep_count01-bZIP1_and_bZIPC-gem_10_rep-2:15965744	gem10_rep_count01-bZIP1_and_bZIPC-gem_10_rep-2:15965744	GTCTTTTTCATTTCTACTCTTGAACACTTTCATAAACGTATGTACCATGTAACAATGAATAAAATTTTTAATATATGTGTAGACTAATTACGTCATGCTGGTGTCACTTTCGCATCTAATCAAAGTATTAATTTGGACTGTAACTACAGTAAGAAAAATCGCCTAGGAACACTTTTTCATTCCACTAGTTTTCTATCAATT
2	4224215	4224415	201	*	2.45505	4.28088	1.82582	0.517479	3.5283	0.00168942	0.0076011	Distal Intergenic	2	4228157	4229987	1831	1	AT2G10615	AT2G10615.1	-3742	2.00322	2.90689	-1	1.15787	1	0	0	0	gem10_rep_count01-bZIP1_and_bZIPC-gem_10_rep-2:4224314	gem10_rep_count01-bZIP1_and_bZIPC-gem_10_rep-2:4224314	CTTCACCAAGTCCCTCAGCTCGTCTTCAAGCTCTTCAAGCTCCTTAGCTCGTTCTCAAGCTCATCAGATCGTCCTCAAGCTCAGCTCGTCTTCAAGCTCTTCCCATCACTCAACGACCATCTCCTCGCCTAGCTGTCAGCTAGTCAGCTCGTCCAACTCCTCGTCTAGCTATCAACTCATCCCTCGACTGCAAAACTCATC
2	175485	175685	201	*	3.98935	5.81422	1.82487	0.420076	4.34414	0.000213846	0.00135443	Promoter	2	175040	176407	1368	2	AT2G01410	AT2G01410.1	722	4.02451	3.9542	3.08746	3.33322	0	0	0	0	gem10_rep_count01-bZIP1_and_bZIPC-gem_10_rep-2:175584	gem10_rep_count01-bZIP1_and_bZIPC-gem_10_rep-2:175584	GTCAATTTCGTCGTAAACAACTCCTTCGCTCCAGCTATCTTGGCTTTTGAGTAACCAAAGCTTCTTCTGTGACACCACCATGACTGTGCCGTCTCTCCGTCTCCTCGTCATCCCGTCCGCCGCAATCAGATCACCGTTTAACAACACCAGCCTCGCATTCCCGCTATCTTCGTCAACTTTGAATACCTTCCCTGTGTTGCT
3	8111659	8111859	201	*	7.86004	6.0378	-1.82224	0.140592	-12.9611	1.98199e-12	8.23586e-10	Promoter	3	8112614	8115024	2411	1	AT3G22890	AT3G22890.1	-755	7.79824	7.92184	3.24793	4.08597	1	1	0	1	gem10_rep_count01-bZIP1_and_bZIPC-gem_10_rep-3:8111758	gem10_rep_count01-bZIP1_and_bZIPC-gem_10_rep-3:8111758	TCTCCATTAATTTTTCTTTTTTTAAAGATTGACGCAAAATAATATTCTGAAAATGAAAAAGTAAAATAAGAGGGGACAAATATTCGAGATGTGACGTGGCAGATCGAGTGGTTTAAATATTCTATTAGCAAGTGGTTTGTGTAATAAGCAAATGGGTGGTCGAACCTGACCGTATTCTTGGATCTATTCAACTGTAGCATC
2	19212971	19213171	201	*	3.93986	5.76146	1.8216	0.470743	3.86962	0.000716533	0.00371022	3' UTR	2	19207991	19211021	3031	2	AT2G46750	AT2G46750.1	-1950	4.35617	3.52356	4.20945	1.99575	0	0	0	0	gem10_rep_count01-bZIP1_and_bZIPC-gem_10_rep-2:19213070	gem10_rep_count01-bZIP1_and_bZIPC-gem_10_rep-2:19213070	ATCTAAAACAAGCAATGAAAAATTAGTAATGAAAAAATAAAAAAGAAGCAATGAAGATTAGTAACTTAGTGATTGAATCACACTTATGTCATCAGCACGTGTACATACCCTAGCTTCTTTGTAGACTTTTCCTGGTCGACAAAAATATCCTTTGGTCGGAGCACAATGAGCATCCTCCGAACATACGCACAAACCCTCTAA
2	14867707	14867907	201	*	4.1219	5.93974	1.81784	0.40484	4.49027	0.000147082	0.000984072	Promoter	2	14868861	14871994	3134	1	AT2G35330	AT2G35330.1	-954	4.11451	4.12928	4.20945	2.72391	0	0	0	0	gem10_rep_count01-bZIP1_and_bZIPC-gem_10_rep-2:14867806	gem10_rep_count01-bZIP1_and_bZIPC-gem_10_rep-2:14867806	ATTCGACATTTACCCGAAGAAAGCCACCGGTCTGTGTATTCATCAGTCACATTATACAACTCATCCAACCCACTCATCGATTCGCTGTCAATGAATGGACACAAACCCTGCAATTATAAAGAGATGACATTTGTACTTGAGTCATATAACATCAGCAACAAAAAACATGTAAAAACATATCAGTACCTTTTCGTATCTCTC
3	6979214	6979414	201	*	3.15048	4.96679	1.81631	0.499926	3.63315	0.00130008	0.00612158	Exon (AT3G20015.1/AT3G20015, exon 1 of 1)	3	6978477	6980523	2047	2	AT3G20015	AT3G20015.1	1109	2.90865	3.39232	1.32193	1.6375	1	0	0	0	gem10_rep_count01-bZIP1_and_bZIPC-gem_10_rep-3:6979313	gem10_rep_count01-bZIP1_and_bZIPC-gem_10_rep-3:6979313	AAAACTTGGAGCCCGCGGGTTCCGGACCAACGGGACCCACGAGGCACCAACGGGCAACGCTTCCCGCCCGAATACCAATGAACCGGTCGAGTCAGTGCCACGACTCACTAAACAATAACCGAACGCACCACCGGTTTGACCGCTTAATTGACCCACAAACGACATTGAACCGCCTCCGATACCCAATAAACCGGCAGCTCC
1	3824651	3824851	201	*	6.10208	4.28766	-1.81442	0.392111	-4.62731	0.000103527	0.000732689	Promoter	1	3824510	3825231	722	2	AT1G11362	AT1G11362.1	380	6.02425	6.17991	1.32193	-1.13634	1	1	0	0	gem10_rep_count01-bZIP1_and_bZIPC-gem_10_rep-1:3824750	gem10_rep_count01-bZIP1_and_bZIPC-gem_10_rep-1:3824750	CACAATCACCAAACCCATAATAGACAGATTTTTGACAATAGAAATATCTTTGAAGAGTTGTGGATTAGGTTTGAAAGTTGACAGCTCATCTTCACACCCAGCTGCCATGTCAAACGTACATTCAACACTCCATTCCAAAGTGATATAGTCCTTGGATGCCAAATGTCTGAAGGCGTCATCAAAACAACCAGTACCTTTGTC
3	6926443	6926643	201	*	3.43131	5.24338	1.81207	0.478561	3.7865	0.000884071	0.00442416	Promoter	3	6926265	6928134	1870	1	AT3G19910	AT3G19910.2	178	3.47031	3.39232	1.80735	2.2818	0	0	0	0	gem10_rep_count01-bZIP1_and_bZIPC-gem_10_rep-3:6926542	gem10_rep_count01-bZIP1_and_bZIPC-gem_10_rep-3:6926542	AAATCCCCAAACCTCATCCACTCCTCCATCTCCCGGATTCGGATTCCCAGAATCATGCCCATGGAGAACGACAATGGCCCACACGTTGGCAACGTCGTCGTCACCGCTGAGCAAGCGACCAAGATTAACGAGACTGATGGACGGTTGCCGGAGAATCGGCAGACCGGTGTTGTCTCTGACACCGGAAGTGGTAGCGAGAGA
1	10475980	10476180	201	*	7.28512	5.47369	-1.81143	0.204177	-8.87185	4.2216e-09	1.8192e-07	Promoter	1	10474656	10475969	1314	2	AT1G29920	AT1G29920.1	-11	7.34623	7.224	3.39232	1.6375	1	1	0	0	gem10_rep_count01-bZIP1_and_bZIPC-gem_10_rep-1:10476079	gem10_rep_count01-bZIP1_and_bZIPC-gem_10_rep-1:10476079	GGATATTGTAACGTTTGTTATATCTGAAGTAATCTTTATCTGTTCATTCATTGGATTTTAAGATTTTTGTTTTATCGTTTAGTAGTCTTACGTGGCAATCTCTAGTCCACCAGCATTTGTTTTGATTTTTTCATTGCAGCCAAGCGTTTTGTGACCACAAGTTATGAGCCACTGAATACTTCAACGGTTACACTTACTTAC
5	14736655	14736855	201	*	4.1434	5.95044	1.80705	0.401586	4.49978	0.000143543	0.000964829	3' UTR	5	14735116	14735921	806	1	AT5G37230	AT5G37230.1	1539	4.42881	3.85798	3.64386	3.33322	1	0	0	0	gem10_rep_count01-bZIP1_and_bZIPC-gem_10_rep-5:14736754	gem10_rep_count01-bZIP1_and_bZIPC-gem_10_rep-5:14736754	CTCGGTGTGTGAAGCAAAATGATCGGCTTTCAAAACGCAAAACATAGACAGATGGTTCATATAAAAATTCAAAAGAGGATTGTAATACCAGGTCATGATGAGCTGTATCAAGACACGCATACCTTCAACTCATTTGCAAAAGTATGGACTGATCCGATACTGAAGACGCCACTTAAATTGGAGATCCAATGTCTAGCACCA
1	12027803	12028003	201	*	3.79687	5.59608	1.79921	0.462708	3.88844	0.00068319	0.00356934	Promoter	1	12026936	12030539	3604	1	AT1G33170	AT1G33170.1	867	4.07018	3.52356	3.24793	2.2818	0	0	0	0	gem10_rep_count01-bZIP1_and_bZIPC-gem_10_rep-1:12027902	gem10_rep_count01-bZIP1_and_bZIPC-gem_10_rep-1:12027902	ACAAGGAGCTTAGTATTGAGAAAGCTATCCAGAACTGGATTCAAGTAGAAGGGGAAAGATTCAGGTTCCCTGGTGGTGGCACAATGTTTCCACGTGGAGCTGATGCTTACATTGATGATATTGCTAGACTCATTCCTCTTACTGATGGAGCCATTAGAACAGCTATTGATACAGGATGTGGTGTAAGTTTCGATTTCTTGT
3	6506514	6506714	201	*	7.06583	5.26675	-1.79908	0.285835	-6.29412	1.54865e-06	2.1111e-05	Exon (AT3G18860.1/AT3G18860, exon 16 of 22)	3	6508385	6509343	959	2	AT3G18870	AT3G18870.1	2629	7.02837	7.10329	3.75489	0.429704	1	1	0	0	gem10_rep_count01-bZIP1_and_bZIPC-gem_10_rep-3:6506613	gem10_rep_count01-bZIP1_and_bZIPC-gem_10_rep-3:6506613	TTCCATCTTTTGAAGGTAAACAATGACAAGTCCCTGACCGAACTCGAAGTATCCAGAGTAGGCGCAATCGTTAATATACTGAAGGACACATCACACTACCACTCTACCAATTTTGCTGACATGGATATTGCTTTGCTTTTGAAAGTGCTACAAGCATGGCCACCGGCAATGATGTTTCCTGGTTGGTCTTCTCTTGTCAAT
5	10836309	10836509	201	*	3.44925	5.24338	1.79413	0.481957	3.7226	0.00103854	0.00509416	Distal Intergenic	5	10837849	10839826	1978	2	AT5G28823	AT5G28823.1	3317	3.25464	3.64386	1.80735	2.2818	0	0	0	0	gem10_rep_count01-bZIP1_and_bZIPC-gem_10_rep-5:10836408	gem10_rep_count01-bZIP1_and_bZIPC-gem_10_rep-5:10836408	AACATCGAAACCTTATAACATTGAGAAGCAATGGCAATCAGATCATCCAATATTACACTCTAGATCCGCGTGTTTTACCGTATTTAATAAATATAGATCTGACACGACGTTGTGATGTCATTTACGTTATTTTGAAATAGTATAAATGTTTCTAATTAAAAATTTAAAACAAATAGTTGAACCATCATTGGTTCAGGTGCA
2	13248293	13248493	201	*	3.77002	5.5568	1.78677	0.4861	3.67574	0.00116837	0.00561505	Distal Intergenic	2	13252076	13252842	767	1	AT2G31083	AT2G31083.2	-3583	3.25464	4.2854	3.08746	2.2818	0	0	0	0	gem10_rep_count01-bZIP1_and_bZIPC-gem_10_rep-2:13248392	gem10_rep_count01-bZIP1_and_bZIPC-gem_10_rep-2:13248392	TTGGTTGATGGATATTATTATCTAAGAACCCTTTTATTCTCTACCTCTAATGGCACCTAAGATAATTGTCAAACCGAATCAAAGAGCATCAAATTTACTGACTTGTAATCTAGTCATGCTGCTATATATGTGGCCTTTCTCCATCTTAAACTATATATGTTGTGATTATGGACATAATCCTTCTCGGATTATTCTTTTTTT
5	72858	73058	201	*	3.86615	5.64554	1.77939	0.452807	3.92968	0.000615358	0.00328728	Promoter	5	72292	74769	2478	1	AT5G01190	AT5G01190.2	566	3.97741	3.75489	2.16993	3.56179	1	1	0	0	gem10_rep_count01-bZIP1_and_bZIPC-gem_10_rep-5:72957	gem10_rep_count01-bZIP1_and_bZIPC-gem_10_rep-5:72957	GGCATGGGATAAGACAATTAAGAACCGGTTGGGCTGACGGACCGGCCTACATAACTCAATGTCCAATTAAGCCGGGTCACAGCTACGTGTATAATTTCACGGTCACGGGTCAACGTGGTACGCTCTGGTGGCACGCACATGTTCTCTGGCTCCGAGCTACGGTTCATGGTGCCATCGTGATTCTGCCTAAACTGGGTCTAC
2	10063267	10063467	201	*	3.55462	5.333	1.77838	0.474265	3.74976	0.000969886	0.00479556	Promoter	2	10063155	10063863	709	2	AT2G23670	AT2G23670.1	396	3.71692	3.39232	2.45943	1.99575	0	0	0	0	gem10_rep_count01-bZIP1_and_bZIPC-gem_10_rep-2:10063366	gem10_rep_count01-bZIP1_and_bZIPC-gem_10_rep-2:10063366	TTAACTCCAACACAAAAGTACACATAGCATTAGGTTATTCCTAAGATTTCTGGGCTTCTGGTCCTAAAATCCCATTCACTACTGACGTAGCGACAAGAACTCCGACGAACTCAGCCGCCACGACGGCTCCAGCTTGTGTCAATCCATTAAAGCTAACCGCCGTCACGATTTCCTTCTCTGCCGTCTCTACACCTCTCTCCG
2	6718279	6718478	200	*	3.79687	5.57029	1.77341	0.460046	3.85486	0.000743807	0.00381915	Distal Intergenic	2	6712895	6714609	1715	1	AT2G15400	AT2G15400.1	5384	4.07018	3.52356	2.70044	2.72391	1	1	0	0	gem10_rep_count01-bZIP1_and_bZIPC-gem_10_rep-2:6718378	gem10_rep_count01-bZIP1_and_bZIPC-gem_10_rep-2:6718378	GAGCACACTCGTGAAAATGCGCCGAACCGTGACAACCGACCGAACGTCGACACTCGAGCACGCCGAACAGAAGACGATGATACCGGTGCGCGTGATCGGGAACTCCAGCAACTACGAACCACATTGAAAGATACGTCATCCAAGATGCATCGCGCCGTCAGCTCGACCCCAGAAGTAGATAAAGTATTGGAAGAGACGCA
2	1933051	1933251	201	*	3.64537	5.41785	1.77248	0.492082	3.602	0.00140553	0.00655708	3' UTR	2	1933166	1934298	1133	2	AT2G05310	AT2G05310.1	1047	3.53585	3.75489	3.64386	1.15787	0	0	0	0	gem10_rep_count01-bZIP1_and_bZIPC-gem_10_rep-2:1933150	gem10_rep_count01-bZIP1_and_bZIPC-gem_10_rep-2:1933150	AATTGTTATAAAACTCTAAGCAATGTCAAGCTCTTCAAGGGAAAACCTTCTAGATGATTCCAAGTCTCTGCTTAATGTGCCAACTAGCCTCTACGTCACTACTTTGTGTCGTCTCCAATTCTCATCCTTCTTGACAAGACCAAACGTATCACTAATGTTGGAGAGATGACCAATGTTTGTTCATACATTTGTTTGTAATGA
3	20251639	20251839	201	*	7.64017	5.87017	-1.77	0.173889	-10.1789	2.94308e-10	2.41146e-08	Promoter	3	20251812	20254323	2512	1	AT3G54710	AT3G54710.1	0	7.6257	7.65464	4.12928	2.51993	1	1	0	0	gem10_rep_count01-bZIP1_and_bZIPC-gem_10_rep-3:20251738	gem10_rep_count01-bZIP1_and_bZIPC-gem_10_rep-3:20251738	AAATTGTTTTTTTTTCTTTGATCGTTCATAAAACGACGTAGTACCAATTTATGGTTAAGAAAAATAGCGGGAACCAACGTTTAGAATCGGTTTGAGTGACGTGGCAAATATGGGCCCACAGCTATAGATTGCCTTCTTCTTCTTCCACCTCTTGACCCTTCCTTTAATGAGAGCTCAAAACCCTAATTTCTATTAGCCGTT
1	16977201	16977401	201	*	7.64979	5.88377	-1.76602	0.144691	-12.2055	7.09966e-12	1.96677e-09	Exon (AT1G44910.2/AT1G44910, exon 5 of 27)	1	16975604	16982965	7362	1	AT1G44910	AT1G44910.1	1597	7.65933	7.64024	3.64386	3.06088	1	1	0	0	gem10_rep_count01-bZIP1_and_bZIPC-gem_10_rep-1:16977300	gem10_rep_count01-bZIP1_and_bZIPC-gem_10_rep-1:16977300	AATCGTCAAACTCTTTGAAGCCTCAAGAAGCCCCTAGCACAAATTATTTCAGAACCTTGTCCTATTTATACTCAATTACTAACTTGCTGATGTGGCATAGTTGATGAACTCTTATCGAACTCATTTGTCTAGTCTTTATGTATGCAATTGTAGCTAAATGTGCTTGTTGGATTTTGGTAACAGGGAAACTTGACTCCGCAA
5	24108121	24108321	201	*	3.9017	5.66504	1.76334	0.456233	3.865	0.000724968	0.00373953	Exon (AT5G59840.1/AT5G59840, exon 5 of 9)	5	24107215	24109524	2310	2	AT5G59840	AT5G59840.1	1203	4.27984	3.52356	3.08746	2.72391	1	0	0	0	gem10_rep_count01-bZIP1_and_bZIPC-gem_10_rep-5:24108220	gem10_rep_count01-bZIP1_and_bZIPC-gem_10_rep-5:24108220	TCAAGAGAAAAGATCCAGAACAAAGCAGAAATGTAAGACTAAAGATGTTATGTATAGAGAGACAGAAGAAAATTTACTGTTGAAGGATGACTCGTCTGTGACATCATACACCAGTAAAATCCCCATTGCCCCGCGGTAATAAGCTGCAATAATGCCAAAGGAAAAGAGTAACTGAATGTTGACTCTTCAATCTAATGTTGC
1	22939373	22939573	201	*	4.10938	5.87213	1.76276	0.421734	4.17978	0.000325534	0.00193343	Promoter	1	22936049	22939024	2976	2	AT1G62050	AT1G62050.1	-349	4.46386	3.75489	3.75489	2.90233	0	0	0	0	gem10_rep_count01-bZIP1_and_bZIPC-gem_10_rep-1:22939472	gem10_rep_count01-bZIP1_and_bZIPC-gem_10_rep-1:22939472	ATAGGTTGAAATATATTTGATTGATGTGAAGAATTTTGTTATAATTAGTAGTACTTTCTTAAACAAAATTATTTGAGATGTCACAGTTTATAGTGATGACTCATGGTTGACTAGTAATGATAGAAATAAAATAAATAATTATTAGTGACTATCATGGTTGTCGAAACTATAGCATTATTTATTTGATTGATACTATTTTTG
1	506785	506985	201	*	3.89411	5.65439	1.76027	0.449065	3.91986	0.000630877	0.00335172	Promoter	1	504463	507268	2806	2	AT1G02460	AT1G02460.1	283	3.65894	4.12928	3.24793	2.51993	0	0	0	0	gem10_rep_count01-bZIP1_and_bZIPC-gem_10_rep-1:506884	gem10_rep_count01-bZIP1_and_bZIPC-gem_10_rep-1:506884	AGTGTCGTCGGTTTCACCGTCTCCCACCGCACCATACTTTCTAACGTTGTAGATTCCGTTGTTGTCATCTGCAGGATCGTCAGAAGGTGAGGGTGGCAGTGACGGTGCCGGTGAGTCAGGGGGACCCGGAGGAGGAGTAGGAGGCTGAGAGATGGAGGAAGATGGTGGCTTTGGTTTAGAGGAGTGGTGGTTATGGTTATT
5	26126858	26127058	201	*	3.87424	5.62871	1.75447	0.47233	3.71449	0.00105995	0.00517658	Promoter	5	26122937	26126560	3624	2	AT5G65380	AT5G65380.1	-298	4.35617	3.39232	2.45943	3.20355	0	0	0	0	gem10_rep_count01-bZIP1_and_bZIPC-gem_10_rep-5:26126957	gem10_rep_count01-bZIP1_and_bZIPC-gem_10_rep-5:26126957	AGGTTTGCTATCTAAGTGAATCATCATAATAAGTTAATTAACACTGAAAAAAGGAAAGCCATACATTTCGAGTTCTATTGAAATCGAATAAAATCGACACGTGAGAGGCACGTGGTATATATTGGTTTTGTTTTTTTGGGTAAACGTCGTTTTATCTCGATCGACATGCGTCAGAGTCCCCATGTGATCTCATTGCTTACA
4	10861227	10861427	201	*	6.62103	4.86943	-1.7516	0.384213	-4.55893	0.000123355	0.00084825	Promoter	4	10861382	10864765	3384	1	AT4G20070	AT4G20070.1	0	6.64961	6.59246	-1	3.56179	1	1	0	0	gem10_rep_count01-bZIP1_and_bZIPC-gem_10_rep-4:10861326	gem10_rep_count01-bZIP1_and_bZIPC-gem_10_rep-4:10861326	AAACAAAAACAATAAAACATTGTTATTGTCGACTTCGCATGCACATGATTCCTCACCCCAAATGTGACCGTCTCCACAAGATTCCACTGAGAATCACCACGTCATCAATTTATATGGGCCCCATCTGACGTCCAAGTTGGACTACTGGGTCCCAACAGCTGCCTCCTCTCTCTTCTCTTCTCAGCCATGGAAGCCATAAAG
5	18138256	18138456	201	*	3.68486	5.43413	1.74927	0.479059	3.65146	0.00124176	0.00590914	Promoter	5	18138775	18140183	1409	1	AT5G44920	AT5G44920.2	-319	3.97741	3.39232	1.80735	3.06088	0	0	0	0	gem10_rep_count01-bZIP1_and_bZIPC-gem_10_rep-5:18138355	gem10_rep_count01-bZIP1_and_bZIPC-gem_10_rep-5:18138355	AACTTGTGGTCAAATGGCTTTTGATACGATTGGAGAAGCAAGTAAAGAAAAGAAAGAAGCAGAGGCAGTCAACACCGTTGACTGTGTGTGTTGACTGTGTGATGAGCTGGGAAGGAAAGCAAAGTCTCTGGGCATGACAAAGGGTTTGCGGTTGCAGGCTTGGGAGTATAAATAAGGAGAGATATCGATTTAGAGAATCTA
4	6958378	6958578	201	*	4.25818	6.0064	1.74822	0.379753	4.60358	0.000110016	0.000771109	3' UTR	4	6955601	6958895	3295	1	AT4G11440	AT4G11440.2	2777	4.02451	4.49185	3.64386	3.56179	1	1	0	0	gem10_rep_count01-bZIP1_and_bZIPC-gem_10_rep-4:6958477	gem10_rep_count01-bZIP1_and_bZIPC-gem_10_rep-4:6958477	TTCTTATATGTTGCAGAGGCTTGATCCCCAGACTAGTGATGTACATGTCGCAAGGAGCTATATTCTTTGCTTCGTATGAATTTTACAAGAGCGTACTCTCTCTAGCAGCGGCGCAGCCTAATACGTCAGCTCTCTCTGGCACAAAACAAAAGATGGAGATAGCCTTAAATCGTTAAAGGACAAAGATAGTTCAACCCCCTA
2	4281872	4282072	201	*	3.5283	5.27646	1.74816	0.553203	3.16006	0.00417884	0.0160571	Distal Intergenic	2	4295362	4300871	5510	2	AT2G10625	AT2G10625.1	18799	4.35617	2.70044	1.32193	2.90233	0	0	0	0	gem10_rep_count01-bZIP1_and_bZIPC-gem_10_rep-2:4281971	gem10_rep_count01-bZIP1_and_bZIPC-gem_10_rep-2:4281971	CCTTCCTAAATCTTCGAGATGATATCTTCCATATCTTTTTGGTAATTCTTGTCTTTGACACCACGCCAAGTCAACTTCCAGCCTTAGCTTGCCACGTTTGCTCTCGCATCCATGTCTGCAAATCAAGCGTCTGATGAAACCCGATGCAGCGTCCTGAAATTCATCAACGCTCTGATCGCCATCAGCCGATTGATTGACTCT
3	19569127	19569327	201	*	3.72309	5.46134	1.73824	0.471883	3.68363	0.00114545	0.00552773	Promoter	3	19569256	19570710	1455	1	AT3G52800	AT3G52800.1	0	3.40179	4.04439	2.45943	2.51993	0	0	0	0	gem10_rep_count01-bZIP1_and_bZIPC-gem_10_rep-3:19569226	gem10_rep_count01-bZIP1_and_bZIPC-gem_10_rep-3:19569226	TCTGGTAAGGAAAAGTTACTTTATGTTTCGTAATAAAAAACTCAAAATCAAATTTAAAAATACTATATAAAATCAAATAAATGACACCACCATGACGACATTTAATCAAATATATAATAATTTGAACGTCGAATAGTGTTTTCATTACGTGTTTTGTAACCACTAATTAGATTATTACATTTCGTTAAATTAACGAAACAA
1	3179395	3179595	201	*	3.92809	5.66504	1.73695	0.470777	3.68954	0.00112856	0.00546889	Exon (AT1G09800.1/AT1G09800, exon 3 of 10)	1	3176883	3180734	3852	2	AT1G09800	AT1G09800.1	1139	4.46386	3.39232	3.08746	2.72391	0	0	0	0	gem10_rep_count01-bZIP1_and_bZIPC-gem_10_rep-1:3179494	gem10_rep_count01-bZIP1_and_bZIPC-gem_10_rep-1:3179494	GTTAACATGGACGTGACTCAAATAATTCCATTCGTAAGCCACAAGATAAAAAGAAAGCTGTTGGCGCAAAAGAAATACCACTTCACCAGGCTTCCTTTTACTGATGCGTTCCACATCAACATGACAAACATTTGACAGTGCATGCACTCCGGCATCCTAAAAGACGCTATATCAATGTCAGATAACATAAACCATAAAAAG
3	19529891	19530091	201	*	7.35543	5.61868	-1.73675	0.179971	-9.65017	8.42078e-10	5.41302e-08	Promoter	3	19530736	19531811	1076	1	AT3G52690	AT3G52690.1	-645	7.36657	7.3443	2.16993	3.45208	1	1	0	0	gem10_rep_count01-bZIP1_and_bZIPC-gem_10_rep-3:19529990	gem10_rep_count01-bZIP1_and_bZIPC-gem_10_rep-3:19529990	GACAACAACCAGAACACGGTTTGGTTTAGTAAAAAAATTCAAGCATTGACCGCTATGGATAAATTTTATTTTCTTATTAAAAAATTGCTGATGTCAGCAACCTCTAAAACTAGGGTTTTAATTTTCGCCGATCCTTTAACAAACTAAACTTACAAGTGTTAATCATAAAGCTAGGTTAGCCAGATACGACTGGCGAATCTC
4	8140016	8140216	201	*	7.12845	5.39201	-1.73645	0.197948	-8.77223	5.21858e-09	2.14912e-07	Distal Intergenic	4	8137020	8138392	1373	2	AT4G14130	AT4G14130.1	-1624	6.93047	7.32643	2.70044	1.99575	1	1	0	0	gem10_rep_count01-bZIP1_and_bZIPC-gem_10_rep-4:8140115	gem10_rep_count01-bZIP1_and_bZIPC-gem_10_rep-4:8140115	GAATGGGAGTGAGACAAGCTGGCATGGAAATGGCCACTCTTCTCCCTTTGTACTTTGTGTTATCTTATGTCTTAGATTTAGTGCTACATCCGACGTGTCACTTCCCTCGTACCTCCTTCACGTGTGACTGTGACCTAACGGACTCTTCGATCTCTATCTATTCCAGCCGGCATGCGGGCATGGCATGGCATGCAAATACAA
2	5213569	5213769	201	*	5.00147	6.72847	1.72701	0.250867	6.88416	3.7196e-07	6.56715e-06	Distal Intergenic	2	5166984	5169303	2320	2	AT2G12646	AT2G12646.1	-44266	5.17004	4.83289	5.6865	4.46837	1	1	1	1	gem10_rep_count01-bZIP1_and_bZIPC-gem_10_rep-2:5213668	gem10_rep_count01-bZIP1_and_bZIPC-gem_10_rep-2:5213668	AGGCAACATTTTACAACTCAGCCGTAACGTCTGGCTGAGTTATACTCATACTTCGCCGTTTTGTTATGACTCATATATTCTTGACGTAAGTCAGCCGCAACATACCGTAACTCAGCCGGCTGAGTTCATTTAATCCACGTCAGCAAATTCTGACGTGGCAGTGGCATTCCCTGTAATTACGTTTTTTCCGGTAACGTTTAG
5	9618	9818	201	*	7.49612	5.77181	-1.72431	0.160731	-10.7279	1.02432e-10	1.19179e-08	Promoter	5	9780	13235	3456	1	AT5G01030	AT5G01030.1	0	7.59564	7.3966	3.52356	2.72391	1	1	0	0	gem10_rep_count01-bZIP1_and_bZIPC-gem_10_rep-5:9717	gem10_rep_count01-bZIP1_and_bZIPC-gem_10_rep-5:9717	ACCGAAAAAATTATTGAAGTTTCTAAAGCCGTAACGGACAAAATAACAAAAGTAGAAAAAGTGAGGAAAAGATAAGAAACTTATTACTGCTGATGTCAGCACTAATTTGTGTATGGGGATTCGTAACGAAGAGAGAAACAAAACGGAAGTCTCCTAATAGGCCCCACCTCTTTCAACAAATAAATATCAACCACACGATTA
3	15265899	15266099	201	*	3.44994	5.17335	1.72341	0.537387	3.20701	0.00372851	0.0145641	Distal Intergenic	3	15284861	15285851	991	2	AT3G43340	AT3G43340.1	19752	4.19944	2.70044	1.80735	1.99575	0	0	0	0	gem10_rep_count01-bZIP1_and_bZIPC-gem_10_rep-3:15265998	gem10_rep_count01-bZIP1_and_bZIPC-gem_10_rep-3:15265998	GTCGCTTCGGAAGGTCACAACGACCTAAGTACCACCAATCCTCGCTTCGCCCTCAGCCGTCGTCATCGCTGCCTCATCCTCAACCTCTGGAAAGGCCACGAGGTCATCGTCAAGAAGATCGGTAATCGCAAGGTCATCAACCACTTTGCCCCACTTATTTTTGTCAACCTTAAGCTCGCACATAGTCTCTCCGGGGACTGC
5	22156344	22156544	201	*	8.12538	6.40596	-1.71942	0.112009	-15.3507	4.95166e-14	8.23037e-11	Promoter	5	22156304	22158110	1807	1	AT5G54540	AT5G54540.1	40	8.09342	8.15735	4.42626	4.41135	1	1	0	0	gem10_rep_count01-bZIP1_and_bZIPC-gem_10_rep-5:22156443	gem10_rep_count01-bZIP1_and_bZIPC-gem_10_rep-5:22156443	TAAGATAAGATATACTTTGACATAGTAAACCTTGATTATATGAAGATGATTTGCCTAATTACGATAATTAATTAATATTAAACGTCGGTCATTTACTGCTGACGTCATCATTTTACCTTAGTGGATAAGGTATTATTCTCTTTCTTCAAAACTCAAATCAAAGAATCGCAACTATACATTTCTCCAAAATCTCCGAGTTCT
1	26043200	26043400	201	*	3.97717	5.69375	1.71659	0.448449	3.82783	0.000796434	0.00404475	Promoter	1	26040689	26042741	2053	2	AT1G69270	AT1G69270.1	-459	4.19944	3.75489	2.16993	3.75872	0	0	0	0	gem10_rep_count01-bZIP1_and_bZIPC-gem_10_rep-1:26043299	gem10_rep_count01-bZIP1_and_bZIPC-gem_10_rep-1:26043299	GACCTGCACTAGTCTCTTTATTGGTCCATGATTAGATTCCAAAATCGTTTCTTTCATAACGATTCATTTTTATTTAAGTTAGACGTGTATTCCTCTGTGTATCATCGTCATTATGACGTTACATTTTGCGTCAGAAATACATATATGGTCCAAATGTTTTTGTTCTTTTTGTTTATATCACACGACTCCTTTATGTCCATA
5	6608010	6608210	201	*	3.80954	5.5229	1.71336	0.513336	3.3377	0.00270811	0.0111983	Exon (AT5G19580.1/AT5G19580, exon 2 of 2)	5	6606564	6607321	758	1	AT5G19570	AT5G19570.1	1446	4.53161	3.08746	2.16993	3.06088	1	0	0	0	gem10_rep_count01-bZIP1_and_bZIPC-gem_10_rep-5:6608109	gem10_rep_count01-bZIP1_and_bZIPC-gem_10_rep-5:6608109	TTGGTGTTGCTGCCACCGACAAGAACCTTACCGTCTGGAAGAATGATGGCGCTGGAGTGGTACATACGTGGGATGGTGGTGGGCTTGAGCTGTCTGAAACGCTTGCCACGTGCAGCATGGGGCTTGTACAAGAGGGGAGCAAAGGCAGGGTCTTTACCATATCCCCAGCCTGAACAACCACGTTTAGCTCCGTTGACTAGA
4	9441971	9442171	201	*	3.9423	5.65279	1.71049	0.48035	3.56091	0.00155749	0.00713547	Distal Intergenic	4	9433955	9437206	3252	2	AT4G16770	AT4G16770.1	-4765	3.33001	4.55459	2.70044	3.06088	0	0	0	0	gem10_rep_count01-bZIP1_and_bZIPC-gem_10_rep-4:9442070	gem10_rep_count01-bZIP1_and_bZIPC-gem_10_rep-4:9442070	GGGAAGTCGTCGAATTTTTGGGAGATTTTGACAGTTGAGGAGGTGAAGCCTTATGGAGCAAACAAGGACACACGTGTGCTTCGCTGTCTTATGATTCTGAATCGAGTATGGAACTTCGAGCTCCACGTCCCTTCCACGTGAAGATGGTAATGGTCGAACCAACTTGCCTTTAGTTTTCGATCCCTTCCTGTCTTTTTCACA
5	9924243	9924480	238	*	6.26599	4.55605	-1.70994	0.380534	-4.49353	0.000145862	0.000978157	Distal Intergenic	5	9909130	9910429	1300	1	AT5G27893	AT5G27893.1	15113	6.1311	6.40088	-1	2.2818	1	1	0	0	gem10_rep_count01-bZIP1_and_bZIPC-gem_10_rep-5:9924361	gem10_rep_count01-bZIP1_and_bZIPC-gem_10_rep-5:9924361	TGTATGGATTTGCACAACAATAAACGTTGGGTATGAATTGAACATACTACTTTAGCTGGGGTATGAAATGACCGTTTTTCCTAGTATCAACACCATATAAACTCTAAAAGTCTCTCATGTGCTGACACATCAGCTTTTTCAAGTATTCTCAGCTTGACACCTCTGCAAAATCAACAACCAATTAGAACATTTCATTTAATACAGATCATTTGTGTTGACCAATTAAATCTTAGTATTT
1	25567045	25567245	201	*	3.76381	5.47369	1.70988	0.471292	3.62806	0.00131677	0.00618555	Exon (AT1G68210.1/AT1G68210, exon 3 of 6)	1	25565983	25569302	3320	1	AT1G68210	AT1G68210.1	1062	3.77274	3.75489	3.39232	1.6375	0	0	0	0	gem10_rep_count01-bZIP1_and_bZIPC-gem_10_rep-1:25567144	gem10_rep_count01-bZIP1_and_bZIPC-gem_10_rep-1:25567144	TAATCCAGAGATAAAGACAAAAGAACCATCAGATCTTTTGACAAAAAGAGCGTGCTTTTCTCTAGATAAACCAATTTCAAATGACGACATCAAAAACATGTGGCAACACGTCTTCTCTAAAAAGAGTCAAGAGTTAAAGAAAATCAACATAACTGAAGATCAAGAGAATGTCATGGATAAAGATACATATCAGATTGAAGC
5	24388988	24389188	201	*	7.89242	6.18411	-1.70831	0.160834	-10.6215	1.25326e-10	1.33248e-08	Distal Intergenic	5	24386010	24387304	1295	1	AT5G60680	AT5G60680.1	2978	8.0002	7.78463	4.72792	3.20355	1	1	0	0	gem10_rep_count01-bZIP1_and_bZIPC-gem_10_rep-5:24389087	gem10_rep_count01-bZIP1_and_bZIPC-gem_10_rep-5:24389087	TGTTATTAACAAATGCATGTACTGATGTACGTTTACCTCAAGCTCAAGGGCATGAAGGAACCGTAAAATCCATGTTCAATAGTGGAGTAATGCTTACGTCAGCAATTTGTCATACAGATTAATTTTGGAAAGAATACTGATTAGTGCTCTGATTACGCGAAAGACTAAAGTAGGTGATAAATCAAATCCTCCATTAACAAG
2	144841	145048	208	*	6.36939	4.66429	-1.70509	0.379079	-4.49799	0.000144204	0.000968716	Promoter	2	142610	144524	1915	2	AT2G01275	AT2G01275.4	-317	6.30414	6.43463	-1	2.72391	1	1	0	0	gem10_rep_count01-bZIP1_and_bZIPC-gem_10_rep-2:144944	gem10_rep_count01-bZIP1_and_bZIPC-gem_10_rep-2:144944	AGTAACCCACAACGATGTAACTTTTTCAGTGTAATAAAAAAGCAGTTTGACGACAAAAAAAAAGGGTTAACAATTGTTGGATTATTGCATGATGACACGTGTTAGTGTTGCGAGTGTGAAGCGTATCACGGTGGAATGAGGTGTGACATCATTTGAACGGTTGATAACTAACCACTAACCACAATCGTATCACTTTTTTTCTTTTTGT
1	6939848	6940048	201	*	7.00506	5.30169	-1.70337	0.202101	-8.42834	1.096e-08	3.71987e-07	Promoter	1	6937719	6940832	3114	2	AT1G20010	AT1G20010.1	784	6.89637	7.11374	1.80735	2.51993	1	1	0	0	gem10_rep_count01-bZIP1_and_bZIPC-gem_10_rep-1:6939947	gem10_rep_count01-bZIP1_and_bZIPC-gem_10_rep-1:6939947	ACACTTACTAAACCGTGACCTAATTTTACTAATTATGTAGATAGATATCATACTATATTACAAGAAGAGATCTATGGTGATAAACGATTATCGATACGGTGACGTCAGACAAATTACGAATGAAATGATTATTGAATCAAACTAAATCCAGTAAATATACGAATTATGATGCACGACATCAAACACTATAGAAAATTTGCG
2	5220337	5220537	201	*	6.09989	4.3983	-1.70159	0.392954	-4.33025	0.000221582	0.00139357	Distal Intergenic	2	5166984	5169303	2320	2	AT2G12646	AT2G12646.1	-51034	5.86887	6.33092	-1	1.6375	1	1	0	0	gem10_rep_count01-bZIP1_and_bZIPC-gem_10_rep-2:5220436	gem10_rep_count01-bZIP1_and_bZIPC-gem_10_rep-2:5220436	ATCCTTAAAAGACTCAATTGTGTTGTACTCATCACCAATACTAAATTTCGGATACTTGCTCTCATCAACAACTTGATTGCCACCATCGTCACCATCACTCTCTTTGCTGATGTCACCATTTTGCTCTTTATTTTTTATTTTCATCTTTTGGATTAGCACCTTCATCACCTTCATTAGCAATGACTAACTCACCATCATAAT
1	19257902	19258102	201	*	6.3157	4.61435	-1.70135	0.378893	-4.49032	0.000147065	0.000984072	Promoter	1	19252811	19256927	4117	2	AT1G51850	AT1G51850.2	-975	6.37402	6.25739	-1	2.51993	1	1	0	0	gem10_rep_count01-bZIP1_and_bZIPC-gem_10_rep-1:19258001	gem10_rep_count01-bZIP1_and_bZIPC-gem_10_rep-1:19258001	AGCATGAACCCAACCCAGTCATTGATGTGAGGTCTCTCCCGGGTTTTATCTATCACAGGCTGGTTTGTGACTATCTCTAATAGCACTACACCGAAGCTGTACACGTCACTCTTCTCGCTTAGCCAGTTTGTTCTGTAGTACCTGAAAATAATATAAGATGAATAATATAAATTTCATATAAGTATTTGGCTTCAACAACAC
1	22760584	22760784	201	*	4.06891	5.77001	1.7011	0.422812	4.0233	0.000485097	0.00268772	Distal Intergenic	1	22753705	22756387	2683	2	AT1G61660	AT1G61660.7	-4197	4.27984	3.85798	2.90689	3.33322	0	0	0	0	gem10_rep_count01-bZIP1_and_bZIPC-gem_10_rep-1:22760683	gem10_rep_count01-bZIP1_and_bZIPC-gem_10_rep-1:22760683	TGGTTTCTTTGGTAATTTATCAATTTAAAATTTATTACATGCCACTCATTCTCATAATAGATGTCGCAAATGTAATATCACAACATTTGTAGAGTGTTTGATGACATGACAATGACATAGTCATAAGGTGTGTACATCTATACTTTGCATCTTGTTTTTCTGTTGAAACCTGAATTTACATCGAATTCAAATATTTATAAA
5	10606682	10606882	201	*	4.00392	5.70333	1.69942	0.430046	3.95171	0.000581903	0.00313737	Distal Intergenic	5	10610772	10611572	801	1	AT5G28610	AT5G28610.1	-3890	3.87855	4.12928	2.90689	3.06088	0	0	0	0	gem10_rep_count01-bZIP1_and_bZIPC-gem_10_rep-5:10606781	gem10_rep_count01-bZIP1_and_bZIPC-gem_10_rep-5:10606781	ATATGTGTGGGTTCGGGTGGTGCTTCTGACCTCCAACCGATCGCTATCTGGCAGCTTAGTTGCATAAACCCGCCATGGACATGTGTCGCTGACGCAGACAGCCGCCACGACATTCGGTCCTGATTTCGCCTAGATGAAATGGAACTTCCGGCGAATTGCGTGAATCGCTAGTTTCGTTGCATAGTCCTCTTTGTTTTTTAA
2	12781978	12782177	200	*	3.53725	5.23278	1.69553	0.491623	3.44884	0.00205822	0.00894868	3' UTR	2	12781591	12785037	3447	2	AT2G29980	AT2G29980.2	2860	3.82657	3.24793	1.32193	2.72391	1	1	0	0	gem10_rep_count01-bZIP1_and_bZIPC-gem_10_rep-2:12782077	gem10_rep_count01-bZIP1_and_bZIPC-gem_10_rep-2:12782077	CTTTCGTCTGTCATTAATCAATTAAACAATCCCTAATTATTAATCACCTTTTCTAGTAACACTATGTATTAAATCTCAATATAATGTAATGAAATGATCACTCACGGCGTCGACCAAGTGATAGTGAGGGATTTGTGGGAAGAGATGATGGATCACGTGAGTTCCAATGTCGTGATGAATGTTGTTAAAGATTCCGTAAT
4	17774498	17774612	115	*	3.86615	5.5568	1.69065	0.452578	3.7356	0.00100511	0.0049448	Distal Intergenic	4	17775370	17777445	2076	2	AT4G37800	AT4G37800.1	2833	3.97741	3.75489	3.08746	2.2818	1	1	0	0	gem10_rep_count01-bZIP1_and_bZIPC-gem_10_rep-4:17774554	gem10_rep_count01-bZIP1_and_bZIPC-gem_10_rep-4:17774554	TCAAGTTGTATTTAAAAGAAAAGAAAAAGCCATTAGCTTAGTCATCACTCATCAATTCGTTCCCAGAAAGTTACAAATTTGGACCATTCCAATTATCTCTAATGGACCCCAGTAA
5	5622191	5622391	201	*	3.55462	5.24338	1.68877	0.477247	3.53856	0.00164678	0.00746698	Promoter	5	5621249	5622542	1294	2	AT5G17090	AT5G17090.1	151	3.71692	3.39232	1.80735	2.2818	0	0	0	0	gem10_rep_count01-bZIP1_and_bZIPC-gem_10_rep-5:5622290	gem10_rep_count01-bZIP1_and_bZIPC-gem_10_rep-5:5622290	GGCACGAAGCTCAGGATCGGATTCGTATTCGAGCCCATCAAAGCTGTCCACATCCCACTCCGGATCCGGTTTCGGTAAGTCTTCTATCACTTTGTAATCCCCATACGTCACGCTTCCATCACCTACTTCACTTTCGCTCTCGCCTTCGGTTTCAGTATCTCCGTCGTCTTCCTCGTCCACCCTATTCGGGGAAAACTTAAA
1	7989309	7989412	104	*	5.99272	7.68115	1.68843	0.138683	12.1747	7.48717e-12	2.02589e-09	Promoter	1	7987141	7989217	2077	2	AT1G22600	AT1G22600.1	-92	5.97421	6.01123	6.7879	7.2581	1	1	1	1	gem10_rep_count01-bZIP1_and_bZIPC-gem_10_rep-1:7989360	gem10_rep_count01-bZIP1_and_bZIPC-gem_10_rep-1:7989360	CCACGTGGATTTATACGTGTCACCCGAGGAAGAAAAGTAAACTCAGCACTGCTTCGCTAGGAGGCGGTGCGCAAACTTGATAATGGGCCTAGTTTTTCGCATGT
5	26920842	26921042	201	*	6.63688	4.94958	-1.6873	0.276011	-6.11317	2.4174e-06	3.03087e-05	Promoter	5	26918765	26920179	1415	2	AT5G67450	AT5G67450.1	-663	6.60843	6.66534	2.45943	0.429704	1	1	0	0	gem10_rep_count01-bZIP1_and_bZIPC-gem_10_rep-5:26920941	gem10_rep_count01-bZIP1_and_bZIPC-gem_10_rep-5:26920941	TCTGGAGTATAAATCTTTTTCCCCGATTTGTGATATGTGGTGGCATTGGGATATAGCTTATCTGGCGTTCTCTCATTGGCTAAACAAGGCTGGATTCTTCTGGTGGACCACGTGGCGTAAAAAGAATGGTGAAACTTTTCGGTGGATAGTTAAAGTCGTTACGAGACTTAAAGCTCAGGCTAACATGACGGTGACACTTCG
5	26298845	26299045	201	*	7.68663	6.00287	-1.68376	0.138983	-12.1149	8.30534e-12	2.14739e-09	Promoter	5	26298728	26300529	1802	1	AT5G65730	AT5G65730.1	117	7.70438	7.66888	3.85798	3.33322	1	1	0	0	gem10_rep_count01-bZIP1_and_bZIPC-gem_10_rep-5:26298944	gem10_rep_count01-bZIP1_and_bZIPC-gem_10_rep-5:26298944	CATCAAATTTAGGTAATTTTTAGAATATAGCTTAATAAATGAGTAGGCCAAGAGGACGGCTCGCAATTAGCTGTGTGGAAAGCTAAACGATGTCTCCTACCGTCCACGTCAGCGTCTTAAATCCTCAAATCCCATTGGCAACAAAAAAAACATTGTGTATATAAATACATGCATACTTATCACTCTCTACTCACTTTTACA
3	18161705	18161905	201	*	3.62125	5.3043	1.68304	0.474055	3.55031	0.00159925	0.00728841	Promoter	3	18158565	18161486	2922	2	AT3G48990	AT3G48990.1	-219	3.59865	3.64386	2.70044	1.6375	0	0	0	0	gem10_rep_count01-bZIP1_and_bZIPC-gem_10_rep-3:18161804	gem10_rep_count01-bZIP1_and_bZIPC-gem_10_rep-3:18161804	TGAAATAGTTTGTGTATGTATTATCAAACAAAAGAATAGTTTCATTAAAAAAATAGCCTATGAGTGTTTAATCACTTTTAGGGCCTTTGCACATGTGTCTTTGACTAGGATTATCACGTTTCGAAGATGCTTGACGTTGTTTATACTTTATATTATAAATAGAAGATAACGTCCTTATTTTGATTGTTAATAAATTAAATT
3	8128904	8129104	201	*	4.02904	5.70333	1.6743	0.427249	3.91878	0.000632614	0.00335941	Distal Intergenic	3	8130391	8131130	740	1	AT3G22935	AT3G22935.1	-1287	3.92879	4.12928	2.90689	3.06088	0	0	0	0	gem10_rep_count01-bZIP1_and_bZIPC-gem_10_rep-3:8129003	gem10_rep_count01-bZIP1_and_bZIPC-gem_10_rep-3:8129003	AAATGGAAAATATGATAAACAAATGAGAATTGTGATAGACGAAATTCTAAAAGTCGTCCAAATATTGTAGATGGATTTCGTGGTCCTTTGTACATATCATGTTGACGTACGCAATTTAACACTATTTCATCATTTCTCTCTAGTTTTTTTTTTTCTTTTTTGGTTAATTCAAAAATGTCAAATTGACAATGAGAAGTGTGT
1	24176072	24176272	201	*	4.0426	5.71642	1.67381	0.447014	3.74444	0.000982985	0.0048462	Promoter	1	24173132	24176253	3122	2	AT1G65070	AT1G65070.1	0	3.65894	4.42626	2.45943	3.56179	0	0	0	0	gem10_rep_count01-bZIP1_and_bZIPC-gem_10_rep-1:24176171	gem10_rep_count01-bZIP1_and_bZIPC-gem_10_rep-1:24176171	GCACGCCATTCGAGGACTTCTAGAGTTTGGTTTTCGACTGACTGTGAGTCGTCTGAGGAGGCGGCGCGTATAATTAACGGAGAAGCGACGCGTAATGATGACGGTGAGGCGGCGCGTGAGGATTTGAGATGAATAGGCGTCGGTATGAGTTGGAGTGGGGAATAAGTGTTCATGCCTGTGGTGAATGAATTATCTATTATC
5	22565679	22565879	201	*	3.58985	5.26212	1.67227	0.472046	3.54259	0.00163031	0.00740964	Promoter	5	22564801	22566021	1221	2	AT5G55750	AT5G55750.1	142	3.53585	3.64386	2.16993	1.99575	0	1	0	0	gem10_rep_count01-bZIP1_and_bZIPC-gem_10_rep-5:22565778	gem10_rep_count01-bZIP1_and_bZIPC-gem_10_rep-5:22565778	TTGCTATGGGAAAGATGAAGAACTATGAATTGTTTCAAGTAATCAAATAATCAAATTTTACGTTGAAGACGGGGTTTACACGATGGATAATATGTGGCTCCAACTAAGCTGTTGCATGCTCCCGAGTTGCAATTACATTCAATCGCTCTGGCCCATGTAGTGAAGGCTGACAAGAGCAACCAGAAAAAAGTTGATGAGGGT
2	19068354	19068554	201	*	4.03436	5.70433	1.66997	0.42745	3.90682	0.000652084	0.00343303	3' UTR	2	19069629	19071004	1376	2	AT2G46455	AT2G46455.3	2450	4.11451	3.9542	3.24793	2.72391	1	0	0	0	gem10_rep_count01-bZIP1_and_bZIPC-gem_10_rep-2:19068453	gem10_rep_count01-bZIP1_and_bZIPC-gem_10_rep-2:19068453	CTGAAGCATAGTGTGTCTTTGAAGGAAAATGACTCTCTACACAAACAAGGTAGTGAAGACTCCATGTAAGCTCAAAACATGCCCTACAACGTAACTTTCCAGTTATTGTCAAATAATTGACTCATCACCACGTCCTAGATATAAAAAAAAACAGTAAGAAAACAAGATCATTCCAAAAAACCAAGTGAGGCACTTGATGAG
1	8895907	8896107	201	*	3.8897	5.55783	1.66813	0.453647	3.67715	0.00116425	0.00559984	Exon (AT1G25360.1/AT1G25360, exon 1 of 1)	1	8894380	8897124	2745	1	AT1G25360	AT1G25360.1	1527	4.02451	3.75489	2.16993	3.20355	0	0	0	0	gem10_rep_count01-bZIP1_and_bZIPC-gem_10_rep-1:8896006	gem10_rep_count01-bZIP1_and_bZIPC-gem_10_rep-1:8896006	GGACAGCATGGCCATGGTGCTGAAGCAGTAGATGTGTATGAGGAGATGCTAAAGAAAGGGATAAGACCGGATCGGATTACGTTGCTTACAGTTTTGACAGCATGTAGCCACGCGGGTTTAGTGGACCAGGGACGGAAATATTTTGATTCTATGGAGACTGTTTACCGTATACCTCCAGGTGCAGATCATTACGCAAGGCTG
1	4153878	4154078	201	*	3.81672	5.48408	1.66736	0.457719	3.64277	0.00126914	0.00600749	Promoter	1	4153641	4157653	4013	1	AT1G12240	AT1G12240.1	237	3.87855	3.75489	2.16993	2.90233	0	0	0	0	gem10_rep_count01-bZIP1_and_bZIPC-gem_10_rep-1:4153977	gem10_rep_count01-bZIP1_and_bZIPC-gem_10_rep-1:4153977	TCTCATCGCCACACACGACGGATCTAGATCCAACGACGAAGGGATCGATGAAACAGAGACGATAACGTCACGTGCACGTCTTGCTGGTGTGTCGGAGAAACGTAACGATGGGTTATGGAAACTTTCCGGTGATCGGAACACGCCGGCGTTTGAATGGAACAATAGTATGTTGTCGTGGCAACGAACGGCGTTTCATTTTCA
3	2686917	2687117	201	*	6.06544	4.3983	-1.66713	0.390308	-4.27133	0.000257635	0.00158518	Promoter	3	2679445	2686296	6852	2	AT3G08840	AT3G08840.2	-621	6.16509	5.96578	-1	1.6375	1	1	0	0	gem10_rep_count01-bZIP1_and_bZIPC-gem_10_rep-3:2687016	gem10_rep_count01-bZIP1_and_bZIPC-gem_10_rep-3:2687016	ATGCTTTTCTTTTTATCACAAGAGCAATGCTAAATGCAACATATTCACTTACGGTTGTGACTCATCTTGCTTGCGAGTTGTCGTGGGTGTATATGGAGACAAATGAGTCAGCAGCTCCAGCTGCTAGCAGAACCTGGTACGGATGAAATGTGAGGCAACTCACTGATCCAATCTTTTGAGCCATGAAGGATGGGTAGTAGC
3	16549523	16549723	201	*	4.03669	5.70333	1.66664	0.435065	3.83079	0.000790501	0.00402515	Promoter	3	16548828	16549730	903	2	AT3G45200	AT3G45200.1	7	4.31849	3.75489	2.90689	3.06088	0	0	0	0	gem10_rep_count01-bZIP1_and_bZIPC-gem_10_rep-3:16549622	gem10_rep_count01-bZIP1_and_bZIPC-gem_10_rep-3:16549622	CGTAAGCAAGACCGGCAATGAGTGGATCTGTGAGAGTGAGGATGATTGAGAAAATGTTTTCAAAGCCAAAGTCCTCGAGCCAAAGCCATGTGGCCATGACAAGAAGTGACTCAGCTGGAGGCCTTGAGAATTTGAGGACCAATTTAGAGAATATCTCTCTGTCTTGAGCATGGAAAACATGTAGTTCTTGTGCGTTGAGAA
4	10578188	10578388	201	*	4.44275	6.10704	1.6643	0.354518	4.69453	8.7147e-05	0.000633326	Promoter	4	10574726	10577404	2679	2	AT4G19390	AT4G19390.2	-784	4.15758	4.72792	3.85798	3.75872	0	1	0	0	gem10_rep_count01-bZIP1_and_bZIPC-gem_10_rep-4:10578287	gem10_rep_count01-bZIP1_and_bZIPC-gem_10_rep-4:10578287	CAATTAAAATATTAACAACCAGGATAACTTTTACATAAGAAAGTCAAAAAAGTGGGAGACGCAGAAGAAGTCCACGTGACAAAAGTACAGATCACGCTCACGTGGTTTACGAGCGTAAGCAAATGGCTTTTTCCGTAATTTCATCAAAAGAGAGAAAAAAGGAAGAAAAAAAAATCTAATCTTAAGGTCGGAGAATTCATC
1	23850491	23850691	201	*	3.73125	5.39201	1.66075	0.477597	3.47731	0.00191784	0.00842674	Distal Intergenic	1	23847756	23849968	2213	1	AT1G64260	AT1G64260.2	2735	4.07018	3.39232	2.70044	1.99575	0	0	0	0	gem10_rep_count01-bZIP1_and_bZIPC-gem_10_rep-1:23850590	gem10_rep_count01-bZIP1_and_bZIPC-gem_10_rep-1:23850590	CTTCTTTCGGCCCAATTGTACTTTATTTTATTTTTGTTCGAATAGGTGTGACATTTATGGCATATGAAAAAGTTAGGTGGTGTCTTCGTCATCGGTGACAAGTGGCTTCGTCACCGGAGAAGTCCTCAGCGACAGGCGAAATTAGTTGAAGTTCTTGCAAAATCCAAGCTTCTCTGCCACACCCGATCTGAAATTCTCCAG
3	15696228	15696428	201	*	4.1219	5.78247	1.66057	0.410108	4.04911	0.000454257	0.00254958	Distal Intergenic	3	15700352	15701161	810	1	AT3G43840	AT3G43840.2	-3924	4.11451	4.12928	3.08746	3.20355	0	0	0	0	gem10_rep_count01-bZIP1_and_bZIPC-gem_10_rep-3:15696327	gem10_rep_count01-bZIP1_and_bZIPC-gem_10_rep-3:15696327	GCTTGCGGGACGAGATGTGATAAAGAAAGGAAGTAGATATTTGATTGGAGATGGAACATCAATACGTATCGGCCATGATAATATAGTTGCGTCACATCCACCTCGACCATTACACCTCATTAATTTGGGGTCAAATGATACAATGGATTCTTTAATCGCCACAAAAGGAACATACCGTTATTAGAATGAGAACTTGATCTC
1	20521992	20522191	200	*	3.9658	5.62083	1.65503	0.437572	3.7823	0.000893485	0.00445978	Distal Intergenic	1	20525654	20530468	4815	1	AT1G55020	AT1G55020.1	-3463	3.97741	3.9542	2.90689	2.72391	1	1	0	0	gem10_rep_count01-bZIP1_and_bZIPC-gem_10_rep-1:20522091	gem10_rep_count01-bZIP1_and_bZIPC-gem_10_rep-1:20522091	AACTGGTTGCGAATAACTGAAGATCTTATGAGATAAATCACCATCTAATATCTACCATGCATATGGAGGGCCATTTGTAGAATATATATATATTTCAAGAAACGCTTCGTCTCTATGCCAAAAATTTTGAATCGATAAAGATACTATGATAATTTAAGATATACTAATTAGTATGCGTAGTTAAGGTTTCTCTTGTTGCT
3	13316292	13316491	200	*	3.79012	5.44255	1.65243	0.469083	3.52269	0.00171321	0.0076903	Promoter	3	13315792	13315983	192	2	AT3G32380	AT3G32380.1	-309	3.53585	4.04439	2.90689	1.99575	1	0	0	0	gem10_rep_count01-bZIP1_and_bZIPC-gem_10_rep-3:13316391	gem10_rep_count01-bZIP1_and_bZIPC-gem_10_rep-3:13316391	TGCATCTTGGACGATATATCTTTCAATGTTGTTCGTAGTTGCTGGAGTTCCCGATCACGCGCACCGGTATCATCGTCTTCTGTTCGACATGCTCGAGTGTCGACGCTCGGCCAGTTGTCACGGTTTGACGCATTTTCACGGGTGTGCTCGTCGATGGACCCAACGACGTTGGAGGCAGACCTGTTGCGTCGGTTTGCCGG
1	25230445	25230645	201	*	7.33692	5.68772	-1.64921	0.1617	-10.1992	2.82866e-10	2.3791e-08	Promoter	1	25230239	25231943	1705	1	AT1G67340	AT1G67340.1	206	7.35643	7.31741	2.70044	3.20355	1	1	0	0	gem10_rep_count01-bZIP1_and_bZIPC-gem_10_rep-1:25230544	gem10_rep_count01-bZIP1_and_bZIPC-gem_10_rep-1:25230544	CGATTTGCTAGATTCAATTCCAGACGATCTTGTTATCTCTATACTTTGTAAACTTGGCTCTACTTCTCGATGTCCTGCTGATTTCATCAACGTTTTGCTGACGTAAGCTTTCACCGGTTATATCTCTTTTTGTCGGTTTTCGGTTCTTGTCTCTCTAATTTTGATTGTGTTTTCTTTTGGGGAACAGATGTAAGAGATTAA
1	30242215	30242318	104	*	6.54181	8.18893	1.64711	0.115095	14.3109	2.32165e-13	2.25104e-10	Promoter	1	30241452	30243176	1725	1	AT1G80440	AT1G80440.1	763	6.66577	6.41785	7.91588	8.20408	2	2	2	2	gem10_rep_count01-bZIP1_and_bZIPC-gem_10_rep-1:30242266	gem10_rep_count01-bZIP1_and_bZIPC-gem_10_rep-1:30242266	TGTACGGAGGTCCTTCTTCGGATGCGCTTCGGATTCGGATCGGACGGTGCTGGTTGCGGGTGGACACAACGAAGAGAAATGTGCGCTTACGTCAGCTATGGTGT
3	8672064	8672264	201	*	4.27126	5.91796	1.6467	0.387188	4.25299	0.000270003	0.00164476	Promoter	3	8672718	8674881	2164	1	AT3G24000	AT3G24000.1	-454	4.49812	4.04439	3.39232	3.45208	0	0	0	0	gem10_rep_count01-bZIP1_and_bZIPC-gem_10_rep-3:8672163	gem10_rep_count01-bZIP1_and_bZIPC-gem_10_rep-3:8672163	CTGCGAGGTAAATAAAAAGCGAACACCCTAACTAACAATGTTCTTCTTCATTTCGATATATGAGTCTTAAGCTAAAACTGTATACTTGCGTTGTTGGCAGTGTGTCATCTTTGTTGACGACAACGGAAGCTGTAGTGGTTGATCTTCCGAAAGACGAAAGCGAGTCAGGAGCAGCAGGAGCAGGCATGGGTGGAATGGGAG
4	8051022	8051222	201	*	6.94818	5.30169	-1.6465	0.202634	-8.12545	2.13443e-08	6.41708e-07	Promoter	4	8047692	8050157	2466	2	AT4G13930	AT4G13930.1	-865	6.98347	6.91289	1.80735	2.51993	1	1	0	0	gem10_rep_count01-bZIP1_and_bZIPC-gem_10_rep-4:8051121	gem10_rep_count01-bZIP1_and_bZIPC-gem_10_rep-4:8051121	TATCCTTGTTTATGTTTACGTTATAATTTTCAATGACAACTCATCATATGTGTAACCGTACCCTCTATAAGACTATATCCTTGTTTATGTTTATGTTATAATTTCAGTGACAACTCATCATATGTGTAACTACAGCATCACTTTGCCTCACTATTCATTATCCCAACATTATAAGAAATTGGTGGTCTTTGCTTAGCATCC
5	26703882	26704082	201	*	7.34895	5.70433	-1.64462	0.162874	-10.0975	3.45216e-10	2.77006e-08	Distal Intergenic	5	26700986	26702702	1717	2	AT5G66860	AT5G66860.1	-1180	7.26745	7.43045	3.24793	2.72391	1	1	0	0	gem10_rep_count01-bZIP1_and_bZIPC-gem_10_rep-5:26703981	gem10_rep_count01-bZIP1_and_bZIPC-gem_10_rep-5:26703981	GATGATATGATGTATTCATTTATCTTCTTTTTGTCTCTTCTTAAAATTGTTCCTACTTTTAAACTTCCGTCTTATTCGATTGGCCATGGATGACGTCATCCAATTGGTTCTCTATTTTCGTCGTTCTACTCTCAATAGTTTATTACAGCAATGCCATCGGATTTGCACGAATGAAACAAGTTTGTATGTAAAGTATATAGT
1	215710	215910	201	*	5.74705	4.1026	-1.64445	0.425211	-3.86738	0.000720614	0.0037231	Exon (AT1G01590.1/AT1G01590, exon 5 of 8)	1	214150	217734	3585	1	AT1G01590	AT1G01590.1	1560	5.72591	5.76818	-1	0.429704	1	1	0	0	gem10_rep_count01-bZIP1_and_bZIPC-gem_10_rep-1:215809	gem10_rep_count01-bZIP1_and_bZIPC-gem_10_rep-1:215809	CACCACATATCCTAAGATAAGGAGGAGATTGTTCGAAGTCTTCTTCTATAGTCATTATCTCTATATCGTCTTCATGCTCTTCTTCGTCTTCCACGTCGGCATCTCTCATGCGTTGATCCCTTTACCCGGTTTCTACATCTTCCTCGTCGATCGTTTCTTGAGATTTCTCCAGTCACGCAACAATGTCAAGCTAGTCTCTGC
5	26461119	26461319	201	*	3.81904	5.46204	1.643	0.4666	3.52122	0.00171947	0.00770945	Promoter	5	26461177	26462174	998	1	AT5G66220	AT5G66220.1	0	4.11451	3.52356	2.70044	2.2818	0	0	0	0	gem10_rep_count01-bZIP1_and_bZIPC-gem_10_rep-5:26461218	gem10_rep_count01-bZIP1_and_bZIPC-gem_10_rep-5:26461218	GATTATAAATAAATGTCAAAAAATGAAACTAGACTTGAGTTGGTCTTCCTCGTCGCCCATGCCGCTGCCTTCCGTGACGCCACTCCACGTCGACGCATTTACTTTTCCTCCGGCTGTTGAGTCGCCCGCTTCCCACAAAAGACTTTTCCTCGGTGGTGCAGGTTAGCATCATAGTCTGTCTATACAATTAATGCACACAGC
1	26962677	26962877	201	*	4.20445	5.84475	1.64031	0.408289	4.01751	0.000492293	0.00271977	Distal Intergenic	1	26964087	26966688	2602	1	AT1G71695	AT1G71695.1	-1210	4.19944	4.20945	2.45943	4.08597	0	0	0	0	gem10_rep_count01-bZIP1_and_bZIPC-gem_10_rep-1:26962776	gem10_rep_count01-bZIP1_and_bZIPC-gem_10_rep-1:26962776	CTTAGTCATCTGTTCCTAGAGTAATCATGTGGAGGTAAATGATTTATAACCATATATTAATTGTTTTAACCCAAAAAAATAGAGAGTTACATATACTATTTTTCCAGCGTGTATCCACATCATATGCATCAATATAATTTTTTTAATCAAATTATTAATGTTGTCCGAAGTATTAGAAATTATGCACAAACATTAAATGAA
3	22682468	22682668	201	*	7.14491	5.50582	-1.63909	0.213713	-7.66958	5.95605e-08	1.462e-06	Exon (AT3G61280.1/AT3G61280, exon 3 of 6)	3	22680960	22683769	2810	1	AT3G61280	AT3G61280.2	1508	7.06582	7.224	3.52356	1.6375	1	1	0	0	gem10_rep_count01-bZIP1_and_bZIPC-gem_10_rep-3:22682567	gem10_rep_count01-bZIP1_and_bZIPC-gem_10_rep-3:22682567	CTCTATGTCCAGGTATTACATATATGTCTCCTATATATACATGTTTCAATGTGTATGTAAGTTTGAAACCAAATAATTAATGAAACTTGAAATTAATGACGTCACCCGCATTCTCAAATAATAAAACATGTACTATAGTGATCTTGTCCAGGTATTCTCAAACATGTACTAAAGTGATTTAAATTTTTCATTGATTCATCA
1	921525	921725	201	*	5.74373	4.10723	-1.63651	0.431329	-3.7941	0.000867277	0.00435698	Promoter	1	920950	922098	1149	1	AT1G03700	AT1G03700.1	575	5.6171	5.87036	0.584963	-1.13634	1	1	0	0	gem10_rep_count01-bZIP1_and_bZIPC-gem_10_rep-1:921624	gem10_rep_count01-bZIP1_and_bZIPC-gem_10_rep-1:921624	TTGAATCATGATACTTCTAAATTTGTCTATATTTTGAATATGTGTTTAATCATTATGTATTTGTAAATGCTAAATTAATCGTGAAGATGGTGACAATGCTGCTGACGTCAAGCTTATCAGCGGCAGTGGCAGTGGCCCAAGTGGGAAAAAGAGGAAACGCAAACGCAGGATGGTTGCCAATATGCGGTCAAGTTCCGAGAT
1	24619805	24620005	201	*	7.25237	5.61868	-1.63369	0.184818	-8.83947	4.52209e-09	1.92727e-07	3' UTR	1	24619830	24622117	2288	2	AT1G66140	AT1G66140.1	2112	7.30998	7.19476	2.16993	3.45208	1	1	0	0	gem10_rep_count01-bZIP1_and_bZIPC-gem_10_rep-1:24619904	gem10_rep_count01-bZIP1_and_bZIPC-gem_10_rep-1:24619904	AGGTGAACTTTTTCAAAAATGAGAGCACGACATTGATAGCATAATTAACTTAATATTTAGTTTACAATACATAAACGTTTAAATGGTTTATCCACGTAAGCAAACACTAGAATTGACTTTTGGTCGATCAATCGATAGTGACCATAACATATCAGAAATGGTTTGTGAAACTCTCACTGTACATAATAGAGTTATGAAGCT
3	18501354	18501554	201	*	3.85765	5.48676	1.62911	0.52163	3.12312	0.00456965	0.0172656	Exon (AT3G49900.2/AT3G49900, exon 3 of 4)	3	18500575	18502725	2151	2	AT3G49900	AT3G49900.2	1171	4.62784	3.08746	3.08746	1.99575	1	0	0	0	gem10_rep_count01-bZIP1_and_bZIPC-gem_10_rep-3:18501453	gem10_rep_count01-bZIP1_and_bZIPC-gem_10_rep-3:18501453	AGAGTTTGTCACAGTCTATCGAATTACATATCTGAACCTTCTCTTCCTCCGTCATCTCTCCGTCATGTTCCTGAAGAAAAATTCAAAAGTTTTATCCAATCATAAGATAACAAGTAACATAATCGGTTAAGACACGTTTGAGTTGACGAAAGTACCCTTTTTACCTTCACATAAGCATCAACGATTCTATAAAGCAAATCG
5	2935756	2935956	201	*	3.83418	5.46204	1.62786	0.460071	3.53827	0.00164798	0.0074695	Distal Intergenic	5	2938193	2939715	1523	1	AT5G09440	AT5G09440.1	-2237	4.02451	3.64386	2.70044	2.2818	0	0	0	0	gem10_rep_count01-bZIP1_and_bZIPC-gem_10_rep-5:2935855	gem10_rep_count01-bZIP1_and_bZIPC-gem_10_rep-5:2935855	GCTCGTGCATTATGCATAATTGATCGTTTCAAGTTTCACGTATAATTTGTCGCTTTCACGAGACACCATCGAAACATAAGTGTGTCACATTTCATGCCAGCGAAGCGTTGCATGGCGTTGATATTATCACATATTTTCGCCGCCTTCTGAATAATTTGTAGCCCTACGAATCACATTGGCAACTACATATACCTATCCAGA
5	16579106	16579306	201	*	4.37238	6.00004	1.62766	0.363664	4.47573	0.000152667	0.00101618	Promoter	5	16579936	16584077	4142	1	AT5G41410	AT5G41410.1	-630	4.31849	4.42626	3.24793	3.93171	1	0	0	0	gem10_rep_count01-bZIP1_and_bZIPC-gem_10_rep-5:16579205	gem10_rep_count01-bZIP1_and_bZIPC-gem_10_rep-5:16579205	TAATAACAAAATTTGCCTACATAAGCTTAGCAAACGACACTAACACCAAAATTGATATCATTTTCTTAGATAACATATTGTATACATATCTACATACATACTAAATACATATACACGTAGATTACACGTATGGATTCAGCAATAAAAATCAAAATACTAAATACATATATACATATATATATATATATATGAACATTTAAA
3	18461544	18461744	201	*	3.85702	5.48408	1.62706	0.460434	3.53375	0.00166663	0.00752763	Promoter	3	18460890	18461876	987	2	AT3G49770	AT3G49770.1	132	4.07018	3.64386	2.16993	2.90233	0	0	0	0	gem10_rep_count01-bZIP1_and_bZIPC-gem_10_rep-3:18461643	gem10_rep_count01-bZIP1_and_bZIPC-gem_10_rep-3:18461643	AGTTTAATATATATATTTAATCACCGTGTCCTTGACGTATTCTATTGCATTCCAAATACTTTCTTCAAACTTTTCAAGAGACATCTCTAGAGTTAATGGGTTTAGTTGATGACCAGGCTCCAGATCGGCGACAAACTCACCATCGGACTCGGACTCCTCCTCCTCTTCTTCTTCTACTTCCACTGGCTCCGATATGGAGTA
4	13021842	13022041	200	*	7.31438	5.68772	-1.62667	0.162489	-10.0109	4.09467e-10	3.0936e-08	Promoter	4	13021780	13022996	1217	2	AT4G25490	AT4G25490.1	955	7.32043	7.30834	2.70044	3.20355	1	1	0	0	gem10_rep_count01-bZIP1_and_bZIPC-gem_10_rep-4:13021941	gem10_rep_count01-bZIP1_and_bZIPC-gem_10_rep-4:13021941	AAAATGAAGGAACCATTCTAAAAAAAGGAACTAGAATATTTTCAAACTATAGTACAAAAATGGAAACGACTATCGAATATTAGTAACTCCAAAGCGACACGTCACCATCTCCTTCGCCGTCATAATTATGATTCCATTGAACAGACGGCGGCGGTAAAAGCATGCCTTCAGCCATATTATCCAACAAAGTCGGCATCCCA
4	8072901	8073101	201	*	7.13211	5.50582	-1.62628	0.213988	-7.59988	6.98476e-08	1.66191e-06	Promoter	4	8070189	8073572	3384	2	AT4G13970	AT4G13970.2	471	7.05964	7.20457	3.52356	1.6375	1	1	0	0	gem10_rep_count01-bZIP1_and_bZIPC-gem_10_rep-4:8073000	gem10_rep_count01-bZIP1_and_bZIPC-gem_10_rep-4:8073000	TGGATACCCAAGGAAAAAGGGTCTGTATCAGAGAACCCCTCGAAGAAAAACACATGACTTTGGTGACTTTCAACCCACATGCTGATGCTGACATCATCATCCTCATCGAGCTCATATGTTGAACGTCGAATGCTCCTCTCAAGTCTTCGTACATATCTATGAGTTAACAGATCATCTCGGTTACTTGGACCACCTTGTTTT
2	16552668	16552868	201	*	6.86933	5.24338	-1.62595	0.208406	-7.80181	4.41007e-08	1.1479e-06	Distal Intergenic	2	16556801	16558268	1468	1	AT2G39705	AT2G39705.1	-3933	6.82577	6.91289	1.80735	2.2818	1	1	0	0	gem10_rep_count01-bZIP1_and_bZIPC-gem_10_rep-2:16552767	gem10_rep_count01-bZIP1_and_bZIPC-gem_10_rep-2:16552767	CTATTCCCATAAAGATTTTACATGCATGCACACAGGCGACAGCGGACAGGCCAATCCGATTTTTAAAAAATTCAGTTTCTAGCTTACGTCATCAACGAAGAAAAAAAAAATGAAATTAATATCCAAGTATAGAAAGCATCGGAACACATTTTCCTACGTAGTGAGTCATGAGATTTAACAGCACAATCCAAAGAGGCAGAG
4	3841844	3842044	201	*	3.69196	5.31528	1.62332	0.499946	3.24698	0.00338234	0.0134957	Distal Intergenic	4	3880990	3881431	442	2	AT4G06655	AT4G06655.1	39387	3.25464	4.12928	1.32193	3.06088	0	0	0	0	gem10_rep_count01-bZIP1_and_bZIPC-gem_10_rep-4:3841943	gem10_rep_count01-bZIP1_and_bZIPC-gem_10_rep-4:3841943	AAATTTGTGAAAGAATTCAAGATAAACACAGAAACAAAAACAAAAGCGATATTTACAAAGAGTTTTGGTGTGTTACCTCAGTAGAATGTCCTGGAGATGTAGTCATCCATATCTGCTTGAGTGTACTCAGCAGGCATGACCGGTTCTTGATGTGGCTCCGCCATCTCCTCGTCATTGTGCTCGATCGCAACCCCAGCAGGT
1	20703870	20704070	201	*	4.19103	5.81422	1.62319	0.403576	4.02202	0.000486682	0.00269517	Promoter	1	20701363	20703460	2098	2	AT1G55440	AT1G55440.1	-410	4.02451	4.35755	3.08746	3.33322	0	0	0	0	gem10_rep_count01-bZIP1_and_bZIPC-gem_10_rep-1:20703969	gem10_rep_count01-bZIP1_and_bZIPC-gem_10_rep-1:20703969	ATGTTTCATCTCGCTCGCCCAGAGACTAACATAAATACCAAATAAATCATATATATGAAAGAAGTCTAACTCTCTCCCACAACATGACACCTCAGCAATCCAGCAGTTGACACATCAGCACATATTTTCATATATTTACAAAAAAATCATTAAAAGTAATTAAACGTAATTTGCTCAAACTTTTATATAATGAATCAATTA
2	6152627	6152827	201	*	3.83988	5.46134	1.62145	0.470429	3.44676	0.00206887	0.00898181	Distal Intergenic	2	6154493	6155166	674	2	AT2G14460	AT2G14460.1	2339	3.47031	4.20945	2.45943	2.51993	0	0	0	0	gem10_rep_count01-bZIP1_and_bZIPC-gem_10_rep-2:6152726	gem10_rep_count01-bZIP1_and_bZIPC-gem_10_rep-2:6152726	ACTATGATTAACATCTATAACTGTCTAGATATTAGGAAATTGTCTTATTCGTAATCATTATACATCTATGTCTATGATATCTTATTAGATTTTCTCAATATGTCATATTGACGTCATCATCGAGAACCCGCGGAACGATTCGTATTTTCTTATTTTAAAAAACATCTGCCATTCATTGTATCTTTTCAACTTATATATATA
3	19797247	19797447	201	*	4.18144	5.80036	1.61892	0.409148	3.95681	0.000574411	0.0031031	Promoter	3	19798107	19800136	2030	1	AT3G53400	AT3G53400.1	-660	4.31849	4.04439	2.70044	3.66365	1	0	0	0	gem10_rep_count01-bZIP1_and_bZIPC-gem_10_rep-3:19797346	gem10_rep_count01-bZIP1_and_bZIPC-gem_10_rep-3:19797346	ACCTTTTTTTTTTCTTATAACGTGGCGACATTAATGATACTATTACTTTTACTTACTTAGATACTTGACAATTACCGTAAAAACATCATCTAGTATATACTTTGTCGCTGTCTCACGTGTATATGCGTCAGAAAAAACCTTATTATGTGTGGTTAAAATGGGAGGATTTGCTTATTGAGAGAAAAAATGATTCTAAAAGGA
2	13233397	13233560	164	*	3.34981	4.96821	1.6184	0.56885	2.84504	0.00886077	0.0290801	Distal Intergenic	2	13238021	13238628	608	1	AT2G31081	AT2G31081.1	-4461	4.24018	2.45943	1.80735	1.15787	1	0	0	0	gem10_rep_count01-bZIP1_and_bZIPC-gem_10_rep-2:13233478	gem10_rep_count01-bZIP1_and_bZIPC-gem_10_rep-2:13233478	ATCCCCATGTCATCACCATCACAAAGTCACCACCACCATCACAACATCATCACTGCCACCATCGTAACCACCACGTCATTACTACTAAAATGTCGTCAAATTTTTGACAACAGAGGTTAAAATCGTCATTGACAAAGTCCATATGTTATTCTCTTAATTTCGCA
3	9371849	9372049	201	*	3.97217	5.58958	1.6174	0.456797	3.54075	0.00163781	0.00743789	Distal Intergenic	3	9373118	9373413	296	2	AT3G25716	AT3G25716.1	1364	3.65894	4.2854	2.16993	3.33322	0	0	0	0	gem10_rep_count01-bZIP1_and_bZIPC-gem_10_rep-3:9371948	gem10_rep_count01-bZIP1_and_bZIPC-gem_10_rep-3:9371948	GATCTCTGATAATATTGTCTCTTTCGCCGTTACTGACTTACGTTATTTATTACAATATTACAGAGACGGTTGATACCACAAGCACATTACGTCATGATCTCGTCATTTTGTATCTACTGGTTTTTCCTTTAGTCCAAAATTCAACGTAGAACCAAAAAAATGGGCTTATTAATTTGGTGTTTTCTTGAGTCTTATTACTTA
1	17736084	17736284	201	*	6.7012	5.08564	-1.61556	0.232686	-6.9431	3.23311e-07	5.8461e-06	Intron (AT1G48090.1/AT1G48090, intron 57 of 66)	1	17730453	17731157	705	2	AT1G48070	AT1G48070.1	-4927	6.84016	6.56224	1.80735	1.6375	1	1	0	0	gem10_rep_count01-bZIP1_and_bZIPC-gem_10_rep-1:17736183	gem10_rep_count01-bZIP1_and_bZIPC-gem_10_rep-1:17736183	TATTTAAGTGAATACAAAAAATATATAGTCAGATAAAGTAGTGACAAGACATAGTTATAGGAGAGGGAATATACATTTGGATTCAGCTAACATGATGCATCATTGTATAAAAATGACGTCATGCAGGTTTTTCCAGGAACAAGTTTATTCACCAAAATGATAACAGTTTCTGAGGAACATATGTGGCAGAAATTTAATTAA
3	14447038	14447238	201	*	3.89038	5.50582	1.61544	0.465921	3.4672	0.0019666	0.00859555	Distal Intergenic	3	14459818	14461497	1680	1	AT3G42310	AT3G42310.1	-12580	3.82657	3.9542	3.52356	1.6375	0	0	0	0	gem10_rep_count01-bZIP1_and_bZIPC-gem_10_rep-3:14447137	gem10_rep_count01-bZIP1_and_bZIPC-gem_10_rep-3:14447137	TTTGAGACTAATTGTCAACGGTTGCAATACATTCGTCATTTCTTACTAGTGATGACTAAAAAACTGTCACAATTATGTTATTTCTTACGACGGAACTATAGTCATTAAATCGTCAGAATCATACTGTTCCTAGTCAGTCTCTAGTTATAACTGAAAATATGTTATCACTCGGTTCTCATTTCCAACTATTTTACCATCCCA
1	5685176	5685376	201	*	3.62989	5.24529	1.6154	0.47945	3.36928	0.00250551	0.010511	Promoter	1	5681973	5684909	2937	2	AT1G16630	AT1G16630.1	-267	3.40179	3.85798	2.45943	1.6375	0	0	0	0	gem10_rep_count01-bZIP1_and_bZIPC-gem_10_rep-1:5685275	gem10_rep_count01-bZIP1_and_bZIPC-gem_10_rep-1:5685275	AGTGGGAAGAAATTAATGATTCTCAAAACCTTGGGGTTCAAATTAAAACAAAATTTCAATTTCTGTAGCCGGAAAATAGAGCAGACGATGTAACTGGGCCGCCACGATGATGACACGTCTGATCGCAGAGAATAAACTAGCCGTTATGGGCTCTCGTAAAGGGTAAGAGACGTTAATCAACCTATTAAAAAGACAGGTAAA
3	2879191	2879391	201	*	7.30465	5.68956	-1.61509	0.175226	-9.21717	2.04477e-09	1.03324e-07	Promoter	3	2879353	2882355	3003	1	AT3G09370	AT3G09370.3	0	7.19567	7.41363	2.45943	3.45208	1	1	0	0	gem10_rep_count01-bZIP1_and_bZIPC-gem_10_rep-3:2879290	gem10_rep_count01-bZIP1_and_bZIPC-gem_10_rep-3:2879290	TTAGATTGCATTACATTCAACTCGTGCTTATGGATAAATATCAGTTCGGTTTGGAGAAAATAGGTTACTTAAGGTAAAAAGAACGGCAAGTAACGGTGTGACGTCAGCAGAAGAAGTATTCGTTATAATAGTGAGAGAGAGAGAGATAAAACTTAGGGAACCCTTTTTTATGTTTTATTTTCTCGCTTTGTTTCGATCAAG
4	12033822	12034022	201	*	3.95623	5.57089	1.61466	0.447068	3.61165	0.00137199	0.00641604	Exon (AT4G22970.3/AT4G22970, exon 27 of 27)	4	12030020	12033380	3361	1	AT4G22960	AT4G22960.1	3802	4.15758	3.75489	2.90689	2.51993	0	0	0	0	gem10_rep_count01-bZIP1_and_bZIPC-gem_10_rep-4:12033921	gem10_rep_count01-bZIP1_and_bZIPC-gem_10_rep-4:12033921	CCGCGGCTATGAATGAACCGATTTTACGTCTATGCTTGTGGTTGCACTCAATCTTCCCTGACCCATCCACATCTGATTGAGCTGGCTTGTTACGCGATGATGGTTTCCTTGACCTCTTGGTGCCTTTTAGAGTCATTGCTGCAAGGTCATTAGCTAATGACTCACATTGGCTGCAGCCACCCTCTGAAGAAGAATCTGACC
4	18302411	18302611	201	*	4.4096	6.02224	1.61265	0.361861	4.45653	0.000160364	0.00105937	Promoter	4	18302775	18303624	850	1	AT4G39360	AT4G39360.1	-164	4.39293	4.42626	4.20945	3.06088	0	0	0	0	gem10_rep_count01-bZIP1_and_bZIPC-gem_10_rep-4:18302510	gem10_rep_count01-bZIP1_and_bZIPC-gem_10_rep-4:18302510	AACTGTTTCAATAGTAATTTAGTAATCTTAGAATGATTTTACTTAACCTGATCGAACGGCTGCGAAGCCACCGCATGTCCCACAGCGGATGATGATGCGATTGAGATGAGAACACGTGGAATGCGGCAAAAGGGCCCCAAGACGTGTTTATTCCTTATCGATACCGGAATGGCTTTGCATGGACCCCACCAAATCGTATAA
3	2545288	2545488	201	*	4.33802	5.95044	1.61242	0.370116	4.35653	0.000207167	0.00131643	Exon (AT3G07980.2/AT3G07980, exon 20 of 25)	3	2540913	2543613	2701	1	AT3G07970	AT3G07970.1	4375	4.31849	4.35755	3.64386	3.33322	1	1	0	0	gem10_rep_count01-bZIP1_and_bZIPC-gem_10_rep-3:2545387	gem10_rep_count01-bZIP1_and_bZIPC-gem_10_rep-3:2545387	ATGTGGTACTTCCAGGTCTAGCATTTAAAACACCCGAACCTGACAGAACACCAGATGCTGTCTGAGATGCAATCCCACACGTAGATGCGACTCTCTCAATAGCCATAACCTTCTTAGTCATCGTCTTGCTGGAATATCTTGGCGCAGTATCAAGATTTCCGTTTTCCTTTCCACGTCCAGAGACTTCTGAAGTAATCATAT
2	8630104	8630304	201	*	4.13634	5.74801	1.61167	0.416799	3.86677	0.000721717	0.00372711	Promoter	2	8629857	8630688	832	2	AT2G19990	AT2G19990.1	384	4.31849	3.9542	3.24793	2.90233	1	0	0	0	gem10_rep_count01-bZIP1_and_bZIPC-gem_10_rep-2:8630203	gem10_rep_count01-bZIP1_and_bZIPC-gem_10_rep-2:8630203	ATAGCTACAAATCACCCAAATATACTCATCATTCTTACATCTCACGGAGGCACAACCAAGTCGAACCGAGTCACGCCACACGATCTGAGTGTAGTGTCCACACACACCATCACCACCACACGTGTTACTATCATAATCGTAATTTTCCTTCTCCGTCATCCAATACTCAGTTGCTACCGGACCGCTCATCGTTCCCCAACC
1	29832598	29832798	201	*	4.20456	5.81422	1.60966	0.39927	4.0315	0.00047508	0.00264603	Promoter	1	29818970	29832978	14009	2	AT1G79280	AT1G79280.1	180	4.27984	4.12928	3.08746	3.33322	0	0	0	0	gem10_rep_count01-bZIP1_and_bZIPC-gem_10_rep-1:29832697	gem10_rep_count01-bZIP1_and_bZIPC-gem_10_rep-1:29832697	AGGGAAGAGAAATCCTGAGACAGCGAGAGGTACTTCTGCTCGAGAAGCGAACACGTCTGCTCCGCCGTGATGGAAGCAGCGTCAGCCTTGGCTCGAACACTATCCAGCTCGGCGTATATCTTTCGTATGTACTCGTCGGCTCTCTCCGCAACCACCGACGCGGCGTCGCTAGATAGCCGCGCCAGCTCTTCGTCAGGCATA
5	2793180	2793380	201	*	7.22133	5.61397	-1.60736	0.173825	-9.24701	1.92205e-09	9.89515e-08	Exon (AT5G08610.1/AT5G08610, exon 8 of 10)	5	2794388	2797760	3373	1	AT5G08620	AT5G08620.1	-1008	7.07197	7.37069	2.70044	2.90233	1	1	0	0	gem10_rep_count01-bZIP1_and_bZIPC-gem_10_rep-5:2793279	gem10_rep_count01-bZIP1_and_bZIPC-gem_10_rep-5:2793279	TGCTTAGTCAGCTAAGCCTGAACGTCAGAGAGATCCATTCTAGAAAACCGCAGAGTTACAGAACCAGAGTTTCTGATGAGTTCCGCAAGTCCAAGGCTATTATCCTAGTCACATCTGATGTATCTGCTCGTGGTGTGGATTACCCTGATGTGTCATTGGTCGTACAGGTAACCATAGTTTTCTGACATGGAATTGTTCTGC
2	19049548	19049747	200	*	2.88429	4.49065	1.60636	0.547878	2.93196	0.00721953	0.0247057	Promoter	2	19049021	19050369	1349	2	AT2G46410	AT2G46410.1	622	3.59865	2.16993	0.584963	0.429704	0	0	0	0	gem10_rep_count01-bZIP1_and_bZIPC-gem_10_rep-2:19049647	gem10_rep_count01-bZIP1_and_bZIPC-gem_10_rep-2:19049647	AACCGAACCAAAATCGTAATTTACACTTTGACTTCATACAAACATGCTGTAATCAAAATTGAACCAAACTAGCCAAAGTGAGTTCTGACATAAATTAAGAATATGTTTTGCTAAAGAATCATATATAAAAAAAGAAACTGAAAACGAAATCTTGATTAGGTTTTGCTATTTGAACAACTAAAACAAAAAACAGAGAATAA
1	4378074	4378274	201	*	3.79687	5.40303	1.60616	0.468175	3.43068	0.00215289	0.00929113	3' UTR	1	4378832	4379607	776	2	AT1G12845	AT1G12845.1	1333	4.07018	3.52356	2.45943	2.2818	0	0	0	0	gem10_rep_count01-bZIP1_and_bZIPC-gem_10_rep-1:4378173	gem10_rep_count01-bZIP1_and_bZIPC-gem_10_rep-1:4378173	GATTTCAAATTGAGCGTTTTGGGTCTCATTGTATGAAAACAATGCAGTTTATACTGGAAAAGCGAGGAGGATGCAGGAGCCATGGCTGGTTTAGCTGGTGACTCAGAGACACATCCTTATGTCTCCTTCACTATCAACCTTGCTTAAAAATATGATGAGAGATGCTTTTGATGCCACTTCTCCTCTGGTCTTCTCATCTGT
1	7938692	7938892	201	*	3.87918	5.48408	1.60489	0.460395	3.48591	0.00187733	0.00828632	3' UTR	1	7938597	7940625	2029	2	AT1G22490	AT1G22490.2	1733	4.11451	3.64386	2.16993	2.90233	0	0	0	0	gem10_rep_count01-bZIP1_and_bZIPC-gem_10_rep-1:7938791	gem10_rep_count01-bZIP1_and_bZIPC-gem_10_rep-1:7938791	TCCGTACATATCTCATCTACAATTATGTGACCACCGAACATATATCCACAGTACATAAACATATACATAAACATATATAAATACACAACACCACGTATACAATTCGTGGATATAGATAGACACATATTCGTGTTTCGTTTCTTTAGGTTGGTCCCCTGATTCTTACAGGCACGATTAAGATACGCAATTTATTATTGACAA
2	2815319	2815519	201	*	5.15576	6.7602	1.60444	0.226654	7.07879	2.34513e-07	4.45843e-06	Promoter	2	2815398	2816349	952	1	AT2G06908	AT2G06908.1	0	5.33424	4.97728	5.22882	5.05564	1	1	1	1	gem10_rep_count01-bZIP1_and_bZIPC-gem_10_rep-2:2815418	gem10_rep_count01-bZIP1_and_bZIPC-gem_10_rep-2:2815418	CAAGGTTGGCCAGACTGCATTGTCCGCTGCCACATTTCCGGACAGCTGCCGCGCCCATAGGCGACAGGTGTCTCGGGTGATGGCGTGGCGACACGTGGCGACCAATGTCACTCCACTGCCCCATCAGCTTCGGCTTCAAGACTCAGCCAACTTTGGCTCCAATTTTGGTTACTTGAGCCGCAAGGCACCGCGAGTGAGGTG
3	21938071	21938271	201	*	7.26878	5.66451	-1.60427	0.162684	-9.86124	5.51162e-10	3.91023e-08	Intron (AT3G59360.2/AT3G59360, intron 5 of 14)	3	21935283	21940244	4962	2	AT3G59360	AT3G59360.1	1973	7.22922	7.30834	2.90689	2.90233	1	1	0	0	gem10_rep_count01-bZIP1_and_bZIPC-gem_10_rep-3:21938170	gem10_rep_count01-bZIP1_and_bZIPC-gem_10_rep-3:21938170	CCACCGGATCTTAAGGGATAAGAAGATATGGTGGAAAAGAGAGGTGTACAAACTTATCCTTCTAAATGGTAATTCCATTATCTGGTTATGGTTCACTAAAGTAATGTCTGACGTGGAAAGAAAAAAATATAGCATCAACAAAACTGGAACAGATAGAACACCACATGACATGCTCTTGCCATAGAGCCACAACTTCTGACA
3	16033722	16033922	201	*	5.27061	6.87428	1.60366	0.210511	7.61796	6.70148e-08	1.61767e-06	Intron (AT3G44370.1/AT3G44370, intron 3 of 13)	3	16030270	16035273	5004	2	AT3G44370	AT3G44370.1	1351	5.39148	5.14975	5.65821	5.09219	1	1	1	1	gem10_rep_count01-bZIP1_and_bZIPC-gem_10_rep-3:16033821	gem10_rep_count01-bZIP1_and_bZIPC-gem_10_rep-3:16033821	TCATGATATCTGTAATTCTGTATACCATATATTTACACTCATTGTTGATGTTACTGTAACAACCCGCCCCGTGGGACCCGCTCACGTGGCCACTCTCTGCCACGTGGCGTCCAGTTGGCGCTGCAGCGCATCAACCCTAACCTCTCTCCTGTGGGCCCTTCTGGCCCACCAGGTAGGTTATTGGTGCGCTTGGCGTTCGAC
1	11325051	11325251	201	*	4.22539	5.82597	1.60058	0.402273	3.97885	0.00054314	0.00295854	Promoter	1	11322692	11324176	1485	2	AT1G31640	AT1G31640.1	-875	4.02451	4.42626	2.90689	3.56179	0	0	0	0	gem10_rep_count01-bZIP1_and_bZIPC-gem_10_rep-1:11325150	gem10_rep_count01-bZIP1_and_bZIPC-gem_10_rep-1:11325150	TATTTATGACATTAAAACGTATCAATTAATGTACACGTGTAAAATCATGATTGGATATAAAAGAAAATCAGTTATTTTAGAGATAAATTATGAATTCATGCATATATTATACCTTTTGGAGCATATATTTTTCTTAATTTGGTTAAAATATTCATTGTACTGCCAGCTAATTATGAGCTGTAAATATTTGAAACTAGAAAT
3	7611568	7611768	201	*	4.20445	5.80375	1.5993	0.408274	3.91722	0.000635125	0.00336813	Promoter	3	7608942	7610803	1862	2	AT3G21610	AT3G21610.1	-765	4.19944	4.20945	3.85798	2.51993	0	0	0	0	gem10_rep_count01-bZIP1_and_bZIPC-gem_10_rep-3:7611667	gem10_rep_count01-bZIP1_and_bZIPC-gem_10_rep-3:7611667	ATAATCTGCAACAAAAAGAACTTAGTTTCTTAAGCATATAATAGAATATAGAAAGAAGCAGAGGATTCTGTGATTTGGGTTTTAAACCTGATGACGGTAAACCACGTAAGCTAAGGCGAAGAAGACGAGGATAAAAGGAAGGAGAATGGGGCTAACAGCGGCGTAAACTAGACCAAGAATGAAGTAGAGTTGTATCTGAGG
4	8002119	8002319	201	*	3.8897	5.48408	1.59438	0.455551	3.4999	0.00181317	0.00805199	3' UTR	4	7999516	8000372	857	2	AT4G13790	AT4G13790.1	-1747	4.02451	3.75489	2.16993	2.90233	0	0	0	0	gem10_rep_count01-bZIP1_and_bZIPC-gem_10_rep-4:8002218	gem10_rep_count01-bZIP1_and_bZIPC-gem_10_rep-4:8002218	AGCCGTGGGATTATAGTATTGCAGGTCTAGTGGAATTGGAGCTGCGACTGGAACCTGAGTTTATGAAGACAGGAGTGTCTCTAGGCGAGTGTGATGTGGAGCCGCGTAAGCTGGTACTGTTTCCCATGTCTTTTGTCTTGTGGAGAAGAAAAGTTCCTGACAAAATGGTCACAAAGCCACATAGCTCGGTAGCAATTTGCA
3	18639058	18639258	201	*	7.43822	5.84475	-1.59347	0.181889	-8.76065	5.3493e-09	2.17619e-07	Promoter	3	18639672	18641256	1585	1	AT3G50290	AT3G50290.1	-414	7.49707	7.37938	2.45943	4.08597	1	1	0	0	gem10_rep_count01-bZIP1_and_bZIPC-gem_10_rep-3:18639157	gem10_rep_count01-bZIP1_and_bZIPC-gem_10_rep-3:18639157	GTATTAGTGGCAAACTCGTGTTTTTTCGTGGGATTGAAGAAGGCTGTATTGATGTTCATGCGTTTCTATTGCCCGACGTACTTGTGAAACTACTGGCTGACGTGGAATTTCTGGAGAAGTGTGGCTAGTGTATGATTTGATTGGTTGAGTTATTAAATTAGTGTTTTTGTTGAGTTATTGAATTAGTGCTTTTGTTATTGT
1	21486555	21486755	201	*	6.47196	4.8787	-1.59326	0.287809	-5.53585	1.02245e-05	0.000103015	Exon (AT1G58050.1/AT1G58050, exon 5 of 34)	1	21478590	21487839	9250	2	AT1G58050	AT1G58050.1	1084	6.41254	6.53138	2.16993	0.429704	1	1	0	0	gem10_rep_count01-bZIP1_and_bZIPC-gem_10_rep-1:21486654	gem10_rep_count01-bZIP1_and_bZIPC-gem_10_rep-1:21486654	TTTATAGCATTATATCTTTCTACACAATATTCTTTGGCAATCACTTCGAAAGACCTTGGACCAGATACCTAATACAGTAAGAAACAATATTGTGACGTGTCCTAACAAATATATGTCACTACAGAGGGAGACAAGTAAATTAATATTTTATCTCCAAAACTCAAGTGAAGTCTCTAATGCCAAAACAGTGGATCATTAATC
5	13176386	13176586	201	*	4.60507	6.19796	1.59289	0.323977	4.91668	4.9347e-05	0.000393524	Distal Intergenic	5	13185521	13187946	2426	1	AT5G34870	AT5G34870.1	-8935	4.71829	4.49185	4.42626	3.56179	1	0	0	0	gem10_rep_count01-bZIP1_and_bZIPC-gem_10_rep-5:13176485	gem10_rep_count01-bZIP1_and_bZIPC-gem_10_rep-5:13176485	GACCGTTGACCGCGCCAAGGACGCGTGGCTCGACTGACTTGGGGCCCAAGCAAAGTTTCTTGGAGCCGAATTTTAGTTGCGTGGAGCCGAAGTTTGGGTGGCCACGTGTCGCTCATCCGCTAGAGCAACGAGCGTGTCATCACGGGTCTCGAAGCTGAAAACTCTGCCCGAATCATTGCACGCATTTTGTTGGTTACTGAG
3	3726101	3726301	201	*	7.89488	6.30729	-1.58759	0.124237	-12.7787	2.68316e-12	9.75581e-10	Promoter	3	3725989	3727741	1753	1	AT3G11800	AT3G11800.1	112	7.79824	7.99152	4.20945	4.22515	1	1	0	0	gem10_rep_count01-bZIP1_and_bZIPC-gem_10_rep-3:3726200	gem10_rep_count01-bZIP1_and_bZIPC-gem_10_rep-3:3726200	ACATGTCCTTGAATCGGAGTTTTCGAAAATTTTGAAGGGAGCTTTTCTGACAGATGGCTAGATTCTTTCTTCTCTGTTGCCTCTTCGCGGCGGTGCTGACGTCATCATTGACGGAGGCCGGCGACAATAATCAAGTCTACTCGCCTTGTTCAGATTCTACTGTTGCGATCGGCGATGGATTCACTTTCGGCATTGCCTTCG
4	8715157	8715296	140	*	3.74502	5.33215	1.58713	0.469236	3.38238	0.00242589	0.0102303	3' UTR	4	8713689	8715380	1692	1	AT4G15260	AT4G15260.1	1468	3.53585	3.9542	2.16993	2.2818	0	0	0	0	gem10_rep_count01-bZIP1_and_bZIPC-gem_10_rep-4:8715226	gem10_rep_count01-bZIP1_and_bZIPC-gem_10_rep-4:8715226	GACTCGCATGGAATTCCAGACTCGCATGTTGAGAGTTCACTATGAGATCGATGACTCAGGTCCATGTGTTATTATGTATGTTATGTCGTTTTCGTTTTTCTTTTTTTGTTGGAATTTGTATACGTTGTGTACTTGTGTTT
5	25868125	25868325	201	*	7.40008	5.8155	-1.58459	0.157858	-10.038	3.88115e-10	2.99054e-08	Promoter	5	25869222	25872268	3047	1	AT5G64710	AT5G64710.1	-897	7.47374	7.32643	3.52356	2.90233	1	1	0	0	gem10_rep_count01-bZIP1_and_bZIPC-gem_10_rep-5:25868224	gem10_rep_count01-bZIP1_and_bZIPC-gem_10_rep-5:25868224	AAATAAATTAAAGGACCAATCAAATAAAGTGTTTGATGACCCATAGACATGTGGTTTAACGTTTAGGAAACAAAAGAAGATAGTGATTGTACAAATGCCTACGTCCACGTCACTACGACTAATAGCCATGCAAAAGTAATTAAATTAATCCATATATTATCGACCACTTACAAATTTAGCTTCTATTGTCCTTTTTCCCCT
5	4055321	4055521	201	*	3.85702	5.4404	1.58338	0.46164	3.42989	0.00215709	0.00930581	Promoter	5	4056086	4059580	3495	1	AT5G12850	AT5G12850.1	-565	4.07018	3.64386	2.16993	2.72391	0	0	0	0	gem10_rep_count01-bZIP1_and_bZIPC-gem_10_rep-5:4055420	gem10_rep_count01-bZIP1_and_bZIPC-gem_10_rep-5:4055420	TTACATACTACAACAAATCATACATTGATACACGCATACTGACTTTTTTTTTCCCCAACCTTAACTTTTCATATACATATGATAATTATCCAACATATGTCGATTCATAGTCTTGTCACATGCATCATATAAGTACGTCATTTAATTCATGCAGTGATAAACACCCACAAAACCAAGCTTTTTAAAATACGAATCGTAAAA
3	10628949	10629149	201	*	3.9781	5.5614	1.5833	0.466115	3.39679	0.00234106	0.00993734	Promoter	3	10623699	10628201	4503	2	AT3G28380	AT3G28380.1	-748	3.59865	4.35755	3.39232	1.99575	0	0	0	0	gem10_rep_count01-bZIP1_and_bZIPC-gem_10_rep-3:10629048	gem10_rep_count01-bZIP1_and_bZIPC-gem_10_rep-3:10629048	ATTGACGTACCCTTTACCGAGGCACACCATTAATTAAAGACCAATCCGATCATTTTAAAACAAAAATATTGTTTAATCATACATGTCATATTGACGTTAGCTGTCTTTACGTATTATCTTATGGAAATAATTTTATATAACATCAAATATTGATCTAGTGCTGACTACAATAATAGATTGCAGCGTACTTATACCTCACAT
2	16744164	16744364	201	*	7.44025	5.85711	-1.58314	0.148498	-10.661	1.16278e-10	1.25276e-08	3' UTR	2	16745628	16747424	1797	1	AT2G40100	AT2G40100.1	-1264	7.45004	7.43045	3.39232	3.20355	1	1	0	0	gem10_rep_count01-bZIP1_and_bZIPC-gem_10_rep-2:16744263	gem10_rep_count01-bZIP1_and_bZIPC-gem_10_rep-2:16744263	GTTTTGTTTTGTAGGTTAGAATTTCATGTGGAAACCGTGTGGCATGTAACCTAATTTTCTTAGTCATTTTATAATAAGATAATATCCGACATGACACGTCACACCTCACGCATGCATGCTTCATGATTGTTTTCATGGAGGCAAAACCATCAAACCTCTTTCTTCGTTATAGTTATTATCACCAATGGGAAAACTAATGTG
3	11017231	11017431	201	*	4.46387	6.04699	1.58311	0.356475	4.44102	0.000166865	0.00109379	Distal Intergenic	3	11011262	11013451	2190	2	AT3G29030	AT3G29030.1	-3780	4.71829	4.20945	3.52356	3.84784	1	0	0	0	gem10_rep_count01-bZIP1_and_bZIPC-gem_10_rep-3:11017330	gem10_rep_count01-bZIP1_and_bZIPC-gem_10_rep-3:11017330	CAGCAATCAACACCAGTCTCACCATTTACGCCGTGGCAGCCACGAGCAAACGCTGTTATGGCGTCGCCATACAATGCTAACAATTGGTTACTCGATAGTGGTGCGACTCATCACATCACTTCTGATTTAACCAATCTATCTCTCCATCAACCTTACACGGGAGGTGAAGATGTCACTATTGCTGACGGTTCGGGTTTGTCA
1	13375575	13375775	201	*	3.8897	5.46906	1.57936	0.462569	3.41432	0.00224182	0.00959308	Distal Intergenic	1	13362962	13365172	2211	2	AT1G35910	AT1G35910.1	-10403	4.02451	3.75489	1.80735	3.20355	0	0	0	0	gem10_rep_count01-bZIP1_and_bZIPC-gem_10_rep-1:13375674	gem10_rep_count01-bZIP1_and_bZIPC-gem_10_rep-1:13375674	TATGATGAACATCTATAACTGTCTAGATACTAGGAAATTTTATTTTTTGTAATCATTATACATCTATATCTACGATATCTTATTAGATTTTCTCGATATGTCATATTGACGTCATCATCTAGAACCCGCAAAACGATTCGTATTTCCTTATTTTAAAAGACATATGCCATTCATTGTATCTTTTCAACTTATATATATATT
3	17786738	17786938	201	*	6.75143	5.17441	-1.57702	0.221002	-7.13579	2.05063e-07	4.02345e-06	Exon (AT3G48170.1/AT3G48170, exon 12 of 15)	3	17785854	17790026	4173	2	AT3G48170	AT3G48170.1	3088	6.78176	6.7211	2.16993	1.6375	1	1	0	0	gem10_rep_count01-bZIP1_and_bZIPC-gem_10_rep-3:17786837	gem10_rep_count01-bZIP1_and_bZIPC-gem_10_rep-3:17786837	TACTAACACGATCACACCGCTCCAGATCATTTGATAATACTGCGCCTGCTAATCCATATCTGCAAATACAAATAAAGTCAGGCATATGATCTAACACGTCATCAGTGGAGTTCTACTTCAAGATAAGAAGAGAAATCTACACTCACTGAGAGTCATTTGCAAGCTGAATTGCCTCATCCTCGGTGGAGAATGTTTTCACAC
3	1752377	1752577	201	*	3.92386	5.50081	1.57694	0.51879	3.03966	0.00558571	0.0201934	Promoter	3	1751385	1752407	1023	2	AT3G05860	AT3G05860.1	0	3.1753	4.67243	1.80735	3.33322	0	0	0	0	gem10_rep_count01-bZIP1_and_bZIPC-gem_10_rep-3:1752476	gem10_rep_count01-bZIP1_and_bZIPC-gem_10_rep-3:1752476	GAATTTGTATGTCTAGTATCAAATATGTTTTGTATTGTTGTATGTTGTGTATTGTTTTTATCATGAGTTTGTTTATATGGAACAATCAACTGTTCAAGTGATGATCTCACAAATAGCTGGCAATTAAAAATATTGTAATTAAATGCACCAAAGTTCTTAATTAATATGAAATAATGCATAGTTATGCCACTTGGTACAAAT
2	15601917	15602117	201	*	7.19936	5.62299	-1.57638	0.197617	-7.97695	2.97268e-08	8.37461e-07	Promoter	2	15602863	15603515	653	1	AT2G37140	AT2G37140.1	-746	7.15555	7.24317	3.64386	1.99575	1	1	0	0	gem10_rep_count01-bZIP1_and_bZIPC-gem_10_rep-2:15602016	gem10_rep_count01-bZIP1_and_bZIPC-gem_10_rep-2:15602016	GAATATCAGTAGGCACACTGGAGAAGAAATGGCTACGGAAGTTTTGTAGTCATTAGCTACGACGTGACTACAGATTTAGATGCATAGCTACATATTATCCACTGATGACGTCATTTATAGCCATGTAAAGTCCCTATTCTCTAATACTTTGGGACTAAAACACAATTTTGTTATAATGAATTGTTGATTTACTTGGAATAG
5	16144845	16145045	201	*	3.90857	5.48408	1.57551	0.45453	3.46625	0.00197124	0.00860616	Promoter	5	16144792	16146671	1880	1	AT5G40360	AT5G40360.1	53	3.77274	4.04439	2.16993	2.90233	0	0	0	0	gem10_rep_count01-bZIP1_and_bZIPC-gem_10_rep-5:16144944	gem10_rep_count01-bZIP1_and_bZIPC-gem_10_rep-5:16144944	TTGCTAATATTCATAAAGAATATCTAATTGTTTGAGTCCAAAAAAGATTTACCCAAAAAAACCTTTGACCATTAAAAACTTGCTTACATGTCTAATACGTGTCTTAAAAGTTTTCATATCAAAGCTCAAAATTCCTAAATTTCAAGATTCTTAACTTTTGTTTTATTTACAAGTAATGATGATACTACTTTAAAATCCTAA
2	11070737	11070937	201	*	4.05386	5.62871	1.57485	0.452592	3.47962	0.00190687	0.00838807	Promoter	2	11070639	11071287	649	2	AT2G25964	AT2G25964.1	350	4.46386	3.64386	2.45943	3.20355	0	0	0	0	gem10_rep_count01-bZIP1_and_bZIPC-gem_10_rep-2:11070836	gem10_rep_count01-bZIP1_and_bZIPC-gem_10_rep-2:11070836	ATTTTACAAGATTAAGTAAAGCCCAAGATCACATTATATTGAAGAAGAGTTGGCATCTTGTCTCCATCCAAACGCAACGTGTCAGTAATGAAATACAAATCAGACACGTGGGGATGAGTAACCTAAAGGATTCCGATTCAGCCTCCGCCGTACGAGCTCGATTCTGGTGAAAGAGTCACCGTCGATACAAAAATCGAAACA
4	11968011	11968211	201	*	4.05386	5.62871	1.57485	0.452592	3.47962	0.00190687	0.00838807	Distal Intergenic	4	11963579	11965769	2191	2	AT4G22770	AT4G22770.1	-2242	4.46386	3.64386	2.45943	3.20355	0	0	0	0	gem10_rep_count01-bZIP1_and_bZIPC-gem_10_rep-4:11968110	gem10_rep_count01-bZIP1_and_bZIPC-gem_10_rep-4:11968110	ATATACAAACAATTAAAATTCAGTTTCATACATGACTAAACCACTTCAATTTTGTCCATAAGTTAATGACTCATGAGTCATGAGCATAGTTGTCATAATAATACGTAGCTTTTACGTCATAGAGACGACATGTCCATGGCCAATAGTTTTGTGTAAACTTTAAATATATTATATTATCCTTAACCATAATTCTTAATCTTT
1	28683728	28683928	201	*	6.99253	5.41785	-1.57469	0.24715	-6.37137	1.28194e-06	1.79486e-05	Promoter	1	28682084	28683785	1702	2	AT1G76440	AT1G76440.1	0	7.0842	6.90087	3.64386	1.15787	1	1	0	0	gem10_rep_count01-bZIP1_and_bZIPC-gem_10_rep-1:28683827	gem10_rep_count01-bZIP1_and_bZIPC-gem_10_rep-1:28683827	CAGCGTGACCGTCGTTACTCACTGGATTTGCCGGTGAATTTGATGAGTCAAAAATATAACTAGCAGCTGGTCAAAGTAACCACTCTGAATAAGACACGTGTCAGAAACTTTGTTGACCATTCTGACTAAAGAAACCTTGTAACCAAAAACATCCACATTTTTACATGCTCTGTCATATTTCAACTGTATACTAAAGTTGAA
5	25338029	25338229	201	*	4.22721	5.80127	1.57405	0.418947	3.75717	0.000951954	0.00471921	Distal Intergenic	5	25338699	25340096	1398	2	AT5G63170	AT5G63170.1	1867	4.59644	3.85798	3.64386	2.72391	1	0	0	0	gem10_rep_count01-bZIP1_and_bZIPC-gem_10_rep-5:25338128	gem10_rep_count01-bZIP1_and_bZIPC-gem_10_rep-5:25338128	AAATTTTAATTTTTACAATAAATGGTTGACTAACTCAAAAATCGGGATGACCGTTGACCTGACCAGCTTCCCATGGTCTTCGGAGCCAACCCTAACCACACGTTGACGAGGCGCTGACTCGGAATATTTAGAAACTTATCTTCTTCATTTTTTTTCCTTCTAAACATTTATGCTAATTGCCTAATTGGAAATAAGTTTGTA
4	12332759	12332959	201	*	6.75174	5.17798	-1.57376	0.288585	-5.45337	1.25925e-05	0.000123329	Promoter	4	12327683	12331876	4194	2	AT4G23660	AT4G23660.4	-883	6.6897	6.81378	3.39232	0.429704	1	1	0	0	gem10_rep_count01-bZIP1_and_bZIPC-gem_10_rep-4:12332858	gem10_rep_count01-bZIP1_and_bZIPC-gem_10_rep-4:12332858	CAAGACCCCCTTTATTATATTGATTATCGAAAAGACACCATAATAATACAATATCGATCGAGATAGTGATGACGGTGATGGTTGTGGTTAAGCTTTGTTGACGTGGCCTTCAATGTCAACAACCATTTGCTTGACGAATTTCATGTAGCCGCTTGGTTCGGGAAAGTCATCGTTGCGCTTCTCCCATATCATAGTGATTTT
4	9862867	9863067	201	*	6.23711	4.66429	-1.57282	0.393899	-3.99295	0.00052402	0.00287051	Promoter	4	9861596	9861995	400	2	AT4G17718	AT4G17718.1	-872	6.4408	6.03342	-1	2.72391	1	1	0	0	gem10_rep_count01-bZIP1_and_bZIPC-gem_10_rep-4:9862966	gem10_rep_count01-bZIP1_and_bZIPC-gem_10_rep-4:9862966	CTTATCCTCTTCCTCAGCCATACCAACTTTCTCTTTAGCCTTTTGTCCAACTTCTTCTGCAGCTTTAGCAACTTTGTTGAATGCTCCAGTAACCCACGTGGCACCTGTGAGAACATACCGGTTCTTCATTATAGCTGAACCTGCATTGCTCACTGTCTGCTCCGCTGCAGCGATTGCTGATTTGGTTTTCTCTGAGACTTG
1	5603031	5603231	201	*	3.94149	5.51128	1.56979	0.446751	3.51378	0.00175162	0.00782644	Promoter	1	5602786	5604770	1985	1	AT1G16390	AT1G16390.1	245	3.92879	3.9542	2.45943	2.72391	0	0	0	0	gem10_rep_count01-bZIP1_and_bZIPC-gem_10_rep-1:5603130	gem10_rep_count01-bZIP1_and_bZIPC-gem_10_rep-1:5603130	GTGGGCACAGTTTCTCCAAGCCGCTTTAGTCTCATTCGCTTGGTTCTTCGACGCTCAACAAACATTCATCACCGTCTTCACCGACTCACAACCCATGTGGCACTGTGACAACTCGGACCGAGTCGACTCAGTATGCAACACATCCTCCTCCAACCTCTGCACCTTACCCAACCAAACCTGGTCTTGGGACTTGAACCCACA
4	15226409	15226609	201	*	6.90226	5.333	-1.56926	0.201505	-7.7877	4.5533e-08	1.1799e-06	Distal Intergenic	4	15223655	15224685	1031	2	AT4G31370	AT4G31370.1	-1724	6.83298	6.97154	2.45943	1.99575	1	1	0	0	gem10_rep_count01-bZIP1_and_bZIPC-gem_10_rep-4:15226508	gem10_rep_count01-bZIP1_and_bZIPC-gem_10_rep-4:15226508	ATAATTACCAATACTAGTAATGTTAGGGGTCTAAAATTAGAACGAGATGTCATCTTCTTGACAGAATTATTCTAAAGTTGTAGAAGATAAGGGTGACCTGGCACCAATCGATCCTTCATTATATTGGCTACTCGAGCATATCTTTCGCAATAAGAATACCACTAAACGTATATATTCTTCCTATTCTTATACGTATTATTG
4	16073250	16073450	201	*	6.41748	4.84936	-1.56812	0.273424	-5.73512	6.19443e-06	6.69816e-05	Intron (AT4G33380.1/AT4G33380, intron 3 of 6)	4	16071802	16074994	3193	1	AT4G33380	AT4G33380.2	1448	6.38375	6.45121	1.32193	1.15787	1	1	0	0	gem10_rep_count01-bZIP1_and_bZIPC-gem_10_rep-4:16073349	gem10_rep_count01-bZIP1_and_bZIPC-gem_10_rep-4:16073349	CAAAAAGTCATGATATTTACCTTTTTGACTTGTTAAAAGTAGATTTTTCATTCTATTCACTTCACTTGAACAACTCTTAACATTTATTATGTGCTGACTAGGCTAATGCGCAATGTGCGTTAATTCTTAGTTATTTACAAGAGTTATTGGAAAAAGGTGGAAGGTAGGAATGGGTTAATTTATTTGGTTAGAGAGAGGTGA
5	24068437	24068637	201	*	4.09719	5.66504	1.56785	0.42648	3.67627	0.00116682	0.00560988	Distal Intergenic	5	24063947	24066170	2224	2	AT5G59730	AT5G59730.2	-2267	4.24018	3.9542	3.08746	2.72391	0	0	0	0	gem10_rep_count01-bZIP1_and_bZIPC-gem_10_rep-5:24068536	gem10_rep_count01-bZIP1_and_bZIPC-gem_10_rep-5:24068536	ATTGTGTTGCGTGAGATTTCTCATTAAGTTATAGAAAGGACGTCGATCACGGACCACCCATTCTATGTGTATAATAAGATCCATTCCAAACCACGTGTTTCATCGTCATCTTTCCATAAAACCATCCATTGTGCATATCATACAGTTCATACTTAGACTGATTCTTGGCATGCATCATTTTGCGTATATTTCATTCACAAA
3	8949339	8949539	201	*	3.76554	5.33215	1.56661	0.47837	3.2749	0.00315921	0.0127763	Distal Intergenic	3	8945385	8948017	2633	2	AT3G24530	AT3G24530.1	-1322	3.40179	4.12928	2.16993	2.2818	0	0	0	0	gem10_rep_count01-bZIP1_and_bZIPC-gem_10_rep-3:8949438	gem10_rep_count01-bZIP1_and_bZIPC-gem_10_rep-3:8949438	ATTTAGATTGATATTGTTGTTGATCGTTTTCGATAGAAAAAATGTTTATCAGCTACACGGAGTACAAGCCAACACATCGCCACACATGCAGACTTTAAAAATGTCTCGTTAGCTACACGAAATATTGACATCACATACGAACATACACGACATCCTACTTTGACCAGAATCCGGCATTACCCAGTATTAACCGGTGTTGAC
3	10772512	10772712	201	*	7.15495	5.58958	-1.56538	0.194051	-8.06681	2.43186e-08	7.1632e-07	Distal Intergenic	3	10772871	10775809	2939	2	AT3G28710	AT3G28710.1	3097	6.98347	7.32643	2.16993	3.33322	1	1	0	0	gem10_rep_count01-bZIP1_and_bZIPC-gem_10_rep-3:10772611	gem10_rep_count01-bZIP1_and_bZIPC-gem_10_rep-3:10772611	GTCCGCTGTGTAAAAGTTCACCGGAATATGACGTAACCGAATCCACAGAGGAAGGATTTAAACATTTATGTTTAATATTTTTAAAAATTATTAAATAGCTTGCTGACATGGCATTTGGAGAAAGCATCTAAAAAAATCTGATGGGAACACACTGAGAAAGCCTCAATGAGCTTTCGAATTGCCCTCTCCAAAGCTGGATGT
4	13730564	13730764	201	*	7.54716	5.98183	-1.56533	0.153721	-10.183	2.9198e-10	2.40935e-08	Distal Intergenic	4	13727370	13729002	1633	2	AT4G27450	AT4G27450.1	-1562	7.58257	7.51175	4.04439	3.06088	1	1	0	0	gem10_rep_count01-bZIP1_and_bZIPC-gem_10_rep-4:13730663	gem10_rep_count01-bZIP1_and_bZIPC-gem_10_rep-4:13730663	TTGTATGCAATATTATTTTTGTAAATGAAAATCAAGGTCTGCTTATCTGTACTGCACGTTCCATATAAGGACAACCACAGATCACGTTGCTTACGTCAGCGACTGTACAAAATGCTGGAGGCCCGTCACGTTCGTATCGCCTACTTTCGTTGAATCTAATATTGTTCACGCCAACGCCGATTCATATATCATTTCATTTAG
3	3679093	3679293	201	*	4.32492	5.8898	1.56488	0.408213	3.83349	0.000785115	0.0040065	Promoter	3	3678595	3679943	1349	2	AT3G11660	AT3G11660.1	650	3.97741	4.67243	4.20945	2.51993	0	1	0	0	gem10_rep_count01-bZIP1_and_bZIPC-gem_10_rep-3:3679192	gem10_rep_count01-bZIP1_and_bZIPC-gem_10_rep-3:3679192	CTCCGTTAGCTTTGTTACCGAAGTTTATATATGCTGGACACTTCACATGAAGATGATACTTCCCGGTGATAAAAGTCCCAACCTTCCACCTCACTCTACCATCAGCACGAATGATCAACAAAACGACACCGTTATCTTTATCGGTGTCAAGACTAACGCCGTTAAAAGGAGCGATGGGAACGGAGGTTCCGTAAACAAACG
5	2193923	2194123	201	*	6.95203	5.39045	-1.56157	0.198126	-7.88172	3.68192e-08	1.00326e-06	Promoter	5	2191385	2193416	2032	2	AT5G07050	AT5G07050.1	-507	7.09027	6.81378	2.16993	2.51993	1	1	0	0	gem10_rep_count01-bZIP1_and_bZIPC-gem_10_rep-5:2194022	gem10_rep_count01-bZIP1_and_bZIPC-gem_10_rep-5:2194022	ACACAAAAAGAACTGTGATGATGCACTTTTGCATGATTCGAGAAGAAACAAAAGTTGTTTATTGGAAAAATGGGGGAAAAGGGCATAGGACACGTGGCAGGTAATGGGAGGGTTTAGGGGGATCATAGAAGGGCATCAATGTAGTGACTCTTGAGGTAAGCAAATAAATGACATAGAAGGCATTATGGTGACATGAAAGTT
3	17076296	17076496	201	*	3.40958	4.96821	1.55863	0.494305	3.15318	0.00424916	0.0162527	Exon (AT3G46400.1/AT3G46400, exon 11 of 13)	3	17079093	17080684	1592	1	AT3G46410	AT3G46410.1	-2597	3.1753	3.64386	1.80735	1.15787	0	0	0	0	gem10_rep_count01-bZIP1_and_bZIPC-gem_10_rep-3:17076395	gem10_rep_count01-bZIP1_and_bZIPC-gem_10_rep-3:17076395	AGACTACAAATAGCTGTCGATGTTGCCCTAGGTTCGTACTAACTCAATATAATTTCAGTCACTTGTTCATATTTAAAGATGTCATCATGACTCAGAAGTAGATATATATGATTCAACTATATGGACATAAAAGTATATGTAAATACATCTTAATATAAGTAAAGCACCAAATCCATATAAACACTTTCCAGTAAAATAATT
5	23293791	23293991	201	*	4.13141	5.68974	1.55833	0.424621	3.66993	0.00118553	0.00569043	Distal Intergenic	5	23295652	23296776	1125	1	AT5G57520	AT5G57520.1	-1661	3.97741	4.2854	3.39232	2.51993	0	0	0	0	gem10_rep_count01-bZIP1_and_bZIPC-gem_10_rep-5:23293890	gem10_rep_count01-bZIP1_and_bZIPC-gem_10_rep-5:23293890	TATATGTAAAAGAGTGTATACATAAGTATATTGTATTGTAGACTAATCGTCACATGAAGTATTAATGTCGTCCCATCGTAGGACAAATAGATTTGAGGTGGACAGAAACATAGTCCAACCTTCTTTTTTTAATTTTATTTTGGTCGCCTCATCTTCCACGTCTCCTCATAATCAAATCACATAATTGCATTCAGTTTTCTT
2	15097643	15097843	201	*	6.11347	4.55605	-1.55742	0.3904	-3.98929	0.000528914	0.00289596	Distal Intergenic	2	15088762	15092415	3654	2	AT2G35940	AT2G35940.1	-5228	6.108	6.11894	-1	2.2818	1	1	0	0	gem10_rep_count01-bZIP1_and_bZIPC-gem_10_rep-2:15097742	gem10_rep_count01-bZIP1_and_bZIPC-gem_10_rep-2:15097742	CAGTAATTAGTCATTGTTTTAATCATTGATCATCTCCAATAAATTATTCAGTTTATGTACTTGTCATTATAGTGTTATATTTAGTTGTCTCTCAAAGTACTGCATAACTGTATAGTCACATCCAGTCATCCAGATATGTGAACGTATGATGTTTATGGCTGTGAATGGTAACTAAAACCGCACCCAAAACCGCATCGCAAC
3	12953386	12953660	275	*	4.13141	5.68772	1.55631	0.422388	3.68455	0.00114279	0.00551922	Distal Intergenic	3	12950113	12952593	2481	1	AT3G31950	AT3G31950.1	3273	3.97741	4.2854	2.70044	3.20355	0	0	0	0	gem10_rep_count01-bZIP1_and_bZIPC-gem_10_rep-3:12953522	gem10_rep_count01-bZIP1_and_bZIPC-gem_10_rep-3:12953522	CAGAAATAATACGACTAATAGACGACTAACAAGACTACGAAACAGTCGGCACGGAATAGTCGTCGATTGGTCGTCATATTTGGCGACTTATGTACGATTAATTTACCTGTTTATGGGGGATTATTCGTGTAGTCGTAAACTAGTCGTACTTCGATTGACGACTACTTTGCGACTAGATTACGATCAATTGTATTAAACTGTAGGCACTATTCTGGTTGTCGTATCTTAGTCGCTAAATAATATACGACTAATTTACGACGTCTTTACGACTACCT
2	18749639	18749839	201	*	4.30119	5.85711	1.55592	0.38475	4.04397	0.000460238	0.00257817	Promoter	2	18747536	18749215	1680	2	AT2G45490	AT2G45490.1	-424	4.39293	4.20945	3.39232	3.20355	1	0	0	0	gem10_rep_count01-bZIP1_and_bZIPC-gem_10_rep-2:18749738	gem10_rep_count01-bZIP1_and_bZIPC-gem_10_rep-2:18749738	AAAAAATCCATGACTGATTTCATTATCTGTGGTGATTCTTTACCGGAATTGATGCTCGGACGACGAAAGATGTTATCAGAATACTTTGGTTACTCGTCTAACACGTGTTATGTTGTTGACACGTTGTAATCGATGGAGTCAAAATGAAGTTTTCTTCTTGCGTCGACAATTCTCTTTTGGGTCTGTTAGATCTTGTTAACA
5	10422874	10423074	201	*	7.33825	5.78336	-1.55489	0.157644	-9.86326	5.48947e-10	3.91023e-08	Distal Intergenic	5	10428733	10432357	3625	1	AT5G28470	AT5G28470.2	-5659	7.34111	7.33539	3.39232	2.90233	1	1	0	0	gem10_rep_count01-bZIP1_and_bZIPC-gem_10_rep-5:10422973	gem10_rep_count01-bZIP1_and_bZIPC-gem_10_rep-5:10422973	AAATTTAGGTTTTAATTACAAATTTCCCTAAATGTTTTGGCGAAGAGAGAAGATTTGGCTTCAGGATTTACGTAGGTTTTTTTGCTGATGTGGCATCATAGTGCTTATCTTGTCTACATGGGTTTCTTAATATCGATTTAGCCCAAAACACATGTAAGTGGTTCTGTCGTTATCCTTTGATGTAGTGTGTATGGGCTTCTT
3	11768375	11768575	201	*	4.01736	5.57089	1.55352	0.446169	3.48192	0.00189603	0.00834987	Distal Intergenic	3	11783650	11785377	1728	2	AT3G30160	AT3G30160.1	16802	4.27984	3.75489	2.90689	2.51993	0	0	0	0	gem10_rep_count01-bZIP1_and_bZIPC-gem_10_rep-3:11768474	gem10_rep_count01-bZIP1_and_bZIPC-gem_10_rep-3:11768474	TCGCCAAACCGTCGCCACTTACCGACTGATGAATAATTAAGTAATGTTGTCACTATTTAGTCGCCGATTTAGCGACTGTTGGGAGACATTATTGCCACTCCATAGTGACTCTTTGGCGACTATTTTGTGAATGATATAATGACTATTTGCCACTACATGGCGACTGTTTAGTTAAAGTATTGGTGCCTGAATTGAAACTAT
2	13894156	13894356	201	*	6.11927	4.56616	-1.55311	0.4001	-3.88179	0.000694789	0.00362019	Promoter	2	13894771	13895700	930	1	AT2G32765	AT2G32765.1	-415	6.11959	6.11894	2.45943	-1.13634	1	1	0	0	gem10_rep_count01-bZIP1_and_bZIPC-gem_10_rep-2:13894255	gem10_rep_count01-bZIP1_and_bZIPC-gem_10_rep-2:13894255	TCATAGTCATCGTATCACAGAACATCGAGCAACTCTTGAACTTTGTGGGGGAAAATAGTCTAGGACCACGTCAGGTTCTAGCAAACCTGAAGGAGCTAATTCGAATCATCCAATCTCCAGATTATATCGATTATTTATGACGATGATGATGATGACGACGAAAATAATGACGATGATGAAGATATCAATCCATTCCTTCTC
3	11920520	11920720	201	*	7.92886	6.37644	-1.55242	0.119121	-13.0323	1.76272e-12	7.59603e-10	Promoter	3	11917230	11919546	2317	2	AT3G30290	AT3G30290.1	-974	7.95987	7.89785	4.49185	4.22515	1	1	0	0	gem10_rep_count01-bZIP1_and_bZIPC-gem_10_rep-3:11920619	gem10_rep_count01-bZIP1_and_bZIPC-gem_10_rep-3:11920619	ATAAGGATTGTTACAATTCTCCTTTTACACCGTTTATAAAGAGATTGAGCCACCGGCACATCACCAATTCATAACTCTCTCTCTCACTCTAGTGACACGTCACCGACCATTAGTTTCTTCACGCCTAACCAATGAGAAACTATTATTTTACACGAGTCATTATTCACACAATGCATAAAGCCTAATCAAATGAGAAACTAT
1	20803613	20803812	200	*	4.16436	5.71642	1.55205	0.41841	3.70941	0.00107358	0.00523516	Promoter	1	20802670	20803449	780	2	AT1G55670	AT1G55670.1	-164	4.19944	4.12928	2.45943	3.56179	1	1	0	0	gem10_rep_count01-bZIP1_and_bZIPC-gem_10_rep-1:20803712	gem10_rep_count01-bZIP1_and_bZIPC-gem_10_rep-1:20803712	CTATCTTTTTTTTAAAAGATTTAGTCCATAATCTACACTTTAATAGTCTTTTTTCTCATAAAGTGTTTGTATTTTATTTATAACTTGTGTTGTAAAAACTCAATATTACAGGTCTTGATACATATGAAACTAAAACCAACAAACTTATAACCATAGGCCCAACGAGAAAAGCCCAATCGAGAAACATAATCCTTTAAGGA
5	8945855	8946055	201	*	6.85726	5.3057	-1.55156	0.285908	-5.42677	1.3469e-05	0.000130593	Distal Intergenic	5	8947223	8949457	2235	1	AT5G25630	AT5G25630.2	-1168	6.82577	6.88874	0.584963	3.75872	1	1	0	0	gem10_rep_count01-bZIP1_and_bZIPC-gem_10_rep-5:8945954	gem10_rep_count01-bZIP1_and_bZIPC-gem_10_rep-5:8945954	AATTCTCTAATATTAAACATTGGATTATAATTTAGTTGGAGTCATTAGCATAGATAGTAGAAGATGATGTGTCAAAACAATTAATCCTTCGTCCGCATGTACGGCTACATATATCCACGTAATAGTCAGCGCCTTGTCAAATGGAAAATAAAATATAATGTAGTGTGATGTCAATGGGTATATAATTAATACATTGGAAAC
4	8435053	8435253	201	*	7.77775	6.22704	-1.55071	0.131232	-11.8166	1.40055e-11	2.90989e-09	Promoter	4	8431973	8435105	3133	2	AT4G14720	AT4G14720.1	0	7.79064	7.76487	3.75489	4.35194	1	1	0	0	gem10_rep_count01-bZIP1_and_bZIPC-gem_10_rep-4:8435152	gem10_rep_count01-bZIP1_and_bZIPC-gem_10_rep-4:8435152	AGAGAGAAAGAAAGAGAAAGAGTGAAGTCGCTAATAGTCTATGGGCTTCAATTTTAGGGGAATGGTTTTTGGAGCAGCGAAGCTCCCTAGACTGCCACGTAAGCATCCTATTAGTCTCTCTAGATTATAGCCTAATCATGCATTGCTTAAGTATCCCAATTATTTTTTATTTTTTGGGTAAATCTTATGCTGATTATTTTT
3	14871939	14872139	201	*	4.30438	5.85431	1.54993	0.39363	3.93753	0.000603229	0.0032299	Promoter	3	14871213	14871743	531	1	AT3G42780	AT3G42780.1	726	4.56437	4.04439	3.52356	3.06088	0	0	0	0	gem10_rep_count01-bZIP1_and_bZIPC-gem_10_rep-3:14872038	gem10_rep_count01-bZIP1_and_bZIPC-gem_10_rep-3:14872038	CAGCAAAGCCTCCCTCTGGAATAGAGTCTTTCTCTTCCTTCTCTTCTTCAGCAAAGACTCTAATTCCTTCAGTGTCTTTCTCATCTGTTGACTGGATCCAACGTGGCATTGACCGCTTCCTGTAGTAAGTCTGATGAACCGTATCAATACTCTCTTTGTCGAAAATCAGCTTGTCCTCAAGCTTGAAAGTTGGAAACGCGA
5	3140564	3140764	201	*	6.42216	4.87407	-1.54809	0.285776	-5.41716	1.38009e-05	0.000133589	Promoter	5	3137289	3140509	3221	2	AT5G10030	AT5G10030.1	-55	6.34447	6.49985	0.584963	1.99575	1	1	0	0	gem10_rep_count01-bZIP1_and_bZIPC-gem_10_rep-5:3140663	gem10_rep_count01-bZIP1_and_bZIPC-gem_10_rep-5:3140663	AATTATTCAGTAATAATAATTCATACTCTTTTAAGTTTTCCAACGATATATTTATTATCCATCACACGTCAAAGTTTGCGGCGAGTCTCGTCGGTGATGACGTGCCAATTGACGGCACACGCGCGGCTTAGTAGCGCGTGGGAAGAGGGTAAATTACTAAATCATATTATTGTGGTAAGATTTGTCGCGGGAATGAGAGAA
4	17915648	17915848	201	*	4.27532	5.82176	1.54644	0.403608	3.83154	0.000789011	0.00401933	Promoter	4	17915238	17922732	7495	1	AT4G38200	AT4G38200.2	410	4.59644	3.9542	3.24793	3.20355	1	0	0	0	gem10_rep_count01-bZIP1_and_bZIPC-gem_10_rep-4:17915747	gem10_rep_count01-bZIP1_and_bZIPC-gem_10_rep-4:17915747	TCATCCATGCGATCTGCAAGGTTTGCGGCATCGGCGAGGAGTCAATTGAGCTGGCGGTCCTTCGTGTCCTCCTCGCCGCCGTCAGATCTCCTCGCATCCTAATCCGTGGCGATTGTTTGCTCCATCTAGTCAGGACCTGCTACAATGTGTATCTCGGCGGATTCAACGGGACCAACCAGATCTGCGCTAAATCTGTGCTGG
3	15834971	15835171	201	*	8.08373	6.53981	-1.54392	0.110211	-14.0087	3.69939e-13	3.07446e-10	Distal Intergenic	3	15835632	15837126	1495	2	AT3G44080	AT3G44080.1	1955	8.04592	8.12153	4.61471	4.76959	1	1	0	0	gem10_rep_count01-bZIP1_and_bZIPC-gem_10_rep-3:15835070	gem10_rep_count01-bZIP1_and_bZIPC-gem_10_rep-3:15835070	AAGATCATGAAACACATGGAGTAACAAAGTTCCCAAAATTATCAGTTATTTGATAAGCATTGGAGAGCTTATTTTAGAAGGAGAATCGAAGATGACGTGGCAAGAGAGAAGAGTCTGTACGAATGTACCTACTATAAATAGTAAGAGAGAGTAGAGAAAAAGATATCTTGCGTGATCATTGTTGTGTAAAGAGGATTAAAG
5	746335	746535	201	*	6.78101	5.23741	-1.5436	0.240918	-6.40713	1.17478e-06	1.67097e-05	Promoter	5	745421	749028	3608	1	AT5G03150	AT5G03150.1	914	6.86853	6.69349	2.90689	1.15787	1	1	0	0	gem10_rep_count01-bZIP1_and_bZIPC-gem_10_rep-5:746434	gem10_rep_count01-bZIP1_and_bZIPC-gem_10_rep-5:746434	ATCTCTACAACATATTTGGAGCCATTAGATCAAAATATGCGTTGATATATCATATTTAAACATAAATATGGACAGATCCAGATGCTGATGTCATCGCTCTATCGCCAACAACACTCATGGCAACAAACAGATTCGTGTGCGAGATCTGCAACAAAGGGTTTCAAAGGGACCAGAATTTACAACTACATCGCCGTGGCCACA
1	22904344	22904544	201	*	7.48656	5.94301	-1.54355	0.161669	-9.54763	1.03671e-09	6.31524e-08	Promoter	1	22904449	22907730	3282	1	AT1G61970	AT1G61970.1	0	7.54267	7.43045	4.04439	2.90233	1	1	0	0	gem10_rep_count01-bZIP1_and_bZIPC-gem_10_rep-1:22904443	gem10_rep_count01-bZIP1_and_bZIPC-gem_10_rep-1:22904443	AGCAATTGGAACCGTTAGATTGATATGTTTTAAAAACAATAATTAGAACCCTCCGATCATTTTATATTTCGTTATCTTATAAGAAAATGCTGACATCAGCAGATCCTAAAATCAATTTGCCTATCATAATCATCATAAACCCTAAAAAATCGTTTTTTTTTTCCTTCTCCTCAAATTTGAACCCTTGAAAGATCCATCACT
3	10934766	10934966	201	*	3.56111	5.10334	1.54224	0.506856	3.04275	0.00554454	0.0200843	Distal Intergenic	3	10932966	10933058	93	1	AT3G28918	AT3G28918.1	1800	3.59865	3.52356	3.08746	0.429704	0	0	0	0	gem10_rep_count01-bZIP1_and_bZIPC-gem_10_rep-3:10934865	gem10_rep_count01-bZIP1_and_bZIPC-gem_10_rep-3:10934865	GAAGGGTCGACCCGGTCGAAGCTTTGCAAAAATGATGATGGAACTTGCTCGCGAAGCTTAGTCGGTGAAAAAGATGCGTTGAATTACAGATCTGCTGGAATGTTGACACGTTGCTTACACGTATTGTTTAATTTCAGTTTTTATCTTTAGTGTTTTGCAACTTGTAACTGGGCCTGCAGTTGTACTTCAAACTTACATGTT
1	13116810	13117010	201	*	3.81063	5.35163	1.541	0.467913	3.29334	0.00301971	0.0123063	Promoter	1	13115824	13117235	1412	2	AT1G35560	AT1G35560.1	225	3.97741	3.64386	1.80735	2.72391	0	0	0	0	gem10_rep_count01-bZIP1_and_bZIPC-gem_10_rep-1:13116909	gem10_rep_count01-bZIP1_and_bZIPC-gem_10_rep-1:13116909	AGCTGGCTCCGCTTGTTGGAGCAGCCACTCTATAGTCTCGCCGTCCGATTTGTGTTGTAACTCACGTGTTAGTTGGAAGACACGTGCTGCGCAGATAGCCGGCATACGTATCCTCCGGCCACGTCCGTCTACTTTGATGTGACGGTCCTTGGACGGTCGTTTTGCGGGTGTTTTAGCGGCGGTGACGGTGGTGGTAGTGGA
1	288415	288615	201	*	4.05599	5.59608	1.5401	0.443078	3.47591	0.00192455	0.00844812	Exon (AT1G01790.1/AT1G01790, exon 11 of 21)	1	284460	291203	6744	1	AT1G01790	AT1G01790.2	3955	3.82657	4.2854	3.24793	2.2818	0	0	0	0	gem10_rep_count01-bZIP1_and_bZIPC-gem_10_rep-1:288514	gem10_rep_count01-bZIP1_and_bZIPC-gem_10_rep-1:288514	CTACAAGCAAATTGCAGAAAATCGAAACGCCGAGATATTCTCTGCCAACACGCTTCTCGTTATTCTTGGGACTAGTTTACTGACAGCTAGGGTATGACCGTGACCTTGTTGGCATTGAGTAGTTTACTGACATGCCAGTACTTCCCGTCTGCTAATTTTTCCAGTTTCTATAAATCAGGCTGGACTTTCCATGGCATTAGG
5	12172528	12172728	201	*	4.28281	5.82218	1.53937	0.390383	3.94323	0.000594557	0.00318934	Distal Intergenic	5	12221589	12224322	2734	2	AT5G32590	AT5G32590.1	51594	4.35617	4.20945	3.39232	3.06088	0	0	0	0	gem10_rep_count01-bZIP1_and_bZIPC-gem_10_rep-5:12172627	gem10_rep_count01-bZIP1_and_bZIPC-gem_10_rep-5:12172627	CAAGGAATGAAAATGAAAAAAAAAAACTACATTTCACAAACATATATTCCTTAACAATCAGTCCTCTCATTTTCAGCTTCATCCAAGTCAGCATCTATGTCAACATTGGTGGCAATGTGCCAATGGTTGCAACTGAATCTACAAACTCTTTTTGACTGAATCTTCTTGAAGAACCTCTCAATGCAACATACCAGGGTGATG
2	17639624	17639728	105	*	6.19048	7.72946	1.53898	0.133465	11.531	2.33037e-11	4.44489e-09	Promoter	2	17639001	17640300	1300	1	AT2G42350	AT2G42350.1	623	6.30414	6.07682	7.04985	7.19347	1	1	1	1	gem10_rep_count01-bZIP1_and_bZIPC-gem_10_rep-2:17639675	gem10_rep_count01-bZIP1_and_bZIPC-gem_10_rep-2:17639675	GCGTTGACACGTGGCTCACCACGCAGTCCACTTGTCCCGTTTGTCGAACTGAAGCCGAGCCAAGTCATCCAAGGCTTGAGCCTGAGCCTAGGGAAGGGCCAGTTG
1	4527762	4527962	201	*	7.65825	6.1231	-1.53515	0.147874	-10.3815	1.9853e-10	1.81882e-08	Distal Intergenic	1	4525414	4526204	791	2	AT1G13245	AT1G13245.1	-1558	7.55163	7.76487	3.39232	4.28995	1	1	0	0	gem10_rep_count01-bZIP1_and_bZIPC-gem_10_rep-1:4527861	gem10_rep_count01-bZIP1_and_bZIPC-gem_10_rep-1:4527861	GAGCTTGTTATCAAAACAAAGTGTCCAACGTTAATGAATTATGACTTCAAAATATTTGTCTTTTCAGATGTTTTAACTCTTGTAAAGTGTCCATGACGTGGCATGGATGTTGAGATTCGTTTAGTGAGAATGTGTCATTAATCACAGAATGCGTTAGGTGACGATTACTATAATAACTTCTAACTAATTGGTCTTCTGGTG
1	5158814	5159014	201	*	4.11805	5.65279	1.53474	0.430254	3.56704	0.00153384	0.00703991	Promoter	1	5157336	5158269	934	2	AT1G14950	AT1G14950.1	-545	3.87855	4.35755	2.70044	3.06088	0	0	0	0	gem10_rep_count01-bZIP1_and_bZIPC-gem_10_rep-1:5158913	gem10_rep_count01-bZIP1_and_bZIPC-gem_10_rep-1:5158913	AAAGAGACGGACAAAAAAAAGAAGTAGGTGAAACTTCGACCGTTTTGGGTTATTTAATGCTACTCAACGTCATAGTGATACTGGTAGTCCACACGTGTGGTCTATGTGTCATCATCTCTATTCCCACTCTTCGCTTTAGGTTATTTGCCATACTTTGTGTTATCTAACTATTGATCTTAGAATTAGGGTTATTAACTTATT
2	13787450	13787650	201	*	3.97619	5.50582	1.52964	0.483256	3.16527	0.00412646	0.0158873	Promoter	2	13787172	13788894	1723	1	AT2G32470	AT2G32470.1	278	4.42881	3.52356	3.52356	1.6375	1	0	0	0	gem10_rep_count01-bZIP1_and_bZIPC-gem_10_rep-2:13787549	gem10_rep_count01-bZIP1_and_bZIPC-gem_10_rep-2:13787549	TCGTTGACTCGTTCCTGACTAGGTCAAAGACACGGCCGCGTCTCCTTTTCACTTTCAAACACTTGGATTCCGACAAGCTTTTCATCTACTCAGCTCCTGATCACGACAACGGAAAATCCTCTCCGGGCATAGCCAGACACGACATGACGATCTCGAATTTCGTCAACTACATCAGATCTCCCCCTGTCAACGGATTCGTTT
2	18479250	18479375	126	*	7.19037	8.71763	1.52725	0.0820677	18.6097	6.48349e-16	3.77177e-12	Promoter	2	18479053	18480361	1309	1	AT2G44810	AT2G44810.1	197	7.25662	7.12412	9.06205	9.21734	2	2	2	2	gem10_rep_count01-bZIP1_and_bZIPC-gem_10_rep-2:18479312	gem10_rep_count01-bZIP1_and_bZIPC-gem_10_rep-2:18479312	TCCGAGGAGCACGTTGTTAGAGCGATCCGGTTTACCCAACTCCGGTTATCGACTAACGAAGAACCTTCGTGCCACGTCAGGTATTAACTTGCCACGTTGGATTGAGAAAGCGCCAAGCTGGATGGC
3	11865654	11865854	201	*	4.14343	5.67048	1.52705	0.42932	3.55689	0.00157319	0.00719498	Distal Intergenic	3	11877866	11878458	593	2	AT3G30220	AT3G30220.1	12604	4.15758	4.12928	2.16993	3.66365	0	0	0	0	gem10_rep_count01-bZIP1_and_bZIPC-gem_10_rep-3:11865753	gem10_rep_count01-bZIP1_and_bZIPC-gem_10_rep-3:11865753	GACGGAGGATTCTTGAGTCGTCAGATTTTTTATACAACATTTTCAAGACAAGCAGCAATGGCCGTAGAAGACGTCATCATTGCATCATTGGCCAAAATTCTCAAAATCATGCAGCAAACCATGTCGGACATGTCACGTAAGTTCTCGGATGTGGAAAAAGCCGTTGATACACTACAACCAACCCAGGTATCTTTTAGACAA
5	19913695	19913895	201	*	3.94202	5.46906	1.52704	0.467704	3.26497	0.00323687	0.0130315	Distal Intergenic	5	19915872	19917967	2096	1	AT5G49130	AT5G49130.1	-1977	4.24018	3.64386	1.80735	3.20355	0	0	0	0	gem10_rep_count01-bZIP1_and_bZIPC-gem_10_rep-5:19913794	gem10_rep_count01-bZIP1_and_bZIPC-gem_10_rep-5:19913794	ACAAAGTTCATACCACACGAACTAGACGATGCATAGTATAGATATAGGTTAGGCATATGTCCATGCATATGTTACGTGTAGATTGAAAGGGCATCGAGATCAACGGTGGAGATGGAAGCAAGTAAAAATAGCCACGTGTGGAAAAAGCAAAAGAAGAGAAGAAGAAGATATAAGCGACGAAAGGAGAGAGGATATGTTTCC
2	6787320	6787520	201	*	7.64228	6.11637	-1.52591	0.135151	-11.2904	3.60393e-11	5.85794e-09	Distal Intergenic	2	6787869	6790169	2301	2	AT2G15560	AT2G15560.2	2649	7.60859	7.67596	3.64386	4.01093	1	1	0	0	gem10_rep_count01-bZIP1_and_bZIPC-gem_10_rep-2:6787419	gem10_rep_count01-bZIP1_and_bZIPC-gem_10_rep-2:6787419	TGAAATTACTGAATTAATAACTAAAATATGTCAATTTGATAGAAGCAAAACTAATACATGATTTTAAATTTTAAAATAAATAAATGTATTATGCTGATGTGGCATATGACACTATTGCTACTAATGTGTCGGAAAGATGAAGAAAGTCTACCAATTATTTTTTTTACAAATTCCAAGCCCCTATTTTATCGAAAAAGGTAA
3	11528675	11528875	201	*	4.16436	5.68974	1.52537	0.418762	3.64258	0.00126974	0.0060079	Promoter	3	11527756	11529420	1665	1	AT3G29670	AT3G29670.1	919	4.19944	4.12928	3.39232	2.51993	0	0	0	0	gem10_rep_count01-bZIP1_and_bZIPC-gem_10_rep-3:11528774	gem10_rep_count01-bZIP1_and_bZIPC-gem_10_rep-3:11528774	GATGTCGTGTTAGCCACGCTAGTTCTCTCTCGGGCTGATATTGAGAGACTTAGGGAACAAGTCAAGAACGTGTCACCGAGCCTCCACTTGTCGACTTTTGTCATTGCTTACGCTTACGCGTGGACTTGTTTCGTGAAGGCACGTGGAGGTAATAAAGACAGATCAGTGAGTCTCTTGTTCGTAGGAGATTTCAGAGACCGG
5	18074832	18075032	201	*	5.24403	3.71918	-1.52485	0.46905	-3.25093	0.00334992	0.0133893	Distal Intergenic	5	18070681	18073129	2449	2	AT5G44785	AT5G44785.2	-1703	5.1482	5.33985	-1	-1.13634	1	1	0	0	gem10_rep_count01-bZIP1_and_bZIPC-gem_10_rep-5:18074931	gem10_rep_count01-bZIP1_and_bZIPC-gem_10_rep-5:18074931	ATATACATCATGAATATATACAAGTTTTTCTCTAACAATGTTAAATCTGGTGACTGGTGGTTAATACTTATAGGTATAGGTATCACTTTGATCTTTGCAGATGCCAAATCAGCTTTCACGAATTTGATCTATGCATGTGCTCTACTATGAACATGGTCGAAGGAGACACTATCTTGACAGTCCAACAATCATCGGAAGCAC
5	24068638	24068837	200	*	3.56111	5.08564	1.52453	0.478633	3.18518	0.00393179	0.0152488	Distal Intergenic	5	24063947	24066170	2224	2	AT5G59730	AT5G59730.2	-2468	3.59865	3.52356	1.80735	1.6375	0	0	0	0	gem10_rep_count01-bZIP1_and_bZIPC-gem_10_rep-5:24068737	gem10_rep_count01-bZIP1_and_bZIPC-gem_10_rep-5:24068737	CCTACTTTCAGTGTTTTTCGCTACATGATTTTGAAGATTAATCTCTCCCTAACTTACACTCATGTATGAAAACGTTTACAATGTAACTAAGGAAACTCCCGTGTAACTGTATAAATTAGTTTCATAGTCCTTCTATTTTATTCGTAACAGTACGTTTTGAAATTATATGCATACACATGATACATGGCACATGAATTTTT
1	2475226	2475426	201	*	3.66415	5.18687	1.52272	0.485772	3.13464	0.00444414	0.0168703	Promoter	1	2475226	2476167	942	1	AT1G07985	AT1G07985.1	0	3.47031	3.85798	2.70044	1.15787	0	0	0	0	gem10_rep_count01-bZIP1_and_bZIPC-gem_10_rep-1:2475325	gem10_rep_count01-bZIP1_and_bZIPC-gem_10_rep-1:2475325	ATAATGTAAAGAAATTTTAGGGATTAGATAAGGAAGAATGGGTAATGTTGGAGTATGAGACAGAAGAGGTGTCCGCAAGCTGGAACCACCACGTGTTATCAACAACACGTGTGAGTCTCCATGAACTCTCTCTGCAATATTTAAACGTGGCCTAGCTCGTGTTCTTTCAATCTCCAATTATTACTCTATTAATAAGAGAAG
3	23318277	23318477	201	*	6.19105	4.66893	-1.52212	0.320738	-4.74568	7.64438e-05	0.000566151	3' UTR	3	23317971	23319636	1666	2	AT3G63110	AT3G63110.1	1159	6.39341	5.98868	0.584963	1.15787	1	1	0	0	gem10_rep_count01-bZIP1_and_bZIPC-gem_10_rep-3:23318376	gem10_rep_count01-bZIP1_and_bZIPC-gem_10_rep-3:23318376	ATTTTTGTAGCTTATTTTTTTATATTTTTCCACCACTCATCGTAGCCTCGTATATTTTGATCGGATCATTGCCCCGTCACCATCACCAATAAGTACCATTGGCGTAAATTAACCACATTTCTTCAGAATCCACCCTTATCTTTTACGTGGTTACAACTGATCACGCCACTAGACACCGCGACAACTCGCGTTCCATGGCGG
1	28209009	28209209	201	*	4.472	5.99303	1.52103	0.356869	4.26216	0.000263744	0.00161764	Promoter	1	28209407	28211826	2420	1	AT1G75160	AT1G75160.1	-198	4.6586	4.2854	3.39232	3.75872	1	0	0	0	gem10_rep_count01-bZIP1_and_bZIPC-gem_10_rep-1:28209108	gem10_rep_count01-bZIP1_and_bZIPC-gem_10_rep-1:28209108	TAGAGCTAATTGCGTAGGAGACTCGGTTACACAGTTGGTCTCCCACCTAACCACTCCGATTGTATATATTAGATATGATTCCTCGAGTACTACTACTATAAGTGTTCCACGTATATATGTAGTACACGACCACAATGTAACGTATCCAAATATTCGTATGCAAATTAATATACATATTTTGTCAACGTTTTATAGATATTT
2	18919187	18919387	201	*	3.96408	5.48408	1.52	0.450432	3.37454	0.00247326	0.0104074	Promoter	2	18917272	18919198	1927	2	AT2G45980	AT2G45980.1	0	4.07018	3.85798	2.16993	2.90233	0	0	0	0	gem10_rep_count01-bZIP1_and_bZIPC-gem_10_rep-2:18919286	gem10_rep_count01-bZIP1_and_bZIPC-gem_10_rep-2:18919286	CGATAATAACAGGTTTTTTACATATATATGCGTGTGGACTAACGCAAACGCAACGTAACGCGGAAAAATATATGCGATTTTGTTTTTACAAAAACGTCACAAACACGTGGCTTGTTAACATTGGCTCTCGAAGAGTAAGAGTAAAAAACAAAACCTTCGTCTCTAACAAATGTGTGGCAGCTGATTGAAACTAGTAGTGGT
2	6949917	6950117	201	*	7.74858	6.22936	-1.51922	0.134422	-11.3019	3.52888e-11	5.85794e-09	Promoter	2	6950041	6951192	1152	1	AT2G15970	AT2G15970.2	0	7.82827	7.66888	4.35755	3.75872	1	1	0	0	gem10_rep_count01-bZIP1_and_bZIPC-gem_10_rep-2:6950016	gem10_rep_count01-bZIP1_and_bZIPC-gem_10_rep-2:6950016	TGTCAGAAATCGGATTAGCTTATTAAGTAAACTATACTATATCATTGTTAATATAGATAAAATATCTAGTTCGTCCAAATTAAACTATTTTCATAACTGCCACGTGGCGTAAACGTATCCATCGAGTCACTTGTAATATCTTTATAACCAAAGTCTTCCAACACATTCATCACCATCTATCTACTCTTTACTCTCTTCTCT
3	5296646	5296846	201	*	7.13398	5.6151	-1.51889	0.176286	-8.61602	7.29618e-09	2.76518e-07	Promoter	3	5293295	5296811	3517	2	AT3G15620	AT3G15620.1	0	7.21812	7.04985	3.08746	2.51993	1	1	0	0	gem10_rep_count01-bZIP1_and_bZIPC-gem_10_rep-3:5296745	gem10_rep_count01-bZIP1_and_bZIPC-gem_10_rep-3:5296745	ACGCTTCTTCAACTCTGTGTTTGCTAATTTGCGCGGTAATCAGCGTAAGATAAAAGAAGGGAATAGGTTATTATCAACGGTTATATTTAGGCCACGTCATTACTAAGGAGCAACATCATTTGGGCGATGTGTTCAATTATCCAACATTTAGTGCTTATTAGTATCCATGATTAGTGAAATTAAGAAAATTTACTTCATATA
1	15709545	15709745	201	*	3.83418	5.35163	1.51744	0.467916	3.24299	0.00341553	0.0136002	Distal Intergenic	1	15716714	15717169	456	2	AT1G42080	AT1G42080.1	7424	4.02451	3.64386	1.80735	2.72391	0	0	0	0	gem10_rep_count01-bZIP1_and_bZIPC-gem_10_rep-1:15709644	gem10_rep_count01-bZIP1_and_bZIPC-gem_10_rep-1:15709644	CAACGAGCAGCCGAATTGGTGGTCGAGTATTTGAAGAATTTATGTAGCGGCGAACAACCATGAGATGATGTGAGAAAAGGTGAAGAGGTCGAGTGATGTGTCGATGACTCCTTGAGGTCGAGTGATGAGGCTTCTTCGTTTGAGAGAGAGAAGAGGCGGTTGTGTGGTGAGGCTTGGACAGAGGAGAAAGTGATGAGGAAT
3	21931551	21931718	168	*	3.72832	5.24529	1.51697	0.472381	3.21133	0.00368951	0.0144586	Promoter	3	21928692	21931570	2879	2	AT3G59340	AT3G59340.1	0	3.59865	3.85798	2.45943	1.6375	0	0	0	0	gem10_rep_count01-bZIP1_and_bZIPC-gem_10_rep-3:21931634	gem10_rep_count01-bZIP1_and_bZIPC-gem_10_rep-3:21931634	AATTGCCTTTGATTGGATATGATTTCTATCAATGAAAGTAGACGTTAAAAAAAAAAAAAGATATCACAGTACGTGGAAACACGTGACACATATTTTAAAGGGAAAATATAAACGTGAAATGCGTGGAAACTGGCAAGTAGACTATTAATATTTATGGGCCTATAGTGG
1	26722947	26723075	129	*	4.04525	5.5614	1.51615	0.467841	3.24073	0.00343437	0.0136565	Promoter	1	26722846	26723978	1133	2	AT1G70880	AT1G70880.1	903	3.59865	4.49185	3.39232	1.99575	0	1	0	0	gem10_rep_count01-bZIP1_and_bZIPC-gem_10_rep-1:26723010	gem10_rep_count01-bZIP1_and_bZIPC-gem_10_rep-1:26723010	CACCAACAGATATCTCTTACACGAGCTCGGGCACGTGCGGCTCAGTGTTTATTGCAGTTTCAAAAACTTAGTTAAGCAGACGTGCTTAAGACGTCACACACACACACATATATAGAATAGATACATATT
3	5671694	5671894	201	*	3.83556	5.35163	1.51607	0.465364	3.25782	0.00329396	0.0132111	Promoter	3	5671018	5675438	4421	1	AT3G16650	AT3G16650.1	676	3.71692	3.9542	1.80735	2.72391	0	0	0	0	gem10_rep_count01-bZIP1_and_bZIPC-gem_10_rep-3:5671793	gem10_rep_count01-bZIP1_and_bZIPC-gem_10_rep-3:5671793	AGTGAACATCAAGTAGAATATAAAAGTTAATGACTTGGACGTTACTTGTATAGATTCAAGTTGCATTTGGAGGCGTAGAACCTGCAAGTAAGCCTACACGTATTGCTGACCATAACAGTGAAAAGACGGCTCCATTGAAAGCCCTTGCGCTTCCAGGTAGTTCTTTTATCTGTTTTTCCTGTTGTGAGACAAAACTAGTTT
5	3182324	3182524	201	*	4.30641	5.82218	1.51577	0.426473	3.55419	0.00158385	0.00723522	Promoter	5	3181983	3183484	1502	2	AT5G10150	AT5G10150.3	960	4.85794	3.75489	3.39232	3.06088	1	0	0	0	gem10_rep_count01-bZIP1_and_bZIPC-gem_10_rep-5:3182423	gem10_rep_count01-bZIP1_and_bZIPC-gem_10_rep-5:3182423	TTTTTGTAACCATACTTGTCGATTAGAGCTGACTCGGTGTACTAACCTTTCCTCGTTGAACGAGTTGGATCGTCTTAGCGATGGTTCAGCCGTGACTCGTTCCTGACTCACCGACTCAACGATGCTTCCGCTGAAATACTCTTTCTCCTCCGCCTGAGGATTCCCGAACCTTGGATTCTCCGACATGAACCTTATCATCTC
4	17998984	17999184	201	*	4.42921	5.94482	1.5156	0.421761	3.59351	0.00143568	0.00668166	Promoter	4	17999082	18003744	4663	1	AT4G38470	AT4G38470.2	0	5.10354	3.75489	3.39232	3.56179	1	0	0	0	gem10_rep_count01-bZIP1_and_bZIPC-gem_10_rep-4:17999083	gem10_rep_count01-bZIP1_and_bZIPC-gem_10_rep-4:17999083	TTTTAAAGTGGCATTAATTAAGGATTAATCCAGAGAAGCTTCTTTTGTCCACCTGCAATGACTTTAATACCCATTTTAGACGTTAAAGGATCAGTATCGCCACGGCGGCATGACTCATCCGCTCCTTCCAATACGCCGTCGTTTTATACCCCCACCTCGAATTGAAAAAAAAAAAACCCCAACAACAAAGATAAAAACGTA
3	146947	147147	201	*	6.56779	5.05235	-1.51544	0.28375	-5.34077	1.67484e-05	0.000157278	Exon (AT3G01380.1/AT3G01380, exon 8 of 18)	3	143880	149866	5987	2	AT3G01380	AT3G01380.1	2719	6.37402	6.76155	0.584963	2.72391	1	1	0	0	gem10_rep_count01-bZIP1_and_bZIPC-gem_10_rep-3:147046	gem10_rep_count01-bZIP1_and_bZIPC-gem_10_rep-3:147046	GCAGGGCAAGTACGATCATCCATCCAGTGTATCCGAGTGTAATTACAGTCATCAGCATAAGCCAGTCATACGTTTGGAAATAATGAAGGCCCTCTAGTGACAAGTTTCTGAGGTCCACAGCTAATTTCATTGCAGCTTCATAACTTTTGGCGGATATTAACTCATCAATCTGACTCAGCGAAAAGGAATGGTGGACCAACG
1	11213757	11213957	201	*	4.5934	6.10733	1.51392	0.360495	4.19957	0.000309493	0.00185234	Promoter	1	11212958	11214567	1610	1	AT1G31320	AT1G31320.1	799	5.05752	4.12928	3.9542	3.66365	1	0	0	0	gem10_rep_count01-bZIP1_and_bZIPC-gem_10_rep-1:11213856	gem10_rep_count01-bZIP1_and_bZIPC-gem_10_rep-1:11213856	CGGGATCCGGTTTACGGTTGCGTTGGGGCAATTTCGTCCCTCCAGCAACAGATAGATGTGTTGCAAGCTCAGCTAGCTCTAGCTCAAGCTGAGGTGGTGCATCTACGTGTACGCCAGTCGACTAATTTCCCAGGGCACGGACTATGCCCGGATAGTCCGAGTAGCAGCGGGTCACCGTCTTCGAAGCAAGTGAGTCCACAG
2	14024917	14025117	201	*	3.58253	5.09603	1.5135	0.503281	3.00727	0.00603573	0.0214758	Promoter	2	14025483	14028261	2779	1	AT2G33060	AT2G33060.1	-366	3.77274	3.39232	0.584963	2.90233	0	0	0	0	gem10_rep_count01-bZIP1_and_bZIPC-gem_10_rep-2:14025016	gem10_rep_count01-bZIP1_and_bZIPC-gem_10_rep-2:14025016	CCCAAAAATGGAAAGAAAATTTAAAGGAGGATTCGATTACTCTTGCTTATGAAATCACCTGGCATCCACCAAAACGTCGACGAGAGTGAGTGACGGTGATCGCAATAGCTCCGCTGTCGTCGCGTCATAAAATCTCCTTTTCGACTTTACTGAAATAGAATAATCTGGTATATTAAATATGTATTAACGGTTTTAATATAA
5	3113624	3113745	122	*	6.6284	8.14176	1.51336	0.117778	12.8492	2.3857e-12	9.5716e-10	Exon (AT5G09970.1/AT5G09970, exon 2 of 2)	5	3111945	3114239	2295	1	AT5G09970	AT5G09970.1	1679	6.78919	6.46761	8.03067	7.89663	1	1	1	1	gem10_rep_count01-bZIP1_and_bZIPC-gem_10_rep-5:3113684	gem10_rep_count01-bZIP1_and_bZIPC-gem_10_rep-5:3113684	CGTCCAGCTCAGCAATGGCATGGTGATTCCAAAGGGAACTACAGCGATGGTCAACATGTGGGCTATAACCCACGACCAGACTGTATGGTCCGACCCGCTAAAGTTTGACCCGGAGAGATTCA
2	19096941	19097141	201	*	4.10099	5.61397	1.51298	0.427952	3.5354	0.00165981	0.00750561	Promoter	2	19096413	19100373	3961	1	AT2G46520	AT2G46520.1	528	4.15758	4.04439	2.70044	2.90233	0	0	0	0	gem10_rep_count01-bZIP1_and_bZIPC-gem_10_rep-2:19097040	gem10_rep_count01-bZIP1_and_bZIPC-gem_10_rep-2:19097040	TCGTCGAACGGCTGAGAGAGCACTCTCGGATGCTGCTGATCAGGCTAACTACGGCCTAGCCGTTCTCCGTTTGGTGGCTGAGCCAGCAATCGATGAACAGACGCGTCACGCCGCTGCTGTCAACTTTAAGAACCATCTCCGTTCGCGATGGCATCCTGCTGGTGATTCTGGTATCTCACCGATCGTAGATTCTGAGAAGGA
5	10271772	10271972	201	*	4.13982	5.65279	1.51297	0.421851	3.58649	0.0014611	0.00676746	Distal Intergenic	5	10276243	10276626	384	2	AT5G28288	AT5G28288.1	4654	4.07018	4.20945	2.70044	3.06088	0	0	0	0	gem10_rep_count01-bZIP1_and_bZIPC-gem_10_rep-5:10271871	gem10_rep_count01-bZIP1_and_bZIPC-gem_10_rep-5:10271871	CAAATTGTGACTCCCATATTCATTACAAATTCGTAACTAATTTGTGACCAAAGATACGTCACAAAATCGTCACAGTTGTTTCGGTCATAGAATCGTAATATTTTTGTCGCTAATTGAGACAAATTTCGGTGATGATGAAAACCGTCACAATTTTGTGACGAAATTACTACGAAATTGTGACAAATATATTTAGTCACCAAA
2	17437555	17437755	201	*	3.61267	5.12453	1.51187	0.493662	3.06255	0.00528726	0.0193632	Promoter	2	17436443	17438168	1726	2	AT2G41800	AT2G41800.1	413	3.97741	3.24793	1.32193	2.2818	0	0	0	0	gem10_rep_count01-bZIP1_and_bZIPC-gem_10_rep-2:17437654	gem10_rep_count01-bZIP1_and_bZIPC-gem_10_rep-2:17437654	TCCGAACGTTAGAGAGTAGACCAAACCACTCTTCACCCTCACGTTCTGAGAGATGGTGCCCAAGTTTCCGAGTCTAACCGCGTGGACTCCACGTGGAACGGGGAAATAGAATCCTCCAGGCTGAGGTCCACCGGAGACTAGCTCCACGTGCCCGGCGATTTCCCAATGAGGAAGAGAGTTAGCCCCGATTATTTGTCGACC
1	8087081	8087281	201	*	6.7876	5.27646	-1.51114	0.231781	-6.51968	8.93452e-07	1.34133e-05	Exon (AT1G22860.1/AT1G22860, exon 8 of 14)	1	8089267	8094505	5239	1	AT1G22870	AT1G22870.1	-1986	6.7743	6.8009	1.32193	2.90233	1	1	0	0	gem10_rep_count01-bZIP1_and_bZIPC-gem_10_rep-1:8087180	gem10_rep_count01-bZIP1_and_bZIPC-gem_10_rep-1:8087180	TTCTTGCTGACCTTATATACTGGCCAGGTACTTCCAATGGTTGATTGAGGAAAGAGACTACACTGACCCGCAGCTGCATACATCGTATGCTCTCTCACTTGCCAGATCAGCACTTGAGTGTGTTGAAGTTCAAAATGGTATCCAAGAAGCTGATGTTCCAAATGGTAGTGAGGCACATGATAGCAATGTTGGAAGTATTTC
1	8061665	8061865	201	*	7.59958	6.08892	-1.51066	0.159387	-9.47795	1.19495e-09	6.98655e-08	Promoter	1	8061751	8067790	6040	1	AT1G22770	AT1G22770.1	0	7.4015	7.79766	4.20945	3.33322	1	1	0	0	gem10_rep_count01-bZIP1_and_bZIPC-gem_10_rep-1:8061764	gem10_rep_count01-bZIP1_and_bZIPC-gem_10_rep-1:8061764	TTTTTTAACCATGGTATGGGTGGAGATGTATGTGGGATGATGATGGTTATATGGTAATGGCGCATAAAGGTGGTGGCAAAGGCAAGGAAATATCGATGACACGTAAGCAGACGGGAAATCTTAAACCGAGTGGAGAAGCCTCCAAATCTCTTTTTTCTCTCTCTCTCTCCTAAGGCCACCACAATCTCTTCTTCTGTGTAT
5	23210952	23211152	201	*	3.81063	5.32091	1.51028	0.484011	3.12033	0.00460045	0.0173449	Promoter	5	23208463	23211090	2628	2	AT5G57300	AT5G57300.1	0	3.97741	3.64386	3.24793	1.15787	0	0	0	0	gem10_rep_count01-bZIP1_and_bZIPC-gem_10_rep-5:23211051	gem10_rep_count01-bZIP1_and_bZIPC-gem_10_rep-5:23211051	TAACGAAAGCCATAACAATGAGGAATAGTATAGTTTTAAAACCCAAATTTTATCGACTCACAGCTCTGAGATCGAGTGATGTATCACACGTGTTGTTCTTGCCAGACACGTCGGTGCCGGGAACCGACCAAAAAGTTTGACGGAGGACGAAGGAACGGTGAGTTTTTTTGTTATTGTTCTCTCCTCTCTCCACATAGTACG
5	11544326	11544526	201	*	4.50683	6.01676	1.50993	0.369838	4.08267	0.000417039	0.00237042	Promoter	5	11541463	11543768	2306	2	AT5G31412	AT5G31412.1	-558	4.88438	4.12928	4.04439	3.20355	1	0	0	0	gem10_rep_count01-bZIP1_and_bZIPC-gem_10_rep-5:11544425	gem10_rep_count01-bZIP1_and_bZIPC-gem_10_rep-5:11544425	TTGTACCGAATTGCACAGCCTGGAGTGGATGTCCTATTTGTTTTACCGAAACTTTAGAAATCACGGCGGCTGACCATAAGTAAGCACCTAGGCGTCCGACTAGGCGGCGACTAGGACGATTTTTAGAACATTGTTTAGAACTATCTTTAGCAACTTGTCTCATGAATTTGAATATGGATTATATCAATAGAATAGAGGTGG
5	16908630	16908830	201	*	3.66382	5.17335	1.50953	0.507882	2.9722	0.00656186	0.0229758	Promoter	5	16905202	16908059	2858	2	AT5G42280	AT5G42280.2	-571	4.24018	3.08746	1.80735	1.99575	0	0	0	0	gem10_rep_count01-bZIP1_and_bZIPC-gem_10_rep-5:16908729	gem10_rep_count01-bZIP1_and_bZIPC-gem_10_rep-5:16908729	CCTTCATTATAAAAAAATGTACGTATATGTAATTTACGGTATACGTACACACATTACTACCGTGTACGTACACATTACTACCGTGTACGTACACATTACTACCGTGTACGTACACATTACTACCGTGTACGTACACATTACTACCGTGTACGTACACATTACTACCGTGTACGTACACATTACTACCGTGTACGTATATAT
5	23618406	23618606	201	*	4.14343	5.65279	1.50936	0.420946	3.58563	0.00146426	0.00677672	Promoter	5	23618024	23618719	696	1	AT5G58412	AT5G58412.1	382	4.15758	4.12928	2.70044	3.06088	0	0	0	0	gem10_rep_count01-bZIP1_and_bZIPC-gem_10_rep-5:23618505	gem10_rep_count01-bZIP1_and_bZIPC-gem_10_rep-5:23618505	TACTGATATATATACGTGGACTTAATTTTTGTTGATACAAAGCAATAAAGGCAAAACAAGGCAAGATCGCTATATGCTCCACAAATTGTAACACCAAATGTGGCAATGACGCAGATTGTATGGAACCTTGTTCGAAGACTTGCTCCACTCCTACTACTCTTTTTTAATTCTCATCCAAACTACTCACTTCTATAGTTATAT
5	13278366	13278472	107	*	4.1071	5.6151	1.508	0.432165	3.48942	0.00186102	0.00822521	Distal Intergenic	5	13311036	13311854	819	2	AT5G35050	AT5G35050.1	33382	3.92879	4.2854	3.08746	2.51993	1	1	0	0	gem10_rep_count01-bZIP1_and_bZIPC-gem_10_rep-5:13278418	gem10_rep_count01-bZIP1_and_bZIPC-gem_10_rep-5:13278418	AGTCTACCTTCCGGCCATACTTTGAGCTGCTTGTAGAACGTGGATCCTTGAAGGTGTTCGCCAAGCGAGCAACTTCGTGACAGTAGCTCAGGGCTTTTCAGTCATGA
4	446663	446863	201	*	6.92504	5.41785	-1.5072	0.248346	-6.06896	2.69667e-06	3.31668e-05	Promoter	4	446978	448511	1534	1	AT4G01026	AT4G01026.1	-115	6.9372	6.91289	3.64386	1.15787	2	2	0	0	gem10_rep_count01-bZIP1_and_bZIPC-gem_10_rep-4:446762	gem10_rep_count01-bZIP1_and_bZIPC-gem_10_rep-4:446762	TAAAGCTAATATGTCCAAAGCCTTTGTGGTAATGAAGTCGGTGAATTGGAACGTGTAAATCGGGTCAAAACAGAGTTTTATTGTGATCTCATGCTGACATCAGCTACAATCTTTATCTAATAAGATAGATTCTCACAAGATTCTTTTATCTATCTACTTTTTAGAGAAGATGAGATCATACTTCGGAGATAGATAGGTGTC
5	26233829	26234029	201	*	5.99303	4.48601	-1.50701	0.39882	-3.77868	0.000901679	0.00449102	Distal Intergenic	5	26236964	26239219	2256	1	AT5G65640	AT5G65640.1	-2935	5.90924	6.07682	-1	1.99575	1	1	0	0	gem10_rep_count01-bZIP1_and_bZIPC-gem_10_rep-5:26233928	gem10_rep_count01-bZIP1_and_bZIPC-gem_10_rep-5:26233928	ACTGTTTCTTCGCATTTTAAAAATATTTGATTTTTGGCACATACGGAAAAGATGCCTGGCAATGCTAACATGGACAGGTGGACGCTTGATAAAAGGCCACGTAGATATTGAGGTTGGAAAAATATTTCACGTGGTCTTGGCCCCTTCTCTTTGTCATACACATTCACCTTGAGAACCGAATCGGGTCAAATCTTCGTTTTT
1	146295	146495	201	*	6.18037	4.67571	-1.50466	0.405089	-3.71438	0.00106023	0.00517658	Promoter	1	147043	148014	972	1	AT1G01380	AT1G01380.1	-548	6.26271	6.09803	2.90689	-1.13634	1	1	0	0	gem10_rep_count01-bZIP1_and_bZIPC-gem_10_rep-1:146394	gem10_rep_count01-bZIP1_and_bZIPC-gem_10_rep-1:146394	GTAGTATTATAAAAAAAAAGAAAGAAAGAGGATGGGTCAAGTGAAGGCGTCATGAATCATGCGATGGTCCCAACAAATTAAATGAAATATAAAATCCACGTGTCATGTTCAGTTGCAACTGCATAGTTTGTTCAGTACGTTGCTGATCAACCTTTTCTTTTTTAAAGTTGATAGATAAATATAATAATAAACCGAACAAAA
4	7671045	7671245	201	*	4.05729	5.5614	1.50411	0.44399	3.38771	0.00239415	0.0101184	Intron (AT4G13210.2/AT4G13210, intron 3 of 6)	4	7670044	7673135	3092	1	AT4G13210	AT4G13210.1	1001	4.07018	4.04439	3.39232	1.99575	0	0	0	0	gem10_rep_count01-bZIP1_and_bZIPC-gem_10_rep-4:7671144	gem10_rep_count01-bZIP1_and_bZIPC-gem_10_rep-4:7671144	AGAAATATGACCCCAAATTCCTATATGGATCGTATCCCATGAACATGAAATATATAATTCCTTATACAAGAAAAAATTAAATTACCCACGTGGGGCCACCTCACCTTGTCAAATTAAATTCAGTGCTTTCTTCTATTTGCATTTTCCTGTCTCCTATATTTTGACTTCTTAAACAGTTGAAGTTGATATCTACAATATCAC
1	2548254	2548454	201	*	3.95824	5.46134	1.50309	0.47008	3.19752	0.00381563	0.0148663	Promoter	1	2542663	2547946	5284	2	AT1G08130	AT1G08130.1	-308	4.39293	3.52356	2.45943	2.51993	0	0	0	0	gem10_rep_count01-bZIP1_and_bZIPC-gem_10_rep-1:2548353	gem10_rep_count01-bZIP1_and_bZIPC-gem_10_rep-1:2548353	GGGTCTATGATATGGAAAAAATATCGTTATAGCCCAATAGACAGTATAATGTCAGCCCAAACGTGACGCGTATGGTTATCGAACTGTGAAATCTAAGTATCTTACTCATTCGCACAATGAGCGCGTAGACGCCACCTATCCGAAATCCATGCGAAATTGCTGTTTTCCGTAAAATTAAAAAATTAAGCGCGTGAAGGGCTG
5	18594146	18594346	201	*	7.73221	6.22936	-1.50285	0.143587	-10.4665	1.68544e-10	1.60739e-08	Exon (AT5G45840.1/AT5G45840, exon 14 of 14)	5	18589438	18591506	2069	2	AT5G45830	AT5G45830.5	-2640	7.56054	7.90388	4.35755	3.75872	1	1	0	0	gem10_rep_count01-bZIP1_and_bZIPC-gem_10_rep-5:18594245	gem10_rep_count01-bZIP1_and_bZIPC-gem_10_rep-5:18594245	TTGTTCTTGAGATATGTTTATTACTTCTTTCAATTGTTGAACCACATATTTCATTTTTGGTCTTTGGCTTTCGTCAAGTTTCAGACAATGTCGTGCCACGTCACATATAGCTTCAAGTTCTTCTTCTTTATACGTTGTTAGTGTAGGATCAATCATATCTCTCAAATTATCATTCTCCAGATACTTTGACGCCTATTACAA
2	2274149	2274349	201	*	4.15241	5.65279	1.50038	0.429394	3.49418	0.00183912	0.00815193	Distal Intergenic	2	2269315	2272452	3138	2	AT2G05920	AT2G05920.1	-1697	3.87855	4.42626	2.70044	3.06088	0	0	0	0	gem10_rep_count01-bZIP1_and_bZIPC-gem_10_rep-2:2274248	gem10_rep_count01-bZIP1_and_bZIPC-gem_10_rep-2:2274248	TTCTACCATCAATAATAGCCTACAAAGAAGTAGACAATTTTGGGAGATAAAAATGTTAGTGCACCCTCTGTCAGAACAATCAGAAGGAGTGTTGATTGCTGGAACAAGCTGGAAGCTGTTTCAGAAGACTAAAGTGAAGATCAAGTAATTGATGCTGACGTGGATATGCCGCCAAATGAACGAATGACGTGGAGACCACAA
2	11461706	11461906	201	*	7.42093	5.92099	-1.49994	0.1471	-10.1967	2.84224e-10	2.3791e-08	Promoter	2	11459906	11461099	1194	2	AT2G26880	AT2G26880.1	-607	7.44526	7.3966	3.52356	3.33322	1	1	0	0	gem10_rep_count01-bZIP1_and_bZIPC-gem_10_rep-2:11461805	gem10_rep_count01-bZIP1_and_bZIPC-gem_10_rep-2:11461805	GTAAATGATTTTCAGATTAGTCATTTACCCATCTCAATATCGATGGGATTTGCATGAAAGTTTATGTAGGAAGGAAGAAGAAAGGAGCTTCAAGCTGAGCTGGCAACTGACGAGAAACTGTTCAAGTGGATAAGATAATACAGTTAGTCTGTTAATAGAGAAAAGATTTTAGTACATCGAGTGCATAAATACAACTACACT
5	11641175	11641384	210	*	3.34943	4.84936	1.49993	0.494801	3.03138	0.00569757	0.0205172	Distal Intergenic	5	11636192	11636638	447	2	AT5G30520	AT5G30520.1	-4537	3.1753	3.52356	1.32193	1.15787	0	0	0	0	gem10_rep_count01-bZIP1_and_bZIPC-gem_10_rep-5:11641279	gem10_rep_count01-bZIP1_and_bZIPC-gem_10_rep-5:11641279	ATGAAATTGATGGAGTGTGAATATCATGTTCGACTTTTCAAAAGTATTTTGACACAATCAATTATATATATATTACGACTGTGTTACGACTAATCAATGTTGTCGCAAATCCACAGTCGCTGAACGCAATAGTCGTAATTTTAGTCGCCAATTTACGACTAAGTTACGACTAACGCACGAAGTCGTACTGTTAGTCGTAAACTAGTCCTT
4	7509173	7509373	201	*	3.96147	5.46134	1.49987	0.449057	3.34003	0.00269264	0.0111411	Exon (AT4G12770.1/AT4G12770, exon 2 of 8)	4	7506330	7511587	5258	2	AT4G12770	AT4G12770.1	2214	3.87855	4.04439	2.45943	2.51993	0	0	0	0	gem10_rep_count01-bZIP1_and_bZIPC-gem_10_rep-4:7509272	gem10_rep_count01-bZIP1_and_bZIPC-gem_10_rep-4:7509272	AAAACTTCCATCTGAATTGGTAGGTGGTGGAGTACTCGTATTCTGCGGCTCTACAACATCATCAAATGAAACATTCTTAGAATGGTAAAGCCCAGAACTTTCTACTGGTGACTGGGAGCCACTGATGTTTCCTGGTGGCCTTAAATGACTCTTGCCTCTACTATTCATATCTGGCCCTGATTTTCCAAGACTATCGAGAGG
1	79205	79405	201	*	7.62508	6.12525	-1.49983	0.137751	-10.888	7.58134e-11	9.80099e-09	Distal Intergenic	1	75390	76845	1456	1	AT1G01180	AT1G01180.1	3815	7.61717	7.633	4.12928	3.56179	1	1	0	0	gem10_rep_count01-bZIP1_and_bZIPC-gem_10_rep-1:79304	gem10_rep_count01-bZIP1_and_bZIPC-gem_10_rep-1:79304	AGAAACAGGTCGTCATTCCTAAACCCTAGCTTTTTCAAAAATATATTTTATTTATTATAATATCAATGACGCAGTTACTGCTTATATTTTCGAATGAGGTGACACGTCATACGTTTAACTTGGCAAGAAAAAAATTGATTTTGATTATGATTTGTAACTAATCCACGAATCGGTAAGAAAATCTACAAAATCTTCATTAAT
2	7065498	7065698	201	*	7.2392	5.73968	-1.49952	0.166119	-9.0268	3.0435e-09	1.38325e-07	Distal Intergenic	2	7061629	7063367	1739	2	AT2G16300	AT2G16300.1	-2131	7.20694	7.27146	3.39232	2.72391	1	1	0	0	gem10_rep_count01-bZIP1_and_bZIPC-gem_10_rep-2:7065597	gem10_rep_count01-bZIP1_and_bZIPC-gem_10_rep-2:7065597	GAAAAAAAAGAATGTCATCACAAACGCTATGCAGAACGCCTTAGTCATAAAGTACCTGCCAACATATAAATTAACCTATAGCTCACACTCTAACACAAAAGAATTACCAAACAAGATGACGTCACTTCTAAACGTATTTCACTTGTCTTCATTCACGAAAAACAGATATAACATCACTGTCCCTAAGCTTATAGGCACTAC
3	2196439	2196639	201	*	3.67507	5.17441	1.49934	0.47543	3.15365	0.00424425	0.016244	Promoter	3	2194208	2196581	2374	2	AT3G06960	AT3G06960.1	0	3.82657	3.52356	2.16993	1.6375	0	0	0	0	gem10_rep_count01-bZIP1_and_bZIPC-gem_10_rep-3:2196538	gem10_rep_count01-bZIP1_and_bZIPC-gem_10_rep-3:2196538	CGTCACCGGAGTTGACATATCGAGGTCCCAGATGTCTCCCTCTCCGACCCATCTCATTCTGTTCATCTCCGTCGTCTCCGCCGCCGTCGCTCGATTTCTACACCCAGCTGACCTGGAGATGACCAAACACACTCTTACTCTGGATTTGTTCGATAAACACCTTGCCGTTTTTGGTTTTCATAAGAAGAATGCTTCCCGTTT
3	1383424	1383624	201	*	3.80562	5.3043	1.49867	0.485978	3.08383	0.00502364	0.0186028	Promoter	3	1378495	1383060	4566	2	AT3G04980	AT3G04980.2	-364	3.40179	4.20945	2.70044	1.6375	0	0	0	0	gem10_rep_count01-bZIP1_and_bZIPC-gem_10_rep-3:1383523	gem10_rep_count01-bZIP1_and_bZIPC-gem_10_rep-3:1383523	ATATTAATTACTGTATATCTTATGTTTCTTAGTTTCTACATTGTAATTTGAAAATTTAATTAGGAGATAAATTTGTTTTTATCCACATAAGCTTGATGTGTACTTTTGTCAAATATATGCATATTTATCAGTAATGGTCGGTTATCAATAATACTTTATATGCGTTTTCCACGACATTTAAAATATCTTTTAATAACCAAC
4	7333485	7333685	201	*	3.76554	5.26212	1.49658	0.480693	3.11338	0.00467835	0.0175929	Promoter	4	7333918	7334977	1060	1	AT4G12382	AT4G12382.1	-233	3.40179	4.12928	2.16993	1.99575	0	0	0	0	gem10_rep_count01-bZIP1_and_bZIPC-gem_10_rep-4:7333584	gem10_rep_count01-bZIP1_and_bZIPC-gem_10_rep-4:7333584	ATCAATCACGAGATCACGAGCTTCAACTAAAGTCGACTCACTACGAGCTGGACGGCTGGAGAACGGGCTGAATGCCTTGGCAACGAACTGATTACTTGGTGACGAGCTGGCGACCTAGTGACGAGCTGATGACTTGAACAAAGAAGCCAAAGACCAACATACGATTCAAGGGCTTGGACAACCCCAAGTCCCCAAGTCACT
2	19650086	19650286	201	*	7.74102	6.24618	-1.49484	0.139755	-10.6962	1.08775e-10	1.20113e-08	Promoter	2	19647523	19650287	2765	2	AT2G48030	AT2G48030.1	1	7.60859	7.87344	4.42626	3.75872	1	1	0	0	gem10_rep_count01-bZIP1_and_bZIPC-gem_10_rep-2:19650185	gem10_rep_count01-bZIP1_and_bZIPC-gem_10_rep-2:19650185	TTTTATACGAAGAAATGAGAGAGAGAGAGTTGTGGAATGTGGAGTTTGCTGCACAAAAAAGAAGGTCATATGAGCTTCTTGGGAAAATGGTATTTGGCTTACGTGGCATTATCAACTCATCATCGATGTTAATAAATGTACCAAATCCTTTTCTTTTTTGTGTGTCTTAATTGTATTTTATTACTATTATTTTAGAAAAGC
5	24236129	24236329	201	*	4.07662	5.57089	1.49427	0.460391	3.24565	0.00339339	0.0135352	3' UTR	5	24234431	24236242	1812	1	AT5G60190	AT5G60190.1	1698	3.59865	4.55459	2.90689	2.51993	0	0	0	0	gem10_rep_count01-bZIP1_and_bZIPC-gem_10_rep-5:24236228	gem10_rep_count01-bZIP1_and_bZIPC-gem_10_rep-5:24236228	AGAACAAGACTACTATTTGAGCCCATTGTTTTGGTGAGTCTAGGCCCAATTTCGTTCAGTGTAATAAAGTTAATATATAGGCCCACGAACAAGTGACGCGCATCTACGTCATGACATCATTTTTTGAAATGTCATGACAAAATAATAAATAATCTCTAATACTGTAAAATGCAAAAGCGAAAAATTATCTGTAAAAATGAT
5	1924622	1924822	201	*	4.27905	5.77181	1.49276	0.401035	3.72228	0.00103937	0.00509416	Promoter	5	1921548	1925407	3860	2	AT5G06300	AT5G06300.1	585	4.42881	4.12928	3.52356	2.72391	1	1	0	0	gem10_rep_count01-bZIP1_and_bZIPC-gem_10_rep-5:1924721	gem10_rep_count01-bZIP1_and_bZIPC-gem_10_rep-5:1924721	AAGATATATGTGTGTAATAATGTAAATCACTGAAAATACAAAAAATTATCTAAAAAAAAGAGGTCATGCAAGAGTGCTGCTCGAGTGACAGGCGGGTTACAGCTAAGCATAGTAGAAATCACTATTTTCTCATCCCTCTCTCTCATGCCAATAACATTAAACCATAACACAAATTCGATTTCACAAAGTAAAAAATTGAAA
5	10689867	10690161	295	*	5.79779	7.29028	1.49249	0.156364	9.54499	1.04229e-09	6.31617e-08	Distal Intergenic	5	10683218	10683926	709	1	AT5G28660	AT5G28660.1	6649	5.82739	5.76818	6.15987	6.28964	1	1	1	2	gem10_rep_count01-bZIP1_and_bZIPC-gem_10_rep-5:10690013	gem10_rep_count01-bZIP1_and_bZIPC-gem_10_rep-5:10690013	GTCTTTGGTTCGAGGAACGCCAAGCGCACCAATAACCTACCTGGTGGATTTGGTGGCCCAAGGAGAGAGGTTAGGGTCGATGCGCTGCAGCGCCAACAGGATGCCACGTGGCAGAGTAACAACCCGTCCCGTGGGACCCGCCCACGTGGCCACACTCTGCCACGTGGCATCCTGTTGGCGGGTCCCACGGGACAGGTTGTTACAGAATGTCTCTTGATTGTTTTAGATCAATATGTGACATAATGGAAACAAGTTATGGATTACAACCTACATTGAATGTTAGCATTGAAGAGTG
2	17987049	17987249	201	*	4.37856	5.87018	1.49162	0.383593	3.88854	0.000683007	0.00356934	Promoter	2	17985382	17986775	1394	2	AT2G43261	AT2G43261.3	-274	4.62784	4.12928	3.08746	3.56179	1	1	0	0	gem10_rep_count01-bZIP1_and_bZIPC-gem_10_rep-2:17987148	gem10_rep_count01-bZIP1_and_bZIPC-gem_10_rep-2:17987148	TTTCCTTTGACGTCATAATGCAACTTAGCTTATACCTAACTATAAAAAATGGAAAATGCCAACTTACTTACATATGACATTTGACAAGGCACTTAGCTGTAACTAACTACAAGTTTAACCTTCCTTACGCGTGAAAATATTACGTATTTTCCAACTAGATAAAGTTTATTTCATGCTCTTCTTAGTTACTAAAAGATTGTT
4	564622	564822	201	*	3.69238	5.18284	1.49046	0.505554	2.94817	0.00694739	0.0240076	Promoter	4	564760	566408	1649	1	AT4G01360	AT4G01360.1	0	3.1753	4.20945	1.32193	2.51993	0	0	0	0	gem10_rep_count01-bZIP1_and_bZIPC-gem_10_rep-4:564721	gem10_rep_count01-bZIP1_and_bZIPC-gem_10_rep-4:564721	AGAGCGTTATGCTGACAAATGTCAACGATTGAGTGGAAAAATCTACTATAACTGAGACATCAGAACCGTAAACGTGTGTATTTGTCTCTATTCTTCGTCACTGCCGCGTAGGTGAAACGGAAAAATCCTTTACAACTACCAAAACCAACGCGGGACTTAAAGTAGCGATTGCGTTGATCTGCAGCACACGGCACGTTTCTT
1	6601313	6601513	201	*	4.21387	5.70333	1.48946	0.411517	3.61945	0.00134549	0.00630226	Promoter	1	6602105	6606028	3924	1	AT1G19110	AT1G19110.1	-592	4.07018	4.35755	2.90689	3.06088	0	0	0	0	gem10_rep_count01-bZIP1_and_bZIPC-gem_10_rep-1:6601412	gem10_rep_count01-bZIP1_and_bZIPC-gem_10_rep-1:6601412	AGAAGATTCAGCAAAGTTATGGAAAATATATAACTTTCTAAAATTTTTAGTTTTACTCACAAAAACTCTTTAAACTAATGACCATGACTTGGCGCTGTGTCACCGACCATCCGAGAGTAATAACGAGTTTTGGTAATTAGTTTCCAGCGGTTACAATATAGTGAGAATCATCACTAATAAAAAACGTTATTATTTCTGTAA
5	2511142	2511342	201	*	6.75143	5.26212	-1.48931	0.212739	-7.00065	2.82065e-07	5.19277e-06	Promoter	5	2511357	2513176	1820	1	AT5G07860	AT5G07860.1	-15	6.78176	6.7211	2.16993	1.99575	1	1	0	0	gem10_rep_count01-bZIP1_and_bZIPC-gem_10_rep-5:2511241	gem10_rep_count01-bZIP1_and_bZIPC-gem_10_rep-5:2511241	GATTAAAGATTAATACAAACTCCTAAGACTAATGTTATTCAATTAGAATAAAGATCATATATATGATGACATCATTGATGATGACCAGCATATCAAATTGTGCAGGAACATACATATAGATATGATGACATCATTGATGATGATAGCTATCTATAATCATATTATATGAATATATTATTTGGATTGTTTATGTAAGCGAGT
2	17572395	17572595	201	*	6.05446	4.56616	-1.4883	0.408142	-3.64652	0.00125724	0.0059706	Promoter	2	17572305	17574679	2375	1	AT2G42150	AT2G42150.1	90	5.90924	6.19967	2.45943	-1.13634	1	1	0	0	gem10_rep_count01-bZIP1_and_bZIPC-gem_10_rep-2:17572494	gem10_rep_count01-bZIP1_and_bZIPC-gem_10_rep-2:17572494	AGAAGAGACACATTCATTAACAATTCATACACCTTTGTTCAAATCAACGAATAAGCTTCTTTATTTTAATGGCAAAGCCGGAAAATGACGTCACCTTAACCGAGAAACAAACATGGAGCACATGGGAAGAGCTTCTTCTCGCCTGCGCCGTACACCGTCACGGTACCGAATCATGGAACTCTGTTTCCGCCGAAATCCAGA
5	19556895	19557095	201	*	3.77404	5.26212	1.48808	0.472753	3.14769	0.00430597	0.016437	Distal Intergenic	5	19552142	19555531	3390	2	AT5G48230	AT5G48230.2	-1364	4.02451	3.52356	2.16993	1.99575	0	0	0	0	gem10_rep_count01-bZIP1_and_bZIPC-gem_10_rep-5:19556994	gem10_rep_count01-bZIP1_and_bZIPC-gem_10_rep-5:19556994	TATGGTATTGGCAACATAACTTATATTTATTTGTGTATGTCGGTATGTTATAACAATATATAGTGTAGCTAACAAGACATTTTTAAAGTATGCATGTGTGACTAGATGATGACATCTCTTTCGTATAAGTAGCAAACATTTATCCATTTTTGTGCTCATATAAACTTATTAACATAAAAATCTAAAATTGAAAATAAGATA
5	2860916	2861116	201	*	7.08074	5.59353	-1.4872	0.201157	-7.39325	1.12436e-07	2.48639e-06	Promoter	5	2858849	2860558	1710	2	AT5G08790	AT5G08790.1	-358	7.16712	6.99435	3.52356	1.99575	1	1	0	0	gem10_rep_count01-bZIP1_and_bZIPC-gem_10_rep-5:2861015	gem10_rep_count01-bZIP1_and_bZIPC-gem_10_rep-5:2861015	GGCGGAAGTTGTAGTTTTGACTGGTGATTGGACAGTTTGATGAAACTACGGTGAGCATCTCCGCAGCTGATTAATTTCCTTCTTCAGGCGAAGCTTTGCGTCATGATGGATGACGTCATTTAAAGTTGCAATCGCCAATCATAGTCACTAATTATAAATACTCTCGACTAATAATACTACATTCACATAAATAAAAACATT
5	8597797	8597997	201	*	7.05807	5.57089	-1.48718	0.186811	-7.96086	3.08185e-08	8.62994e-07	Promoter	5	8595209	8597761	2553	2	AT5G24950	AT5G24950.1	-36	6.88251	7.23362	2.90689	2.51993	1	1	0	0	gem10_rep_count01-bZIP1_and_bZIPC-gem_10_rep-5:8597896	gem10_rep_count01-bZIP1_and_bZIPC-gem_10_rep-5:8597896	ATTTATTTATGTGTTGGGTGATTACTAGTTACTGATTAGTTGGAAACACACAAACTTTAAAACTACTCATCAATAAGCTAAGTGGACCTCAAGCTGACGTGTTTTTAGCTTGTGTGAGAGTTAGACTCTTAGAGACAAGTGTTTCACAAGATTTCATTTGGAGAAATGCATACACATGCAATAAAATGCATCCTATTAAGA
1	4083915	4084115	201	*	3.95623	5.44255	1.48632	0.458027	3.24505	0.00339838	0.0135458	Promoter	1	4084162	4085036	875	1	AT1G12080	AT1G12080.1	-47	4.15758	3.75489	2.90689	1.99575	0	0	0	0	gem10_rep_count01-bZIP1_and_bZIPC-gem_10_rep-1:4084014	gem10_rep_count01-bZIP1_and_bZIPC-gem_10_rep-1:4084014	ATTTTTTTATTTATATGTAAAATATAATTTAATTTCCTAGTTGAAAATTGATAAATCTATTTTTTACAAGTAATGGTTAAGTGGTGATGTTCTAAATCTATGTGGCATGAGGTGTAAAATTGTACATTATTTTTTTATATAAGCAAAAAAGGTTCTTTCATGTGCAATACTCATCATCATGGTTCTTTATAGAAATTAATT
3	5475304	5475504	201	*	3.52282	5.00859	1.48576	0.504681	2.94396	0.00701714	0.024148	Promoter	3	5473366	5475347	1982	2	AT3G16160	AT3G16160.1	0	3.40179	3.64386	2.70044	0.429704	0	0	0	0	gem10_rep_count01-bZIP1_and_bZIPC-gem_10_rep-3:5475403	gem10_rep_count01-bZIP1_and_bZIPC-gem_10_rep-3:5475403	ATTTTTTTTTTGGCCAGCTCCAAGGGGTTTTCTAAGAAACAAAAAGGTTCTGTGAACAACGCGAAGGTATTCAAAAGCGAGAGAGAGTGATCTTGGAGGGAATGATGATGTGTTGATGACGAAGATGGAGTTGGATTAAAGAAATCTAATTTCATGATTAATAATTTAATATAACAAAATTAGTCTTCTCCAATGCTCAAA
3	10254327	10254527	201	*	7.43546	5.95009	-1.48536	0.14494	-10.2481	2.57122e-10	2.23992e-08	Promoter	3	10254886	10255290	405	2	AT3G27680	AT3G27680.1	763	7.44046	7.43045	3.52356	3.45208	1	1	0	0	gem10_rep_count01-bZIP1_and_bZIPC-gem_10_rep-3:10254426	gem10_rep_count01-bZIP1_and_bZIPC-gem_10_rep-3:10254426	GCTTATTGTCGAGGATGGTCTAAAATAGAGTTGGATTAAAACACTACCGTCTTGCTCGCTGACATGCCCATATTCCACAGCCACAAAATCTTCAACTGACACGTGGCATAACTAAAGCCTCTACATATCTCAGGCACGTGAATCTACTTTGTGAAAACACTGAATCCAATGTTTCCAGTGTGTGCATAGAGTTTTATTTTT
3	7872910	7873110	201	*	7.13962	5.65439	-1.48524	0.174738	-8.4998	9.38162e-09	3.30972e-07	Exon (AT3G22260.4/AT3G22260, exon 7 of 9)	3	7874145	7878812	4668	1	AT3G22270	AT3G22270.1	-1035	7.11434	7.16491	3.24793	2.51993	1	1	0	0	gem10_rep_count01-bZIP1_and_bZIPC-gem_10_rep-3:7873009	gem10_rep_count01-bZIP1_and_bZIPC-gem_10_rep-3:7873009	GAGCAACTGCATCTTGAAGACTCATCAACAAATTTTACCTTTATTCGCTCACATTTCGTTACTTTTTTTACTTGAATGACTGGCTGACTCAGCATTACTGCAGTTCGAAGCCAAGATCTGCTTAGTCACATCCTTTCGGGATCAATCCTACATCGAGATTCTTCCTCATAACAAGAACCCTCTTAGAGGTACAAAGCCCTC
5	15578337	15578537	201	*	3.7612	5.24529	1.48409	0.47099	3.151	0.00427167	0.0163275	Promoter	5	15578749	15579702	954	1	AT5G38910	AT5G38910.2	-212	3.87855	3.64386	2.45943	1.6375	0	0	0	0	gem10_rep_count01-bZIP1_and_bZIPC-gem_10_rep-5:15578436	gem10_rep_count01-bZIP1_and_bZIPC-gem_10_rep-5:15578436	CAAATAACCGACTACAACAATATTAAGTAAAGGAAAAGACCTTCCCGAGCATCAGCATGACGCGGACTACACCTTTGAAGATTATTAATTAGAGTGAACAAGTGTAATTCGTTAAAAGGTGAAGAATAATAATTAAACAAACCTTTGACGTATGTATAACTTGTTAATCACCAACACTTGCCATTTCAAACTTCAAATGCA
4	18442174	18442374	201	*	6.53349	5.05235	-1.48115	0.279676	-5.29595	1.87658e-05	0.000173424	Promoter	4	18441756	18443000	1245	1	AT4G39756	AT4G39756.1	418	6.58317	6.48382	0.584963	2.72391	1	1	0	0	gem10_rep_count01-bZIP1_and_bZIPC-gem_10_rep-4:18442273	gem10_rep_count01-bZIP1_and_bZIPC-gem_10_rep-4:18442273	GCAAACATAATACTCCATCCTCCGTCATGTGGGTTCGTGATAAGACTAGTATTTATGCCTGGCGTAAAGCCCCTAGTATGACAGTAGCTCGTGCCAATGTTTTTGCTTATGTCATCAATGGGAAAATATACGTAATGGGAGGTTGTGCCGCAGATGAATCTAAGTATTGGGCTGAGGTATTCGACCCAAAGACTCAAACTT
3	9394482	9394682	201	*	7.2627	5.78247	-1.48022	0.159482	-9.28145	1.78973e-09	9.59609e-08	Promoter	3	9393511	9394334	824	2	AT3G25727	AT3G25727.1	-148	7.19	7.33539	3.08746	3.20355	1	1	0	0	gem10_rep_count01-bZIP1_and_bZIPC-gem_10_rep-3:9394581	gem10_rep_count01-bZIP1_and_bZIPC-gem_10_rep-3:9394581	TGAGTGTTGACATATGATCGTTATTACCTGTAATAGTATTAAAATTATTGTTATATGGGATTTGGCCATACAAGCGACCGACCTAAATATGGAAAGTAAGATGACGTAAGCAAAGCTTATAAAATTTATTTTCCACCTATCACGTTTTTGATCGATGATACGAAGCTATACTAAGTTTTTATTTTTTTAATTCATCAGTAA
4	10259464	10259664	201	*	7.1835	5.70433	-1.47917	0.18117	-8.16454	1.95714e-08	6.0193e-07	Promoter	4	10259600	10263822	4223	1	AT4G18640	AT4G18640.1	0	6.9704	7.3966	3.24793	2.72391	1	1	0	0	gem10_rep_count01-bZIP1_and_bZIPC-gem_10_rep-4:10259563	gem10_rep_count01-bZIP1_and_bZIPC-gem_10_rep-4:10259563	AATTCGATTTTAAAATAACAAAATTAGAGAGTGAGAATAGATTTGGATACTAAAATTAAAAATACATAAATCGTTCATTTTGTGTTTTAAAATACTTATGGTGACGTGGCTTAGTGTAGTATAGTTAAGCACGTATAATTATTAAAAAAAAAAAATAGAAACCAAAAGTAAACTACAAGAAAATTAGGGGTTGTGAAATTG
5	13398111	13398311	201	*	4.18473	5.66357	1.47884	0.423276	3.49379	0.0018409	0.00815431	Distal Intergenic	5	13386852	13387175	324	2	AT5G35120	AT5G35120.1	-10936	4.24018	4.12928	3.52356	2.2818	0	0	0	0	gem10_rep_count01-bZIP1_and_bZIPC-gem_10_rep-5:13398210	gem10_rep_count01-bZIP1_and_bZIPC-gem_10_rep-5:13398210	CAAGACAACCACTCGATCACATCACTCGACCCCCTGGTCGAGTATCATCACGTCCACCACATCACCTTCACTCGATCATACTACTCGACCACATGGTCGAGTACCTACATCACCTCCAGCTCATCACTCGACCACTCACTCGACCACCTGGGTCGGGTACCATTCTTAATCCGTCCCAATACTGCGTCGTTTTGAGTATTA
1	29736572	29736772	201	*	7.16385	5.6851	-1.47874	0.220105	-6.71835	5.53063e-07	8.96225e-06	Promoter	1	29735952	29737009	1058	1	AT1G79040	AT1G79040.1	620	7.17287	7.15482	1.80735	4.08597	1	1	0	0	gem10_rep_count01-bZIP1_and_bZIPC-gem_10_rep-1:29736671	gem10_rep_count01-bZIP1_and_bZIPC-gem_10_rep-1:29736671	GTAGATAAGAAAGAACCATGGATTACGTAGTAGATGATTGATTTTTAATGTTTGGGTTGCAGTCCTATTTACAACGAGAACGAGTGGTCAGCGAGTGGTGACGTGTACAAGGGAGGAGTCACCGGATTGGCAATTTGGGCGGTAACTCTCGCCGGAATTCTTGCCGGAGGTGCTCTTCTTGTGTACAACACAAGTGCTTTG
5	12765194	12765323	130	*	4.4927	5.97112	1.47842	0.356215	4.15037	0.000350914	0.00205049	Distal Intergenic	5	12784839	12787298	2460	1	AT5G33806	AT5G33806.1	-19516	4.62784	4.35755	3.85798	3.20355	1	1	0	1	gem10_rep_count01-bZIP1_and_bZIPC-gem_10_rep-5:12765258	gem10_rep_count01-bZIP1_and_bZIPC-gem_10_rep-5:12765258	CTGGTGGCGACAGCCGGCCATGAGTCACTGCCCACGTGTCGTCGTACCGCAAGCAGCTCTGTGGCCGATCGGCAGCCACAAGATTATGGCGGCCCGACATGACTGTTTCTCAGCCAAAGAATGTTGGAGC
1	5727404	5727604	201	*	6.48619	7.9645	1.47831	0.124392	11.8843	1.24288e-11	2.72847e-09	Promoter	1	5726368	5727406	1039	2	AT1G16730	AT1G16730.1	0	6.64147	6.33092	7.56605	7.63724	1	1	1	1	gem10_rep_count01-bZIP1_and_bZIPC-gem_10_rep-1:5727503	gem10_rep_count01-bZIP1_and_bZIPC-gem_10_rep-1:5727503	CACTTAAATTCTGTTTCCGGAAAAGTAATAATGGTTCTGTTTTTGTTTGTTTCCCGGGAAAATGAAGCAGAGTTGGAAAGCTTGTGACACGTGGTAATGACATGGCAACACGTGTCCTCTGTCGGGAGTTACTGGATGGGATAGTGGGCTTTGTTTAGTTTGTGATGTTATATAATAAAGGCCCAGTAGATGGAGAATTGG
1	17618594	17618794	201	*	3.98625	5.46204	1.47579	0.449413	3.28382	0.00309094	0.0125482	Promoter	1	17616069	17618991	2923	2	AT1G47840	AT1G47840.2	197	4.11451	3.85798	2.70044	2.2818	0	0	0	0	gem10_rep_count01-bZIP1_and_bZIPC-gem_10_rep-1:17618693	gem10_rep_count01-bZIP1_and_bZIPC-gem_10_rep-1:17618693	TCAACAAAAGTCAAGATCATCTCGAGATCTCCTCCTCCTTCAACAGCTAGACCATCTCGCATGTCATCAGCAATGGCGTTGGCTACGTTGCGTAGGTACGGTGTAGGAGTGGCGCAGTCTTTCTGAAACTTGGTCAGTATAGGACACGTCGAAGCAGAGTTAGATCGGACGGCGGACATCACGATGTAATTGGAGCGTGGT
2	19371269	19371469	201	*	3.87918	5.35484	1.47566	0.471335	3.1308	0.00448557	0.0170109	Promoter	2	19368798	19370478	1681	2	AT2G47180	AT2G47180.1	-791	4.11451	3.64386	2.90689	1.6375	0	0	0	0	gem10_rep_count01-bZIP1_and_bZIPC-gem_10_rep-2:19371368	gem10_rep_count01-bZIP1_and_bZIPC-gem_10_rep-2:19371368	GGCCCATTAATCTCTTAATGGGCCATATGAACCAATTCCATGGTGCGTAGTGAACACTCGTGGGCTCCATCGAAGATCCAATTCCTTTCTCTTTCCTTATTGGATATACAGTCACTTCTTCTCAGATGTCGGTAGAAATGTCTCGCGTCACATTTTCCACAAGTCCTTTTTAACTTTCATTGATTTTTTAAAAAATTTGTC
1	11738030	11738230	201	*	4.53929	6.01485	1.47557	0.343832	4.29153	0.00024466	0.00151982	Promoter	1	11738118	11739326	1209	1	AT1G32460	AT1G32460.1	0	4.46386	4.61471	3.39232	3.84784	0	0	0	0	gem10_rep_count01-bZIP1_and_bZIPC-gem_10_rep-1:11738129	gem10_rep_count01-bZIP1_and_bZIPC-gem_10_rep-1:11738129	ACTAAGATTACGATGTGTAAATGCTAAATATAAGAGAAGATAAAGGACCTAGTTGTCAATAAAAAGCACCACTTGCTAATTGAAGATCATTGTCTACGTGTGAACGAGCTGGCAAAGAATATTAAACCCCTTTTTGGTCAAATAAAAAAACGTGTAAACATAAATCTTTTGGTAATAAAAATCAAAACCAAAATATTATCC
3	20183186	20183386	201	*	4.19996	5.67541	1.47545	0.430376	3.42829	0.00216568	0.00932641	3' UTR	3	20183517	20185202	1686	2	AT3G54520	AT3G54520.1	1816	4.11451	4.2854	3.85798	1.99575	0	0	0	0	gem10_rep_count01-bZIP1_and_bZIPC-gem_10_rep-3:20183285	gem10_rep_count01-bZIP1_and_bZIPC-gem_10_rep-3:20183285	TAAGCCAACCATTGCTTGGGACAGACTCCATTTGAGTCTAAAGGTGAACTGGTTTGAAAACCTTGTCTTCTTAGTCAGGGATTTTGAAGCTCCTCCACGCACGCACGTCCTCATGTGTTGTCACTTTAGATCAGTGAAGGCTATATATGGCCAAAATGCTTATAGAGAGAATGCTGAATGCTTCTTTTTTTAGGTTGTTTA
1	27097714	27097914	201	*	3.58253	5.05698	1.47445	0.486812	3.02879	0.00573307	0.0206196	Promoter	1	27097703	27100202	2500	1	AT1G71980	AT1G71980.1	11	3.77274	3.39232	2.16993	1.15787	0	0	0	0	gem10_rep_count01-bZIP1_and_bZIPC-gem_10_rep-1:27097813	gem10_rep_count01-bZIP1_and_bZIPC-gem_10_rep-1:27097813	TATCTTTAGAATTTAGAGATAAAACAAAAATTGTTAAACCAACAAATGGATCCACAAAACAAAACCATGAGCTCTGAAGTCAATCTCACCAGTCACCATGACTCACTTACTACGTGTATCTGTCTTTTTTACATATATTTTGAAAGTTTCATCCTTTATCCCGATGGATGCGAATAATACAAATAACCTAACAAAACTCGA
4	5173991	5174191	201	*	7.39198	5.9184	-1.47358	0.154063	-9.56482	1.0011e-09	6.16285e-08	3' UTR	4	5174523	5175476	954	2	AT4G08190	AT4G08190.1	1285	7.43081	7.35315	3.08746	3.75872	1	1	0	0	gem10_rep_count01-bZIP1_and_bZIPC-gem_10_rep-4:5174090	gem10_rep_count01-bZIP1_and_bZIPC-gem_10_rep-4:5174090	TAACGTTACAAGCCTATTTATATGTAACATGTTAACGACCAGTCCCAATGGACATGGAAAAGGTTGTGTTTAGTCGAGTGAGTAAATAAGTCATGCCTCGTCAGCATTTTTTATGGTTAGCACTTTAGTAAGAATTCACGTAATTAATTTGAATTTCGTTACTGGTTAAGATTGAAATAAGCACTATCTCATTCTATGGGT
4	10059858	10059967	110	*	4.01219	5.48408	1.47189	0.446475	3.29669	0.00299501	0.0122359	Distal Intergenic	4	10061214	10062893	1680	1	AT4G18170	AT4G18170.1	-1247	4.07018	3.9542	2.16993	2.90233	1	0	0	0	gem10_rep_count01-bZIP1_and_bZIPC-gem_10_rep-4:10059912	gem10_rep_count01-bZIP1_and_bZIPC-gem_10_rep-4:10059912	AATTAAGATGCTCTTTTACTTGCAAACAGAAAGTTCTAATGTGAAAAAGAAATTGTTATTGCGTAATCATGATCTCACTTATCCGTCAGCATAAGTAACGATCCACTCCA
1	6678865	6679065	201	*	7.18954	5.71946	-1.47007	0.168097	-8.74538	5.52679e-09	2.20925e-07	Promoter	1	6679281	6680252	972	1	AT1G19320	AT1G19320.1	-216	7.18431	7.19476	2.70044	3.33322	1	1	0	0	gem10_rep_count01-bZIP1_and_bZIPC-gem_10_rep-1:6678964	gem10_rep_count01-bZIP1_and_bZIPC-gem_10_rep-1:6678964	AAATTAACGTTTTCAAAAAAGGAAATATAGTGTTATTGAAAAACACATGTATGACATTTATTTGGGAGCATTTTGCAAAGTAAATGTTGCTACCTGACACGTCATATTTGCCAATTTATACATCTCTTGTAGATTTTCTTAATTACATAAAAAGATAAACTTTCATATTTGCTAACAAAATATGAGGGGAAAAAATCAGCT
5	4827621	4827821	201	*	3.80657	5.27646	1.46989	0.477187	3.08033	0.00506613	0.0187203	Promoter	5	4828499	4830982	2484	1	AT5G14930	AT5G14930.2	-678	3.65894	3.9542	1.32193	2.90233	0	0	0	0	gem10_rep_count01-bZIP1_and_bZIPC-gem_10_rep-5:4827720	gem10_rep_count01-bZIP1_and_bZIPC-gem_10_rep-5:4827720	AAGAACGTATGTATGAGAGCGTGCGTCACGTGCTGCTACCGCTGCAAGTGTGTTCCCCCAGGCACCTACGGTAATAAGGAGAAGTGTGGATCTTGTTACGCCAACATGAAGACACGTGGTGGAAAATCCAAATGTCCTTGAACCTTTATATGACGATGGTTGTTAAACGAAATAATTTAAATCAATGGAGTTTTTATAAGT
1	22783516	22783716	201	*	3.86397	5.33215	1.46819	0.467767	3.13871	0.00440057	0.0167651	Exon (AT1G61690.1/AT1G61690, exon 3 of 3)	1	22780732	22781388	657	2	AT1G61688	AT1G61688.1	-2128	3.59865	4.12928	2.16993	2.2818	0	0	0	0	gem10_rep_count01-bZIP1_and_bZIPC-gem_10_rep-1:22783615	gem10_rep_count01-bZIP1_and_bZIPC-gem_10_rep-1:22783615	TTATGAGCCAGAATCTCTTGTTTAAGGGTGTTCTGAGGAGATGTATTTTGAATCGAAGCTGATTGAATATGACTGGGCTCTGACTCTTCACGTGCCACTCTTTGTTCAGCGCCGTGATTGTTTCCTGAACGAAAGCCTGACATAGTCTCAGCATTTCCTTTTTCTGCATGAATTTGAGACCTCTCAGAATGCTCACCAGTC
1	4126022	4126222	201	*	4.3187	5.78336	1.46467	0.390844	3.74744	0.000975572	0.00481782	Promoter	1	4125990	4128310	2321	1	AT1G12160	AT1G12160.1	32	4.27984	4.35755	3.39232	2.90233	0	0	0	0	gem10_rep_count01-bZIP1_and_bZIPC-gem_10_rep-1:4126121	gem10_rep_count01-bZIP1_and_bZIPC-gem_10_rep-1:4126121	ATCTTTTTAAGGAAACTGATAGTTTGACATTAATTGACTTGACACTATGACCAGCGTAATCACCTCACGTGCTCGTCACGTGGCCGTGATCGGACTAGGAGCCGCCGGCCTCGTGGCGGTTCGAGAGCTTCGTCGTGAAGGTCACACCGTCATCGGTTTCGAGCGTGAGAAACATGTTGGTGGACTCTGGGTGTACACTGA
5	8643523	8643723	201	*	7.46732	6.00287	-1.46445	0.14787	-9.90359	5.06577e-10	3.70693e-08	Promoter	5	8643662	8647058	3397	1	AT5G25080	AT5G25080.1	0	7.3916	7.54303	3.85798	3.33322	1	1	0	0	gem10_rep_count01-bZIP1_and_bZIPC-gem_10_rep-5:8643622	gem10_rep_count01-bZIP1_and_bZIPC-gem_10_rep-5:8643622	TTTTAATAATTCATAAAAATAAATTCACTAGTTTAATGGGCCTTAAATGTTTGACTTGTCTTGGGCCTATTAACGGCCCATATTTGATAATGCTGACGTCACTCTTTCCCGATTGTGTTAGCGCCTCTTCATCTCCATAAAGATAAAAATTTCAACACTTGTCGGCGACTCAGAGAATCTAACCGGAAACCTAATCTCTTT
5	21492214	21492414	201	*	8.10613	6.64277	-1.46336	0.117026	-12.5045	4.25561e-12	1.33822e-09	Exon (AT5G53010.1/AT5G53010, exon 19 of 33)	5	21488490	21496537	8048	2	AT5G53010	AT5G53010.1	4123	8.01996	8.19229	5.22882	4.57601	1	1	0	0	gem10_rep_count01-bZIP1_and_bZIPC-gem_10_rep-5:21492313	gem10_rep_count01-bZIP1_and_bZIPC-gem_10_rep-5:21492313	TATCTTCTCAACAACATTGTAGACAAGGTTATGTTACCTGTAGTGCCACGCCTCCATATTTCTTTTTCGGGTTGAATGGTATAGTATGACGGACTAATGATGCTGACCTGGCATCATCAAATTTCATTCCCAACTACAACATACGAGTAACTAAGTGTCATTAATTATAAACTTAATCACTATAGCAAGTAGTAATGTAAG
3	18215582	18215782	201	*	7.9564	6.49367	-1.46272	0.116964	-12.5058	4.2467e-12	1.33822e-09	Promoter	3	18211863	18215743	3881	2	AT3G49140	AT3G49140.1	0	7.90437	8.00843	4.42626	4.76959	1	1	0	0	gem10_rep_count01-bZIP1_and_bZIPC-gem_10_rep-3:18215681	gem10_rep_count01-bZIP1_and_bZIPC-gem_10_rep-3:18215681	CCTCTCGCTCTCTCTATCTCTGAGCTCAGAAGCTGGACAAAGATTTGCAGATTAGGCTATCATCTATTTGGTGAATTTTCCTTACCGGTGATGACGTGTCATATTCTCATTCGTCGAAACCCAACTAGATATTGTCTAAAAAGTGTAACTTTCACTTTCACCAAAACGCTGCGTTTTTGTAAAGTTAACATTTATTAATTT
1	8310125	8310320	196	*	5.79141	7.25248	1.46108	0.158481	9.21928	2.03587e-09	1.03324e-07	Promoter	1	8308965	8310916	1952	2	AT1G23390	AT1G23390.1	596	5.84134	5.74147	6.11894	6.17619	1	1	1	1	gem10_rep_count01-bZIP1_and_bZIPC-gem_10_rep-1:8310222	gem10_rep_count01-bZIP1_and_bZIPC-gem_10_rep-1:8310222	AATCTATCCTCCTCGAAATCGCACACACCTCCGGCTATAATCAGGCTCCGTCCGACTACAGCCACGATTGGATCGATCCTCCAAACTCTCGGCGGTGCCACGTGTTGCCAAGTCAGATGAAACGCGTCGGTTGAGAAAGAGAATCTCGCCGGAGATAAAGCGTAGAGCAACGTGGAGTGAGAGGATCGAGCAACGG
2	18479576	18479775	200	*	4.9177	6.37729	1.45959	0.300599	4.85561	5.76908e-05	0.000447787	Promoter	2	18479053	18480361	1309	1	AT2G44810	AT2G44810.1	523	4.53161	5.30378	4.04439	4.67608	0	1	0	0	gem10_rep_count01-bZIP1_and_bZIPC-gem_10_rep-2:18479675	gem10_rep_count01-bZIP1_and_bZIPC-gem_10_rep-2:18479675	TGGTTGAGAGCGGGTTTTTAAGCTTGTATACTTCAGGTGTTCACAGTTTGAGAGACATGGTAAGAGAAGAGATCGCAAGGCTACTCCAATCTTACGGCGACGAGCCGTTAAGTGTAACGATAACCGGTCACAGCCTCGGCGCTGCGATCGCGACACTAGCAGCTTACGATATCAAAACGACGTTTAAACGTGCGCCTATG
1	29595509	29595709	201	*	6.07711	4.62517	-1.45195	0.414805	-3.50031	0.00181133	0.00804782	Promoter	1	29596478	29598662	2185	1	AT1G78690	AT1G78690.1	-769	5.84134	6.31288	2.70044	-1.13634	1	1	0	0	gem10_rep_count01-bZIP1_and_bZIPC-gem_10_rep-1:29595608	gem10_rep_count01-bZIP1_and_bZIPC-gem_10_rep-1:29595608	CACTGCGGTATCCTATCATCTATTAAAGAAAATCTCTGTACTATACTCTGCAGAAAAATGCATTCGAGTGGGGATCATCTAAAATTCCACACTCTGAGGACGCGATCCAGGTGACTCAGCACGCCGCAAATCATCTAGTCAGGTTAGTTCTCTATCCATTTTTTTGAAATAATTGATAAGAGAGTGCACCAACTCTGATTG
3	2056024	2056224	201	*	7.7627	6.31247	-1.45023	0.127036	-11.4159	2.86854e-11	5.29768e-09	Promoter	3	2052747	2055666	2920	2	AT3G06590	AT3G06590.4	-358	7.70841	7.81698	4.04439	4.41135	1	1	0	0	gem10_rep_count01-bZIP1_and_bZIPC-gem_10_rep-3:2056123	gem10_rep_count01-bZIP1_and_bZIPC-gem_10_rep-3:2056123	CTAAAGATGTTTACGAAAAGAGAAAACAAACAAACTTGTATAAAGGCCGATACTTTGGTGGAATGGAGGAGGAAGGTAGATTCAAACGAAAGGATGACGTGTCATATTACTATTGGAGAAATCCATTTACGACTTATAGTGGTCGTTTAATGGACTGACAGGGCAAAAAGAGAGGGGCCAAAAACTCAAAACTTTGGATTT
5	4066754	4066954	201	*	7.66138	6.21187	-1.44951	0.133761	-10.8366	8.34704e-11	1.02229e-08	Distal Intergenic	5	4062666	4065075	2410	2	AT5G12870	AT5G12870.1	-1679	7.6468	7.67596	3.75489	4.28995	1	1	0	0	gem10_rep_count01-bZIP1_and_bZIPC-gem_10_rep-5:4066853	gem10_rep_count01-bZIP1_and_bZIPC-gem_10_rep-5:4066853	AAATCTTTAGTAATTTTACAACTAAGCTTTTAATGAAGTAATACTACTCTTAAAATATTAAAATTTAACTCTATATATATTCATAAAGACACGTCAGCTAAATCTAACAAGAAACCGTTAGTGTAACTCTAAAGTCTAAACACACAAAATAATCTCATTAAAAGTAAGAATACAGTAGTGTGAGGTTAACAACTGTAGAAG
1	29993007	29993207	201	*	7.01867	5.57029	-1.44838	0.18364	-7.88705	3.63793e-08	9.936e-07	Promoter	1	29990440	29993058	2619	2	AT1G79700	AT1G79700.4	0	6.88251	7.15482	2.70044	2.72391	1	1	0	0	gem10_rep_count01-bZIP1_and_bZIPC-gem_10_rep-1:29993106	gem10_rep_count01-bZIP1_and_bZIPC-gem_10_rep-1:29993106	TTTATCAAAATGTGTATTTTTTTGCAACTTATATAAAAAAATAGGATATTGGCAAGAAAAAAAAAAAACTCACCTAGATAAACTGCACTTGATGAGTCAGCATTCATCATCCATTGCACATCACCATCATCAAAAATACCAAATTAAAAAAATATATGAAAAAGATCAAGAATCAAATCAAGAACAGTCGAAGGACAAAGT
1	24355820	24356020	201	*	5.54987	4.1026	-1.44727	0.44215	-3.27326	0.00317192	0.0128143	Distal Intergenic	1	24354771	24355351	581	1	AT1G65490	AT1G65490.1	1049	5.49982	5.59991	-1	0.429704	1	1	0	0	gem10_rep_count01-bZIP1_and_bZIPC-gem_10_rep-1:24355919	gem10_rep_count01-bZIP1_and_bZIPC-gem_10_rep-1:24355919	GGTCTTACCTTTTTAGCCTGTTATTGTTGGGTTGTAACAAGAAAAAAAAAGGGGATAAGCAAAAGAGAGCATGACAGGCACAGTACACTAATAGTCTAGTCATCACGTAGTAATCAATACCAAAATGTCACCTAGTAAGCAAAAACTCCATGCAATGTCTATATCGAAGAAAAAAAAAAAAAAAAAAAAAAAGCATGATGA
1	658813	659013	201	*	6.68941	5.24338	-1.44602	0.220015	-6.5724	7.86317e-07	1.20696e-05	Promoter	1	655568	658216	2649	2	AT1G02910	AT1G02910.1	-597	6.65772	6.7211	1.80735	2.2818	1	1	0	0	gem10_rep_count01-bZIP1_and_bZIPC-gem_10_rep-1:658912	gem10_rep_count01-bZIP1_and_bZIPC-gem_10_rep-1:658912	TTGTTTATGAGAATTAGGGCAATGAGGTCATCGCCACTTTATTCAATCTTCTGATTAACAGTTTGTGAGTCACTTAAAGAACCTTCTTAGCAGAAGGCCTAGAAGTGATGTCAGCAACCCAAGCACTGACATGTGGACGCTCGTCAAAGAGTTTCTTAGTTGGTGTACCAAGCAAGTACTGAATCACAGGGATAGTGTGAA
1	18318416	18318616	201	*	4.38417	5.82845	1.44427	0.419528	3.44262	0.00209017	0.00905859	Exon (AT1G49490.2/AT1G49490, exon 1 of 1)	1	18317422	18320106	2685	2	AT1G49490	AT1G49490.1	1490	4.91037	3.85798	3.75489	2.72391	1	0	0	0	gem10_rep_count01-bZIP1_and_bZIPC-gem_10_rep-1:18318515	gem10_rep_count01-bZIP1_and_bZIPC-gem_10_rep-1:18318515	TAAACCGGAGGCGGCGGTGAGTGAACCGGTGGTGGTGGTGAGTAAATCGGTGATGGTGGTGATGGGGAAGGCATTGGTGGTTGTGGTGGTGGTACACGTGTATCCTCTACCTTGGGTGGTGGCGGAGAACGACGATTTTTAACCGGAGATGCATCATATGGATCATCCGGTGTTGGTCCTTGTGCTTCATTTGGTGGTGAA
3	7326197	7326397	201	*	4.21032	5.65279	1.44246	0.42463	3.39699	0.00233994	0.00993716	Promoter	3	7326355	7328581	2227	1	AT3G20910	AT3G20910.1	0	3.92879	4.49185	2.70044	3.06088	0	0	0	0	gem10_rep_count01-bZIP1_and_bZIPC-gem_10_rep-3:7326296	gem10_rep_count01-bZIP1_and_bZIPC-gem_10_rep-3:7326296	TAAATTAATTACACATACACTCGAATTTTAATATCTACTAAAAAAAAGTTATATGTTGCCGCCGTTCACGTGGACAGCACGTGGCAGCTAAAATTCAAAACGGAACAAAAAATACTTCTTACGACGACGATCAAATACAACAACAACAAAATAATATAATAAAATTCAATTCCATAAATATTTTTTTTTTTGTTCTTTCCT
5	8413025	8413225	201	*	8.09287	6.65065	-1.44222	0.107535	-13.4116	9.51149e-13	4.81157e-10	Promoter	5	8410229	8412512	2284	2	AT5G24580	AT5G24580.4	-513	8.0746	8.11114	4.78136	5.05564	1	1	1	1	gem10_rep_count01-bZIP1_and_bZIPC-gem_10_rep-5:8413124	gem10_rep_count01-bZIP1_and_bZIPC-gem_10_rep-5:8413124	CCTCCTTAATTTTCTATAGTAATTTAATCTTTCCTATTCTTAATTTTAATATAACTTCTAACCCAATGTTAGTTCGAGAAAAAGATGATAAGATGACGTGTCATCATCTCTACCCAACATTATGTTGTCAGCTAAATAATTTATTTACTAAGAAAATACTTATCATTTACAATACGAAGAGGTTTTATTTTTATGTTTTAT
2	18557006	18557206	201	*	7.3951	5.95431	-1.44079	0.165328	-8.71475	5.90124e-09	2.29635e-07	Promoter	2	18552173	18556674	4502	2	AT2G44980	AT2G44980.3	-332	7.45481	7.33539	2.90689	4.08597	1	1	0	0	gem10_rep_count01-bZIP1_and_bZIPC-gem_10_rep-2:18557105	gem10_rep_count01-bZIP1_and_bZIPC-gem_10_rep-2:18557105	GGGGAAATACTAAGATAATTATATGAAAGTCCATTTGGGGAAATAATCACAAAGCTTCCAAAATACAGACAAGTGGTGTGGATGGTGTGACGTCAGCAGATTCGGCATCGACGGCTCAAATGATGAGAAGAGAGACACGAAGGACCTACGCTCAATCACCTTTAATTCCATTGTTGGCAATATGGTCAAATATTAAACATT
2	4140031	4140231	201	*	4.61495	6.05526	1.44031	0.34061	4.22863	0.00028735	0.00173679	Distal Intergenic	2	4134895	4135888	994	1	AT2G10602	AT2G10602.1	5136	4.80363	4.42626	3.24793	4.15726	1	1	0	0	gem10_rep_count01-bZIP1_and_bZIPC-gem_10_rep-2:4140130	gem10_rep_count01-bZIP1_and_bZIPC-gem_10_rep-2:4140130	ACGCCACTTTTTATGGCAAATTTTAGCAGGATGTGTGCCAGTGACACAAAATTTATGGAATAGAGGCATAAATTGTGATAGAGGTTGCGCAAGATGTGGCGCCACATAGGAAACAATTAATCATACACTCTTTCAGTGTCACCCAGCTCGACAGATTTGGGCGCTTTCACAGATTCCCACGGCTATAAGAATTTTTCCCTC
3	6251195	6251395	201	*	3.99438	5.43413	1.43975	0.495048	2.9083	0.00763511	0.025794	Promoter	3	6251315	6254221	2907	1	AT3G18230	AT3G18230.1	0	4.59644	3.39232	1.80735	3.06088	1	0	0	0	gem10_rep_count01-bZIP1_and_bZIPC-gem_10_rep-3:6251294	gem10_rep_count01-bZIP1_and_bZIPC-gem_10_rep-3:6251294	AAACAGCTTTATATGTACTTTTTTTGTTGTCATTACGTTAATAAAATATAAATCTGATGGTACCAAATTTATAAATATAAATTACCTGGCGATGAATCATCATCTCTGTAAATTTCTCCAGCTCACTTTACTCTGCAGAGAATCTAACGTTTCATCTTTATTTTATTTTTATACAAATCACAATTTATTTTTCTTATTAAT
5	26926493	26926693	201	*	7.93767	6.49847	-1.4392	0.119064	-12.0876	8.70865e-12	2.20272e-09	Promoter	5	26926551	26930556	4006	1	AT5G67470	AT5G67470.1	0	8.033	7.84235	4.49185	4.7236	1	1	0	0	gem10_rep_count01-bZIP1_and_bZIPC-gem_10_rep-5:26926592	gem10_rep_count01-bZIP1_and_bZIPC-gem_10_rep-5:26926592	TTTTTTTAATCATTTTATTAAGTACTGGTAATTACTAATTAACGGATAGTTTAAAATAAGCAGATTAAACGATCCCGGAATGCTGACGTCAGCATCATAAATCTCAGATCTCGATACGAAACGAATTTCTCACTGCAGCAGCTATTACTTTCCCTTTTTCACCTTTTTTTTCCTTTCTTTTTCTTTCTTTTTTCCATTTCT
2	19374437	19374637	201	*	8.14651	6.70756	-1.43895	0.106196	-13.5499	7.62173e-13	4.57047e-10	Distal Intergenic	2	19375985	19377543	1559	1	AT2G47190	AT2G47190.1	-1348	8.07144	8.22159	4.97728	5.09219	1	1	0	0	gem10_rep_count01-bZIP1_and_bZIPC-gem_10_rep-2:19374536	gem10_rep_count01-bZIP1_and_bZIPC-gem_10_rep-2:19374536	GAATCGGGTGTTACAAATAACATTTGTTTTCTTCACTAAAAGTATAAGATACTGGTACAACGCGAAATCTAACCTATATTCGAATCAAATGACACGTCATCACTTGGGTGTCTATTTGTCCACAGTTGAAAGTTATAAGAAGCAGACAAGTGTCTCATAAAGACATCGAGATCTGATTCGGTTCTCAGGTACATACAGTTA
2	17409588	17409788	201	*	3.74405	5.18284	1.43878	0.501752	2.86752	0.00840533	0.0278304	Promoter	2	17409370	17410334	965	1	AT2G41730	AT2G41730.1	218	4.24018	3.24793	1.32193	2.51993	1	0	0	0	gem10_rep_count01-bZIP1_and_bZIPC-gem_10_rep-2:17409687	gem10_rep_count01-bZIP1_and_bZIPC-gem_10_rep-2:17409687	CAGCTTTTGGAGATTTTACAAAAGTTCCATCAAAGACTACCAACCATTCAAATACCACCGGAGAAAGCGAGCGGTCCAAGTACAGTCATTGTCACGTGTCGCCAGCTATCAAGTCGGGCCACAAATCTAAGGGTCGCCGTAAGCTACAACCTACAAGTTGGTGGAGTGAGGATAAGCTAGACCGGCTCATCGGGTCGGACT
1	11561876	11562076	201	*	7.89011	6.45134	-1.43876	0.119818	-12.0079	1.00058e-11	2.32835e-09	Promoter	1	11558755	11561899	3145	2	AT1G32130	AT1G32130.1	0	7.8058	7.97441	4.55459	4.46837	1	1	0	0	gem10_rep_count01-bZIP1_and_bZIPC-gem_10_rep-1:11561975	gem10_rep_count01-bZIP1_and_bZIPC-gem_10_rep-1:11561975	GGGAAGGGAAGGAAGAATTTGGGATCGGGCTACTATGGAATATTCGACGGTCACGATTGAAGAATTATTTTAACAGTTTAGATCTCGCCACGTCATCAATTCTCTGAGTAACAGCAATTAATTAGTATTGACTATTGACTTCGTGTTAACAAAGTCAACTGTCTCTAGTCAAAAGAGACAAAACATTAGATCAATTACTTG
3	19224689	19224889	201	*	6.49507	5.05698	-1.43809	0.255222	-5.63466	7.97158e-06	8.28859e-05	Exon (AT3G51830.1/AT3G51830, exon 19 of 20)	3	19225360	19229341	3982	2	AT3G51840	AT3G51840.1	4452	6.52253	6.46761	2.16993	1.15787	1	1	0	0	gem10_rep_count01-bZIP1_and_bZIPC-gem_10_rep-3:19224788	gem10_rep_count01-bZIP1_and_bZIPC-gem_10_rep-3:19224788	AAATGGTAACAAACTTAGAAATTGCATTTGAAACGATGGAGACCATATAATTAAACAATTTGGTCAAACAGAAGATGCTGACTGGATTTTGTTTGTTGTGGTGAAAATAAAACAGTTTCTGCCGGTAGCATCAGCATTGTTGATAGGTGGTGTAACAGTGACATCTTTCACAATTCATCAAGGTAAAGGCTTGTAATTCAT
2	11159354	11159554	201	*	7.28283	5.84495	-1.43788	0.162849	-8.82954	4.61867e-09	1.95412e-07	3' UTR	2	11157118	11159417	2300	1	AT2G26210	AT2G26210.2	2236	7.35134	7.21432	3.64386	2.90233	1	1	0	0	gem10_rep_count01-bZIP1_and_bZIPC-gem_10_rep-2:11159453	gem10_rep_count01-bZIP1_and_bZIPC-gem_10_rep-2:11159453	TCTTCGTTATAGGTTGCCACATTTTGACAATGGAAGATATGTGTGGGTGGCTCATATTGGGCCTCGAATTCTCTGAAAGCCCAAATTGAGGGACATGTGACACGTCACAGGTCAATGGTGTTAGAAAATCAGTGTCAAACCCTATCTATCTATCTCTTGAAATCTTCCCTTCTAGTAGCTAGTTTTAGCATCATCACTCAA
1	6350448	6350648	201	*	4.7784	6.21443	1.43603	0.301408	4.7644	7.28649e-05	0.000544498	Intron (AT1G18450.1/AT1G18450, intron 13 of 19)	1	6352325	6356113	3789	1	AT1G18460	AT1G18460.1	-1677	4.88438	4.67243	4.04439	4.01093	1	0	0	0	gem10_rep_count01-bZIP1_and_bZIPC-gem_10_rep-1:6350547	gem10_rep_count01-bZIP1_and_bZIPC-gem_10_rep-1:6350547	TACTGTTGCTTTTGTTTTCTACGTATAAGGTTTGAGCTTAGTTTCTAGCCAAATGTACCACTGCTCTGAACCTTGTTTAAGCTGAGATAAGTGCTTAGTTGGATCTGAGTCATTAAAGCCATTGGGCATAAAAGTTTAGAAGAGTCAGACATTGCTTTGGAAACCTGCATGGAACCTAATGTTCATAATGAGAATTAAGTT
5	26545056	26545256	201	*	3.86615	5.30169	1.43554	0.464514	3.09041	0.00494472	0.0183984	Promoter	5	26541562	26544359	2798	2	AT5G66470	AT5G66470.2	-697	3.97741	3.75489	1.80735	2.51993	0	0	0	0	gem10_rep_count01-bZIP1_and_bZIPC-gem_10_rep-5:26545155	gem10_rep_count01-bZIP1_and_bZIPC-gem_10_rep-5:26545155	ACAACCGGGTGATTTCAAAGTTCTTAGCTTCGAGCTCAGCTTCCATCTCCATCTCTACCTCTGTCTTGGCCAAGTCACTGCCTAGTGTGTCGGAGACAAACCTGGTGACCTCAAGTTGACAACGTAGCTCATCAGCTAGGTTCATGCTGTATTGGCTTCTGGTGGGATCAAGAGGAAGGAACATACCCACATCGGCCAACT
3	8805865	8806065	201	*	7.10038	5.66504	-1.43534	0.176219	-8.14521	2.04285e-08	6.23846e-07	Exon (AT3G24300.1/AT3G24300, exon 1 of 1)	3	8805519	8807460	1942	2	AT3G24300	AT3G24300.1	1395	7.22922	6.97154	3.08746	2.72391	1	1	0	0	gem10_rep_count01-bZIP1_and_bZIPC-gem_10_rep-3:8805964	gem10_rep_count01-bZIP1_and_bZIPC-gem_10_rep-3:8805964	CGAGGAGGAGTAGCTGATCGAGGGAAAGGAGATCCAGGATCCACTCTATGAGACTCATCATCATTATCATGGTAGATATAAGCAAAGCCACCGTGACGTGTCATATCCATCCCTTGCATTTCATGCTGCTCCGAGATCCTAAGCAGATTGAGCCTTTTGAGGATGAAGAAGAGTGTTCCCATTGTGGCACTAACCCATCCT
5	3989107	3989307	201	*	4.08823	5.5229	1.43466	0.445553	3.21996	0.00361278	0.0142201	Promoter	5	3987977	3989647	1671	2	AT5G12330	AT5G12330.3	340	4.31849	3.85798	2.16993	3.06088	0	0	0	0	gem10_rep_count01-bZIP1_and_bZIPC-gem_10_rep-5:3989206	gem10_rep_count01-bZIP1_and_bZIPC-gem_10_rep-5:3989206	AACGGACAGAAGATCCCGGAGGCCATGATGGAACGCCGGCGGCGACGGAAGCTGAGCCTAAACCACCGTGGATGACGGAGGAACCAGCATTGAAACCAAGAGAGAGATCCTCGGTGGCACGGGAAGGTGTCGTCGTCGTGGCCGCCCAGTCGGTGAACGCACCGGAATCCGACGTCGGTAGATTATGCCTCCTCGTTGTAG
2	13247021	13247221	201	*	4.15518	5.58958	1.4344	0.436111	3.28906	0.00305157	0.012423	Distal Intergenic	2	13252076	13252842	767	1	AT2G31083	AT2G31083.2	-4855	4.35617	3.9542	2.16993	3.33322	1	0	0	0	gem10_rep_count01-bZIP1_and_bZIPC-gem_10_rep-2:13247120	gem10_rep_count01-bZIP1_and_bZIPC-gem_10_rep-2:13247120	GGTTTGGGGTCCCATAATGCAGAAAAAAACAAGATTTAAAGATAAAATTTTAAAAAGGACAAAAGAAAACGTGAAATGCGCACGTGGCCACTAGAGTTTGCCGACTGAATCTGTCTTTTGGTTCACATGAATATCACTATCATGGCTTTACGTGGACGAACCCAATAACGACAAACTCCACTTTGATCCATCAATTAAACT
5	1633090	1633290	201	*	4.12192	5.55496	1.43304	0.432137	3.31617	0.00285522	0.0117304	Promoter	5	1632799	1635416	2618	1	AT5G05520	AT5G05520.1	291	4.19944	4.04439	2.45943	2.90233	0	0	0	0	gem10_rep_count01-bZIP1_and_bZIPC-gem_10_rep-5:1633189	gem10_rep_count01-bZIP1_and_bZIPC-gem_10_rep-5:1633189	CTGAGTCTCTGTTCCGTCGTATGCGAGCAACTCCGGTCGCTGTGCGTGTTCACGACGTGATCGTCAAGGGAAACGAGAAGACTAAGGATCATGTCATCGAGGCTGAGGTGGATGTTGTGAGGCAAGCCACTACGTTGCAGGAGCTTCTCAAAGCCTCTAAGGTTGCCAATTTCAATCTACAAGCGCTTGATATCTTCGATT
3	2828267	2828466	200	*	4.35507	5.78645	1.43138	0.418647	3.41906	0.0022157	0.00950227	Exon (AT3G09220.2/AT3G09220, exon 4 of 5)	3	2825142	2826922	1781	2	AT3G09210	AT3G09210.1	-1345	3.92879	4.78136	2.45943	3.84784	1	1	0	0	gem10_rep_count01-bZIP1_and_bZIPC-gem_10_rep-3:2828366	gem10_rep_count01-bZIP1_and_bZIPC-gem_10_rep-3:2828366	AACGTGTCGAAGAAGGAAGGTAGTTTCGGCATCAACACGGGCTTTGATCGCCCTGTTTTCGACGCGCCGCCATAGTGAATGACGCCTCTGGTGGTGGTGTTTGGGAAAGGGACGGCGGGAGCGCTGGCGTAAGGGTGAGCTGCCATGTAGTAGGAGGTATCGACGGACTGATCGGCGAAGAGAAGGGCGTCGATGGTTTG
3	19878956	19879156	201	*	4.25818	5.68956	1.43138	0.417452	3.42884	0.00216274	0.00932359	Promoter	3	19876232	19878792	2561	2	AT3G53610	AT3G53610.3	-164	4.02451	4.49185	2.45943	3.45208	0	0	0	0	gem10_rep_count01-bZIP1_and_bZIPC-gem_10_rep-3:19879055	gem10_rep_count01-bZIP1_and_bZIPC-gem_10_rep-3:19879055	GTCGTCGGTGTTAAGCAAATAATCATCCAAAGAATAAAGCGTGGATAGGAATCTACAATGATCCTACGTAGCATCTAATGTACTGCATGAGCATTCGTTTACTCAACCCCATCCACCGATCATCCGCTGCGGACAAGTCCACATCTTCACTTCTTCACGACCAATGAGGTAATGCCACGACGAAAGCCTTTCCTAAAATTA
5	25643632	25643831	200	*	4.09192	5.5229	1.43098	0.517325	2.76611	0.0106526	0.0339381	Promoter	5	25639667	25644446	4780	2	AT5G64070	AT5G64070.2	615	4.93591	3.24793	2.16993	3.06088	1	1	0	0	gem10_rep_count01-bZIP1_and_bZIPC-gem_10_rep-5:25643731	gem10_rep_count01-bZIP1_and_bZIPC-gem_10_rep-5:25643731	CCATCATGTAGCAAATCTGGAAGAGATAACTCTCAATACCTGATAAGGGAAGCGTATACATCCTATTGCATAAGTAATCCCTAACACCAGCATGAGGGTGCTTGTACAGATAACTAACAGCAATCCACTCACAGAAGAAAGCAGAATCGAAAAACCTAATAAGCCAACCATTAGAACCAGTATCGCCGATGATATTACTC
5	22765697	22765897	201	*	4.25929	5.68956	1.43027	0.422163	3.38796	0.00239266	0.0101158	Distal Intergenic	5	22759663	22764587	4925	2	AT5G56240	AT5G56240.3	-1110	4.56437	3.9542	2.45943	3.45208	0	0	0	0	gem10_rep_count01-bZIP1_and_bZIPC-gem_10_rep-5:22765796	gem10_rep_count01-bZIP1_and_bZIPC-gem_10_rep-5:22765796	AAGCATGAACACAAAAATATACTAAAAAAAGGGAAGTAAGAATATGCAAAAGTGGTGTATACAAAATAGTTAGTACGTCGATTCGACGTGGACGAAAGAGATTAACCCAAACCAAATCGTATAGATAGTGTCATGCATGCAATGTATGTATGCATGTGCACAATCTTTTAATTATTTCATCCATACCGTATACGACTTTGT
5	2590449	2590649	201	*	4.3187	5.74856	1.42987	0.396181	3.60912	0.0013807	0.00644901	3' UTR	5	2591711	2592899	1189	1	AT5G08090	AT5G08090.1	-1062	4.27984	4.35755	2.70044	3.45208	0	0	0	0	gem10_rep_count01-bZIP1_and_bZIPC-gem_10_rep-5:2590548	gem10_rep_count01-bZIP1_and_bZIPC-gem_10_rep-5:2590548	CTTTGGACATGTTGACATTTTATTATGTGTCAAGAAATAATACAACATTAAATCTTGCAAAAATGTTGAATGTTCCTCCCAGGTAATGGACACCTTGGCGGAAATCCAAGAACGTCATGATGCTGTCAGAGACTTGGAAAAGAAACTTCTTGACTTACAACAAGTATGTTGGATTTCATATTTCCTTATGAACATCTTTGA
3	17212346	17212546	201	*	7.28604	5.85711	-1.42893	0.154372	-9.25641	1.88496e-09	9.84691e-08	Promoter	3	17210619	17212541	1923	2	AT3G46720	AT3G46720.1	0	7.30998	7.26209	3.39232	3.20355	1	1	0	0	gem10_rep_count01-bZIP1_and_bZIPC-gem_10_rep-3:17212445	gem10_rep_count01-bZIP1_and_bZIPC-gem_10_rep-3:17212445	CATTCCTTAACCCCTATATATTTCTCTGTCCTCTATCTTTCTATCTCTCTTTGTATCTCCATGAAAAAGATTTCTACATAAAGGTTGACACGTCACTTGTTTGGTAAAGAAGATCTTACCACATGCTACATCATTAATCCTCAAATCACGGTGCAACTAGTGAAATTAATTAATGGAAAAGTTTTAGTCTCAGATCTATTG
5	1092217	1092417	201	*	4.03445	5.46204	1.42759	0.44444	3.2121	0.00368262	0.0144364	Exon (AT5G04040.1/AT5G04040, exon 4 of 4)	5	1093679	1094230	552	1	AT5G04045	AT5G04045.1	-1262	4.02451	4.04439	2.70044	2.2818	0	0	0	0	gem10_rep_count01-bZIP1_and_bZIPC-gem_10_rep-5:1092316	gem10_rep_count01-bZIP1_and_bZIPC-gem_10_rep-5:1092316	TGATTCTGTAGCTATTCTTAACCATATGCGGAGGCTCAAGAAAAGTGCGGAGAGAGCCGCCACTGCCACGTCTTCGTCTCATCACGGATTGGCTTCAACCACCAGATTCAATGCTTCAAGAAGAATCCCATCTTGGAACGTCCTTGCCAGAGAGAACTCAACAGGCTCACTGGATGATCTAGTCACTGACAATAACCTCCA
3	14033904	14034104	201	*	4.03436	5.46134	1.42698	0.444463	3.21057	0.00369635	0.0144756	Distal Intergenic	3	14037060	14037626	567	2	AT3G33293	AT3G33293.1	3522	4.11451	3.9542	2.45943	2.51993	0	0	0	0	gem10_rep_count01-bZIP1_and_bZIPC-gem_10_rep-3:14034003	gem10_rep_count01-bZIP1_and_bZIPC-gem_10_rep-3:14034003	AGGGAACGCAGAGGATGAAGACGGACCGTCTAATCCTTCTGGAATTCGGGACGAATTCTAGTAAGGGGGGGAGAATGTAGTGACCCGCTGACTCGCTCAAGCACTTGACACGTGGGCATGCTGAATCGCCTTTCCCTTGCTTATATAAGCCGAACTCGACCCCAATTGTTTTGTGAAGAGAAACTGAGTGGAAGTGAGAGG
5	20200626	20200826	201	*	7.08685	5.66046	-1.42639	0.189153	-7.54094	7.996e-08	1.86951e-06	Promoter	5	20197391	20200468	3078	2	AT5G49720	AT5G49720.1	-158	7.27283	6.90087	2.45943	3.33322	1	1	0	0	gem10_rep_count01-bZIP1_and_bZIPC-gem_10_rep-5:20200725	gem10_rep_count01-bZIP1_and_bZIPC-gem_10_rep-5:20200725	CAATGGGCTAATGTCGGGTGGATGGAAAAAGACATCTCCGCTAATAAACTGTCGGTGGGATGATAATTTTATTTTATCCTTTATGATTATGGTGTTTTACACGTCATCATTTCTGGTGGGCTCTAAGTAATGACATAATTTTTAAAAAAAAATTATAACAAGGAAGGTTACTTAAATTCTACTTCTACTTGAAAATGATAG
1	16842831	16843031	201	*	3.97717	5.40303	1.42587	0.456566	3.12303	0.00457063	0.0172656	Distal Intergenic	1	16834210	16838562	4353	2	AT1G44350	AT1G44350.1	-4269	4.19944	3.75489	2.45943	2.2818	0	0	0	0	gem10_rep_count01-bZIP1_and_bZIPC-gem_10_rep-1:16842930	gem10_rep_count01-bZIP1_and_bZIPC-gem_10_rep-1:16842930	AAACGTAAATATACAAATTATTTAAATATTTACGTACATATACACACACATTACTACCGTGTTCGTACACATTACTACCGTGTACGTACACATTACTACCGTGTACGTACACATTACTACCGTGTACGTACACATTACTACCGTGTACATACACATTACTACCGTGTATGTATATATTATTACCGTTACGCACATATGTTT
3	349990	350190	201	*	7.63639	6.21072	-1.42567	0.131229	-10.8639	7.93009e-11	9.92114e-09	Promoter	3	348167	350010	1844	2	AT3G02040	AT3G02040.1	0	7.68407	7.58871	3.9542	4.08597	1	1	0	0	gem10_rep_count01-bZIP1_and_bZIPC-gem_10_rep-3:350089	gem10_rep_count01-bZIP1_and_bZIPC-gem_10_rep-3:350089	GATATGGGTTTGGGGGCTTTGCTTAAAAAAGAAGAAGAAGAAGAAGAATAAAGAAGGAGAAGATGATGGGATCTTGGAATATTCTTTGGATCGCCACGTCATCATTCCTAATAACAGTCAAAATCGAAATTATCCCTTTTGGATATTCCCTCCCCTCTCTTTTTCCTGGTTGTCTCCCTCTCTCTTGGGCTCCTGGTGGGC
2	2101247	2101447	201	*	7.11302	5.68772	-1.4253	0.171309	-8.3201	1.38882e-08	4.59061e-07	Promoter	2	2098087	2101167	3081	2	AT2G05642	AT2G05642.1	-80	7.14389	7.08215	2.70044	3.20355	1	1	0	0	gem10_rep_count01-bZIP1_and_bZIPC-gem_10_rep-2:2101346	gem10_rep_count01-bZIP1_and_bZIPC-gem_10_rep-2:2101346	AAAACCAATTATCTTTTTTTTTAACAATTCATGAATTAATTAATGAAAATTTTGCTTAATTCTCCGTAAAAAAAAAGGAAAGAGTAAGAAAAAGAGTAGTATGCTGAGGTGTCAATCATAGAATGTTTCAGTTATTGGACAATTGACTGTTGAATTAGTATAATTAGATAACAGGAATTCATAACATAGAAGAAGCCTTAA
2	18868856	18869056	201	*	7.03911	5.61397	-1.42514	0.175521	-8.11951	2.1628e-08	6.4856e-07	Promoter	2	18869153	18871786	2634	1	AT2G45840	AT2G45840.1	-97	7.02837	7.04985	2.70044	2.90233	1	1	0	0	gem10_rep_count01-bZIP1_and_bZIPC-gem_10_rep-2:18868955	gem10_rep_count01-bZIP1_and_bZIPC-gem_10_rep-2:18868955	CAAAGAGAATGAAAATAAGAAAAATATGTGTTTGATAAATGTGATGGTAGAATTAAATAATAAAAAATATAAAGTTGAGAAAAATGGAGTTTGCCACGTAATCACTATAAACATACAGGATAATGGCAACAAGAAATATTGGTTAGTTTCAGGGTAATTAATTTCGCAGAGTCCATATATAGTTTTAACTTATTAAAGTGG
3	5050528	5050728	201	*	4.01801	5.44255	1.42454	0.453935	3.1382	0.00440607	0.0167701	Promoter	3	5050195	5052455	2261	1	AT3G15000	AT3G15000.1	333	3.82657	4.20945	2.90689	1.99575	0	0	0	0	gem10_rep_count01-bZIP1_and_bZIPC-gem_10_rep-3:5050627	gem10_rep_count01-bZIP1_and_bZIPC-gem_10_rep-3:5050627	ACATCGTCTTCTCTGAACGACCCGAATCCCAACTGGTCGAACAGGCCACCTAAGGAGACGATCCTGCTCGATGGTTGCGATTTCGAGCACTGGCTTGTCGTCGTGGAGCCACCTCAGGGTGAGCCTACTAGAGATGAAATCATTGATAGCTACATCAAAACCCTAGCTCAGATTGTTGGCAGGTAAATCCCCAATTCAAAA
1	28318410	28318610	201	*	6.99466	5.57089	-1.42377	0.181748	-7.83376	4.10265e-08	1.08487e-06	Promoter	1	28315162	28318375	3214	2	AT1G75450	AT1G75450.2	-35	7.04096	6.94837	2.90689	2.51993	1	1	0	0	gem10_rep_count01-bZIP1_and_bZIPC-gem_10_rep-1:28318509	gem10_rep_count01-bZIP1_and_bZIPC-gem_10_rep-1:28318509	AAAGAGTTGTACCGGAGAAGATCACGTCATATTCTTTATTAACAAGTTCATCTTTAACAAAAACCAAAAAAGAACCGTGTGATATCTACGTGTCACTGTTTACATTAACTTTTTTCCTTAGGGTCAATTATGATGTTAACTATACTACTTGCATAGTGTATATACACACGTATGTATTTGTTTCAGCGAGACATCGTAGAC
4	17048654	17048854	201	*	6.75519	5.33215	-1.42304	0.222821	-6.38644	1.2356e-06	1.74067e-05	Distal Intergenic	4	17044875	17047315	2441	2	AT4G36030	AT4G36030.1	-1339	6.50475	7.00562	2.16993	2.2818	1	1	0	0	gem10_rep_count01-bZIP1_and_bZIPC-gem_10_rep-4:17048753	gem10_rep_count01-bZIP1_and_bZIPC-gem_10_rep-4:17048753	TTATCAGTTTACTTTCCAGTTTCCACAAACTCGCGGCGCGGGCCCGTACTTTTGTCGCCTCTAGGGTTCATTATTAAAACATGAGACCTAAAAGATGACGTGGAAGTTACTATGGTTAAATGAATAGTCGTGCAAAATTTTCAACTTAGAACGAAATGAATAGTCGTTCTCATTGATAAATCAGTTGAGGCTGTTCAGCCT
3	1972142	1972342	201	*	3.7612	5.18284	1.42164	0.476222	2.98524	0.00636136	0.0224218	Distal Intergenic	3	1968288	1970946	2659	2	AT3G06435	AT3G06435.2	-1196	3.87855	3.64386	1.32193	2.51993	0	0	0	0	gem10_rep_count01-bZIP1_and_bZIPC-gem_10_rep-3:1972241	gem10_rep_count01-bZIP1_and_bZIPC-gem_10_rep-3:1972241	CGTAGTTCATATTAGAATAAGTGAGCTAGGCCGTCATTGGAGGTAGGTCGGCAGGTAGTTGACGAGGGATGAGCTGATAGCTAGACGAGGAGTTGGACGAGCTGACTAGCTGACAGCTAGGCGAGGAAATGGTCGCTGAGTGATGGGAAGAGCTTGAAGACGAGCTGAGGAGCTTGAGGACGAGTCGAGTTTGAAGAGCTT
1	19302789	19302989	201	*	7.01765	5.59608	-1.42157	0.187469	-7.58299	7.26041e-08	1.72398e-06	Distal Intergenic	1	19305081	19307518	2438	1	AT1G51950	AT1G51950.1	-2092	7.04096	6.99435	3.24793	2.2818	1	1	0	0	gem10_rep_count01-bZIP1_and_bZIPC-gem_10_rep-1:19302888	gem10_rep_count01-bZIP1_and_bZIPC-gem_10_rep-1:19302888	CTTTTGTCTACCGTCCAGATAGAGAGAAAAGTACTGTCAAAGTCAGAGAGAGATTCGGTCTCTAGTCTCTGTTTTACTCATCTATATTGCCACGTGTCTTCCATAAACAAAAAAGAAGATCATCAAAACGCGCGATCTACCAAACACTGTGTACACGTTTAATTACACAGTAATTACTAATCACAATAGGTGTTTCTTGTT
3	4447730	4447930	201	*	4.04053	5.46204	1.42151	0.491283	2.89346	0.00790725	0.026498	Downstream (<=300bp)	3	4449259	4450811	1553	1	AT3G13610	AT3G13610.1	-1329	4.68874	3.39232	2.70044	2.2818	1	0	0	0	gem10_rep_count01-bZIP1_and_bZIPC-gem_10_rep-3:4447829	gem10_rep_count01-bZIP1_and_bZIPC-gem_10_rep-3:4447829	CCCATTTTACCTAGATGAAGAAAAAGGCCCGTTATATTGCTGGCCAACCATGCCTAGTCTCACGCTTCTCCACCAACCATGCCTAGTCAGTTAGTAGTCACTAACTATTTTTTTTACAAAAGTAAACATGTAGATGATGTATGAGTAGACTATTGGATTTCTAAAATAATTGATTTATTACTAGTAGTATCAAGAACCGAA
4	5246230	5246430	201	*	8.32899	6.90881	-1.42018	0.0977533	-14.5282	1.66885e-13	1.76519e-10	Exon (AT4G08300.1/AT4G08300, exon 3 of 7)	4	5244865	5248394	3530	1	AT4G08300	AT4G08300.1	1365	8.28077	8.37721	5.62936	5.26209	1	1	0	1	gem10_rep_count01-bZIP1_and_bZIPC-gem_10_rep-4:5246329	gem10_rep_count01-bZIP1_and_bZIPC-gem_10_rep-4:5246329	CATTAAAGCATATGATTAATAAATTTGTAAATGTTGGTTGTTTGTCTATTCAGACCACTTTTGGACCAGAACTTGTACTACATAGGAATGAAAGCCACGTCAGCAACGTATAGTTCTGCCTTTGTTAATGCACTTCCCGCCATTACCTTCATAATGGCTGTCATTTTCAGGTAAGTTTGCTTCTAATTACCAAAGACCAAT
2	5382010	5382210	201	*	3.54668	4.96679	1.42011	0.555553	2.5562	0.0172208	0.049632	Distal Intergenic	2	5389594	5392151	2558	1	AT2G13100	AT2G13100.1	-7384	4.39293	2.70044	1.32193	1.6375	0	0	0	0	gem10_rep_count01-bZIP1_and_bZIPC-gem_10_rep-2:5382109	gem10_rep_count01-bZIP1_and_bZIPC-gem_10_rep-2:5382109	CCTGGAAGGCGGTTTCACATTTCTCATCCAAATGGAAATCCTTATTGCCACGTAGAAGTTTGTAGACAGAAAGGCACTTGTCTGTTGATCGGGCGATAAAGCGATTCAAAGCTGCGATGCGACCTGTCAGCCTTGGTACTTCTCTTTTGTTCTAGGGGGACGGTAGTTTGATTATTGCACTGATCTGCTTTGGATTGGCTT
5	20320876	20321076	201	*	8.01032	6.59222	-1.4181	0.115791	-12.2471	6.60766e-12	1.922e-09	Intron (AT5G49950.1/AT5G49950, intron 11 of 13)	5	20319733	20323649	3917	2	AT5G49950	AT5G49950.1	2573	7.93584	8.08481	5.02237	4.57601	1	1	0	0	gem10_rep_count01-bZIP1_and_bZIPC-gem_10_rep-5:20320975	gem10_rep_count01-bZIP1_and_bZIPC-gem_10_rep-5:20320975	CCCATATCAAAACCAATTCCCCAAATACTCGGATCCTGTTAAATACCCTATTCAGACTATTGTTCCCTCTATCTAACTTCTGAATTTTAGTGAGGTGACGTGGCATTACTTAACAGCTAAATGTACTCCTTCTGAGGACTTATCAGTGGCCCTACAAGGCTACAACATAAGAGAACCGATGTATTGTGCAAATTAATCTAG
4	2623912	2624112	201	*	3.43142	4.84936	1.41794	0.518016	2.73725	0.0113894	0.0358246	Distal Intergenic	4	2624867	2629058	4192	2	AT4G05110	AT4G05110.2	4946	2.90865	3.9542	1.32193	1.15787	0	0	0	0	gem10_rep_count01-bZIP1_and_bZIPC-gem_10_rep-4:2624011	gem10_rep_count01-bZIP1_and_bZIPC-gem_10_rep-4:2624011	GTAGACTTTATACAATGTTTGATAATTTAGTAATGTGGAAATAAGCTTCTATAATCACATGGGTTATATAAATGTGGTCCTAACAGTACGTCATTTATACGTCATATGAGGTATAACAATATATAATAAGTTGGATATATTAGCATAGAGGACATTTTTAAAAATGCTATTTAGCTAAGAAAAACACACTTAACTATTCCA
2	13558122	13558322	201	*	6.23101	4.81347	-1.41753	0.404333	-3.50585	0.00178652	0.00796407	Exon (AT2G31890.1/AT2G31890, exon 3 of 5)	2	13556500	13559880	3381	2	AT2G31890	AT2G31890.1	1558	6.1311	6.33092	-1	3.33322	1	1	0	0	gem10_rep_count01-bZIP1_and_bZIPC-gem_10_rep-2:13558221	gem10_rep_count01-bZIP1_and_bZIPC-gem_10_rep-2:13558221	CTCATAAAGTGAGGCAAATGACCACAATAGTTGAGCAATCTCTTGACCCTTAAAGGTATTGATAATAGTAGATGCCCTCTTTGACAACTCAGCAAAGAGTTCTGGAGCAGAATGCCGCATGGAAGCAAACGCCCCAGCAATATTAGCAACATTCTGAGAATTGAACTCACCCACCTTTGATGTGGCAACTTCTGCAACCCT
5	16376779	16376979	201	*	5.98347	4.56616	-1.41731	0.414485	-3.41945	0.00221359	0.00950022	Exon (AT5G40870.1/AT5G40870, exon 7 of 14)	5	16378893	16381352	2460	1	AT5G40880	AT5G40880.1	-1914	5.82739	6.13955	2.45943	-1.13634	1	1	0	0	gem10_rep_count01-bZIP1_and_bZIPC-gem_10_rep-5:16376878	gem10_rep_count01-bZIP1_and_bZIPC-gem_10_rep-5:16376878	GTTCGTTTACAGTATGCAAAGTTTGTGAAGCCGGCATTTGATGACTTCGTGCTCCCTTCAAAGAAATATGCTGACGTGATCATTCCTCGAGGAGGTGATAATCACGTTGCAGTCGATTTGATTACGCAACATATCCACACAAAACTTGGGCAGCATGATCTCTGCAAAATCTACCCAAATGTTTATGTTATCCAGTCAACA
5	1739045	1739245	201	*	6.8588	5.44255	-1.41625	0.209842	-6.74914	5.13657e-07	8.46515e-06	Distal Intergenic	5	1740543	1742161	1619	2	AT5G05790	AT5G05790.2	2916	6.6897	7.02791	2.90689	1.99575	1	1	0	0	gem10_rep_count01-bZIP1_and_bZIPC-gem_10_rep-5:1739144	gem10_rep_count01-bZIP1_and_bZIPC-gem_10_rep-5:1739144	ACCGTTATAATTTTGTGTAAACAAAATAAAAATCAAAATAACGTAGCTCACTACGAAAAGTAACAATGTAGTTGTATACTATACAGACGTGACGTAAGCATTCAAGAAGACGACTTTCATATTAGTATGTTAGTTAGTGGTTAGGTCGCATATCCCATTGAGGTGACCAAATCCATAGTGACGAAGTAACCAAAGTGATTA
5	26972654	26972854	201	*	4.44092	5.85711	1.41619	0.372148	3.80545	0.000842778	0.00425596	Distal Intergenic	5	26969516	26970668	1153	2	AT5G67640	AT5G67640.1	-1986	4.59644	4.2854	3.39232	3.20355	0	0	0	0	gem10_rep_count01-bZIP1_and_bZIPC-gem_10_rep-5:26972753	gem10_rep_count01-bZIP1_and_bZIPC-gem_10_rep-5:26972753	CGCATCCAACAACTGAAATACTTTTCTTCTTTTACAAGCTTCATCCGTATTGAGAAGGAGACACATGGAATTGGTGGCCACATAAGACACCCACGTAATCTCACGTGATAATAACGTCATAACTATGTTATTGTGAACAAATAAACCCACCACACATTTCTTCTCTAAAATCAAAGCTCCAAATATAAAGAAGAAAGCAAT
2	4643716	4643916	201	*	5.81299	4.3983	-1.41468	0.413639	-3.42008	0.0022101	0.00948876	Distal Intergenic	2	4634251	4635203	953	2	AT2G11570	AT2G11570.1	-8513	5.75561	5.87036	-1	1.6375	1	1	0	0	gem10_rep_count01-bZIP1_and_bZIPC-gem_10_rep-2:4643815	gem10_rep_count01-bZIP1_and_bZIPC-gem_10_rep-2:4643815	AGCCAGATCCCTCAAAAAAAAATGAACACGTTTCTCTCCACCTGTCTTATTCTCACTAGTCGGCTCATTATTAATAACACTCTTCTCAAGACATGATGACTCATCACCACTCCTTAACTCACCATCAACACTTTTCTTAACACACTCCTTAACTCATCATCAACACTCTTCTCAACAACACCTAACACATCATCTGTCCTC
1	10657181	10657381	201	*	7.56865	6.15639	-1.41225	0.161006	-8.77145	5.22734e-09	2.14912e-07	Exon (AT1G30270.1/AT1G30270, exon 9 of 15)	1	10654857	10658897	4041	1	AT1G30270	AT1G30270.3	2324	7.55609	7.5812	4.61471	3.20355	1	1	0	0	gem10_rep_count01-bZIP1_and_bZIPC-gem_10_rep-1:10657280	gem10_rep_count01-bZIP1_and_bZIPC-gem_10_rep-1:10657280	CTGATTTTTTATATTGGGCAGAGGATTACATTTGCTGAGGTCATTGAAAATGAGTGGTTTAAAAAAGGGTATAAAGCACCTAAATTTGAGAATGCTGATGTCAGCCTTGATGATGTTGATGCAATCTTTGATGACTCAGGGGTAAGGCTAGTGTTCTTTTGTTTGTTTTTTTCGGTACTTTGTCCGGGATGATTGCTCAGT
5	19604271	19604471	201	*	6.58558	5.17335	-1.41223	0.233049	-6.05981	2.75841e-06	3.37153e-05	Promoter	5	19601303	19603883	2581	2	AT5G48375	AT5G48375.1	-388	6.47768	6.69349	1.80735	1.99575	1	1	0	0	gem10_rep_count01-bZIP1_and_bZIPC-gem_10_rep-5:19604370	gem10_rep_count01-bZIP1_and_bZIPC-gem_10_rep-5:19604370	TGGGTCCAAATCGAGCACATAGTTAGTCTTCAAAGATATCCCACGTGATGACTGTATTCTCCTCAACCAAATTAGTGCTGCAAAATATAAGGCAGCAAAGACGTAGTGGCAAAACCAAAACAGTGACTGTACCACACACCCAAAGCTTAGTACATAGTAATAAGAGAGTGCATCTAACAATATATCATATTACAACACACC
4	13810345	13810545	201	*	6.20175	4.78993	-1.41182	0.312284	-4.52094	0.000135966	0.000923508	Promoter	4	13809779	13810462	684	1	AT4G27652	AT4G27652.1	566	6.16509	6.2384	1.80735	0.429704	1	1	0	0	gem10_rep_count01-bZIP1_and_bZIPC-gem_10_rep-4:13810444	gem10_rep_count01-bZIP1_and_bZIPC-gem_10_rep-4:13810444	ATTTTTGATGAACTACTCTCTCATCTTCTCCTTGCATTTCTCAATTTCTGATTTTACCTAACTGTGATGATGGCTCATTTGACGATTTTTGGTCTCGTTTTGGTGACGTCAGAAAAATGGATATAAGTCGCATTTGACTAATTAAGTGCACTAGTTTATCTTTTTTTCACTCTGAATGTTCAACATATAAGAATTCGTTTC
1	28528481	28528681	201	*	4.55242	5.96075	1.40834	0.355732	3.95897	0.000571265	0.00309004	3' UTR	1	28524404	28526848	2445	2	AT1G75990	AT1G75990.1	-1633	4.74728	4.35755	3.08746	3.93171	1	0	0	0	gem10_rep_count01-bZIP1_and_bZIPC-gem_10_rep-1:28528580	gem10_rep_count01-bZIP1_and_bZIPC-gem_10_rep-1:28528580	GTTTGTGTAAGAGAAACCTCACTCTCAAGCAGCTGCCTGGACTGGTGGTCCATCTGATCTGTTGTTGAAACCACCATCACCACCACGTCCTCCTCCTCTTCCACGTCCTCCCCTTCCACGTCCACGTCCACGCCCTGCATCAAACCAATTCAAAACTCATGGCTTCTTCACACAATTACAGTTCAAGAACCAGGTAAAAGA
3	19749656	19749856	201	*	6.19771	4.78993	-1.40778	0.312504	-4.50485	0.000141691	0.000956252	Distal Intergenic	3	19744018	19747114	3097	2	AT3G53260	AT3G53260.1	-2542	6.17626	6.21917	1.80735	0.429704	1	1	0	0	gem10_rep_count01-bZIP1_and_bZIPC-gem_10_rep-3:19749755	gem10_rep_count01-bZIP1_and_bZIPC-gem_10_rep-3:19749755	ATATAATATCTGTTATCCACTCTTCAAGACTCTTAACGCATTAGCTTCGTCGAACCTAAAATGCTGACTAAGCCAAGAAAAATAAAAAAGCACTCAAGTATATATGAAATTACGTGAGCCGTGAAAAAATAGCTAGAGGACCACCAACCACAGTGGCAAAGATCGATCAGGCACCACTCGTCTCACCAACCCCTTTAGTAT
1	5744203	5744403	201	*	7.79984	6.39212	-1.40772	0.144763	-9.72433	7.25098e-10	4.96266e-08	Promoter	1	5739468	5744237	4770	2	AT1G16780	AT1G16780.1	0	7.80203	7.79766	5.02237	3.75872	1	1	0	0	gem10_rep_count01-bZIP1_and_bZIPC-gem_10_rep-1:5744302	gem10_rep_count01-bZIP1_and_bZIPC-gem_10_rep-1:5744302	CACCGTAAATCCTAACACTTCAGAGGTTAGTTTACACTCTTTTGTTAATTTATTTCTCATGCCGGGTTAATTGGACAATCCTGACTAATGAGTTTTTGACACGTCATCACAAGGAGCATTTTTTCTTAATAAGCCCCACTTAATAATATAGATTTTAATAATTTCCTCCTAAGTATTGTTTTTAGGCGCATTAGGCAATAT
5	24618554	24618753	200	*	4.15518	5.56246	1.40728	0.452522	3.10985	0.00471829	0.0177145	3' UTR	5	24620144	24622666	2523	1	AT5G61200	AT5G61200.3	-1391	4.35617	3.9542	3.75489	1.6375	1	1	0	0	gem10_rep_count01-bZIP1_and_bZIPC-gem_10_rep-5:24618653	gem10_rep_count01-bZIP1_and_bZIPC-gem_10_rep-5:24618653	CGAACCAAAAACATACTACTGTAGTGACACTTACTTCATGTTCTACCTCTTTATCCTTGATCAATATCAAACCCTTCTGACTTCTTATTTTTGATGTAGGCCGCCTTTGTAGCCAGCAATGGTTCTCAGTCCAGCGTTTCAACCAATCCTTTGAAGGAACCAGAGGGTTTGCAGCCCGTGTGGTGCCAAGTCTGCCAGAT
1	23690010	23690210	201	*	7.31567	5.90839	-1.40728	0.188184	-7.4782	9.23866e-08	2.11598e-06	Promoter	1	23689603	23690807	1205	2	AT1G63840	AT1G63840.1	597	7.27819	7.35315	4.2854	2.51993	1	1	0	0	gem10_rep_count01-bZIP1_and_bZIPC-gem_10_rep-1:23690109	gem10_rep_count01-bZIP1_and_bZIPC-gem_10_rep-1:23690109	AGAAGTTGAGAAGAAACAGCAGAAGATTGAGACCAGAGCCTTTGATTAAACTCCAGTTGAAGATGATCAGGTATAAACTGTGTACGACAAAGTGGACACGTCATCTGATTATAACCCATCATCCAACGGTCCAAACATCCCCGATGAAATATATGTCGACAATTCGTCAGCCGTCGGATCTCGTCGTCGTTCTCGAAATCG
5	25788189	25788321	133	*	4.22149	5.62871	1.40722	0.41849	3.36261	0.00254705	0.0106409	Promoter	5	25788029	25790360	2332	1	AT5G64520	AT5G64520.11	160	4.15758	4.2854	2.45943	3.20355	0	0	0	0	gem10_rep_count01-bZIP1_and_bZIPC-gem_10_rep-5:25788254	gem10_rep_count01-bZIP1_and_bZIPC-gem_10_rep-5:25788254	CGCGCCGGGAACGTAGTCGAGATCACCGGCGCATCTACGTCAGCGAAAACTCAAATCCTGATTCAAGCTGCGATCAGTTGCATTCTTCCTAAAACGTGGAACGGCATTCACTATGGAGGATTAGGGAAACTGG
2	3127708	3127908	201	*	5.90234	4.49528	-1.40706	0.41728	-3.37198	0.00248887	0.0104617	Distal Intergenic	2	3125671	3126173	503	1	AT2G07505	AT2G07505.1	2037	6.0365	5.76818	2.16993	-1.13634	1	1	0	0	gem10_rep_count01-bZIP1_and_bZIPC-gem_10_rep-2:3127807	gem10_rep_count01-bZIP1_and_bZIPC-gem_10_rep-2:3127807	GACAGGACTGTCCCTAATCCGGTCGCTCGACCGCAACACTATGACTTTTGTGGGGAATGTCTTCTTCTTACCTTTTGGAGGTAACCTGCTGATGTCAGCAACAATTTCTTGCGTTAGGCCAACAAAACGTTTGGGGCAATAACATCACAATCATCTTCCAAGTTCTTTTCTGCATCAATATCCTGCATACATATACCCATG
3	2444746	2444946	201	*	5.80517	4.3983	-1.40686	0.414498	-3.39414	0.00235647	0.00999547	3' UTR	3	2441657	2444532	2876	1	AT3G07650	AT3G07650.3	3089	5.86887	5.74147	-1	1.6375	1	1	0	0	gem10_rep_count01-bZIP1_and_bZIPC-gem_10_rep-3:2444845	gem10_rep_count01-bZIP1_and_bZIPC-gem_10_rep-3:2444845	CTTGAAGACTCATATTCACAAGCCTTAATTTTCGAATTGAGGAATAAACATTCAGAGAAAGTTGATTCGCGAGCAAGAAATTTGTCCAATTTGATTGCTGACTCGGATTTGAAAACATTGACCAAAGGCTAAGAAAAGAAGGAAGAGAGGAAGAGTCTTCAGATACAGACTCAGGTAGCAAAGTTCTTGTCTTAGCTCAGA
5	7443343	7443543	201	*	7.84215	6.43598	-1.40616	0.129929	-10.8226	8.56992e-11	1.03866e-08	Promoter	5	7436905	7443389	6485	2	AT5G22450	AT5G22450.2	0	7.67587	8.00843	4.49185	4.46837	1	1	0	1	gem10_rep_count01-bZIP1_and_bZIPC-gem_10_rep-5:7443442	gem10_rep_count01-bZIP1_and_bZIPC-gem_10_rep-5:7443442	GACGGAAAAAAAAAAGTTCCCTTTTAGTCGGATTGTTTTGGTTGGGCGAATTTTGCTACGTCCATTAACATTTATGTACACAGATTGATGACGTCATCATTCTCTCTCAGTTTCACACGGCTTTGACCAATGTGACATTTTTGGTTCGATTTAATGACTATTAGTGGAAGATAACAAGTATTTTATAGTAAATTAATGACT
1	29312958	29313158	201	*	7.25909	5.85369	-1.4054	0.171185	-8.20981	1.77063e-08	5.5529e-07	Promoter	1	29310021	29313025	3005	2	AT1G77960	AT1G77960.1	0	7.29417	7.224	3.85798	2.72391	1	1	0	0	gem10_rep_count01-bZIP1_and_bZIPC-gem_10_rep-1:29313057	gem10_rep_count01-bZIP1_and_bZIPC-gem_10_rep-1:29313057	ACATATCGCCAGACATGTTTATCGAATATCCGGAACACAAGGTTATCCTAATTGGAAGATTGACATCGTTTATAAATTAAAAGATGAGGTGGAAAAATCTAAACATAAAATGCTGATGTCACACACTAGAGAGAATAAAATAAATCATCTAATAAAAATATGAAAATAGTCTATATGTTAAAATATATTACAGTTATACCA
4	5946462	5946662	201	*	3.08537	4.49065	1.40527	0.514103	2.73345	0.0114899	0.0360532	Distal Intergenic	4	5940186	5943280	3095	1	AT4G09360	AT4G09360.1	6276	3.47031	2.70044	0.584963	0.429704	0	0	0	0	gem10_rep_count01-bZIP1_and_bZIPC-gem_10_rep-4:5946561	gem10_rep_count01-bZIP1_and_bZIPC-gem_10_rep-4:5946561	CTTCAAGCTCTTCCCATCACAGCGACCATCTCCTCGCCTAGCTGTCAGCTAGTCAGCTCGTCCGACTCCTCGTCTAGCTATCAGCTCATCCCTCGACTACAAAACTCATCTACCTCCTCGCCTAGCGGCAGTTCGTCCATTGACTGCATAGTCCACCTATCTCGTCGCCCAGCTCGTCTATACCTTCAGCAGACAACTCGG
4	15479362	15479562	201	*	7.70915	6.30435	-1.4048	0.131078	-10.7173	1.04511e-10	1.20098e-08	Promoter	4	15479379	15485354	5976	1	AT4G32010	AT4G32010.1	0	7.6468	7.77149	3.9542	4.46837	1	1	0	0	gem10_rep_count01-bZIP1_and_bZIPC-gem_10_rep-4:15479461	gem10_rep_count01-bZIP1_and_bZIPC-gem_10_rep-4:15479461	ACTTTAATTAATATCTTATTACATAAAATGTCACACTTTGAGTAAACTTTACATTATTCTCTCATCCATAATAAATAAATAAAGCATACTGGGTTTTAGGTCAGGCTGACGTCAGCAGTTTCTTTGTGTTTCATTTTTTTTTTTTTTGTAATCTAACGCTCCAGATTTGTTGTCTTCTCCACGAGCCCTTTGTTGTTGTTG
4	6225341	6225541	201	*	8.07641	6.67195	-1.40445	0.125834	-11.1612	4.5667e-11	6.83285e-09	Promoter	4	6224561	6225905	1345	1	AT4G09920	AT4G09920.5	780	8.08404	8.06878	4.42626	5.49775	1	1	0	0	gem10_rep_count01-bZIP1_and_bZIPC-gem_10_rep-4:6225440	gem10_rep_count01-bZIP1_and_bZIPC-gem_10_rep-4:6225440	GTTTGTCATAGTCTTAGATACTCCTTTAGAATATTTCAAACTTGTGGATCGTAATTATGATCGTCACCCATATATGATTGAGAATATGCCTAAGCTGACGTCAGCATATGTTGAGGTTATATCCGCTGATCTTAAGAGTCTTGTCGAATCAATCACTTCTGTCAAGTACCTAACAATATTCTCAGAGGTAATCTGTCTCAA
1	3292500	3292700	201	*	6.37107	4.96679	-1.40428	0.267106	-5.25738	2.06977e-05	0.000188781	Exon (AT1G10090.1/AT1G10090, exon 7 of 11)	1	3290311	3296198	5888	2	AT1G10090	AT1G10090.1	3498	6.39341	6.34873	1.32193	1.6375	1	1	0	0	gem10_rep_count01-bZIP1_and_bZIPC-gem_10_rep-1:3292599	gem10_rep_count01-bZIP1_and_bZIPC-gem_10_rep-1:3292599	CAACGTAGCTACACCTACTCTTTAGTGCCAACTCTATGTCATCTTAAGAAGAATACGAACAAAACCTTCTATTACTGAGTACAAGAAGGAAATGCTGACCTGTTCAAGAGGTCTTTTAGAAAAGGAAAATTCTTGGATAACGTTGGTAGTTGAGTCAGCCCTTGAACAAAGGTAACAGGAAAAAGAAACACAAACATGAAG
1	20493813	20494013	201	*	8.23407	6.8306	-1.40347	0.103724	-13.5309	7.85642e-13	4.57047e-10	Distal Intergenic	1	20495106	20495432	327	1	AT1G54953	AT1G54953.1	-1093	8.13946	8.32867	5.40939	5.1626	1	1	1	0	gem10_rep_count01-bZIP1_and_bZIPC-gem_10_rep-1:20493912	gem10_rep_count01-bZIP1_and_bZIPC-gem_10_rep-1:20493912	TACGTTTTGATGTTACTTCCAAATATATTTCCTTTGATATGAAACTATATATCCACATACATATAGATGGCAAACTCTACTCTCCAATAGAATTGTGCCACGTCAGCCTCGTTTTTTTGCTGAAATGTTTTAGTGCATCCTGTTATACTTTGTACTTTCAACTTAAGCGTTGGAGAGTTTTTTGAATAACACATGATCTTC
5	19171979	19172179	201	*	4.10412	5.50582	1.40171	0.475861	2.94563	0.00698945	0.0241189	Promoter	5	19169022	19171263	2242	2	AT5G47210	AT5G47210.3	-716	4.56437	3.64386	3.52356	1.6375	1	0	0	0	gem10_rep_count01-bZIP1_and_bZIPC-gem_10_rep-5:19172078	gem10_rep_count01-bZIP1_and_bZIPC-gem_10_rep-5:19172078	ATTTATAGCAAAACTATTCAACTACAAAACACACAAGATCAAACTTATGAAACCAATAACTCATCAACACGTGTCTCATCACCAACCTCACACTTCACCTGCACCACCTCCGACGTCAGATTCTCTGCTTTTCTCCTTCGTTTCAACTTCCCGTTTTCAGACGACGACGTAGAAGAGGACGACGACGACGACGACGAAGAA
3	20941350	20941550	201	*	7.63087	6.22927	-1.4016	0.155114	-9.03597	2.98538e-09	1.36976e-07	Promoter	3	20941285	20943469	2185	1	AT3G56490	AT3G56490.1	65	7.59997	7.66178	3.39232	4.7236	1	1	0	0	gem10_rep_count01-bZIP1_and_bZIPC-gem_10_rep-3:20941449	gem10_rep_count01-bZIP1_and_bZIPC-gem_10_rep-3:20941449	ATTAGGCAATAAAGAAATGGGTTTGGTCTTTGGTGGGCTAGTAGTAAGCCCATAAAGAAGAAAGAGGTTCAGACAACGGAAAAATAAGGGTATGACGTGGCAAGATATCATTGGTTGGAAGAAAGAGATTGGCGGGTGAAGTTGTTTGTGCCGTCTACGAATTTAGGGTTTAATTTGTGTTAATGAGCCACCGTGTTTCGA
1	20001035	20001235	201	*	6.83525	5.43413	-1.40112	0.212267	-6.60077	7.34185e-07	1.13292e-05	Promoter	1	20001236	20004055	2820	1	AT1G53600	AT1G53600.1	-1	6.78176	6.88874	1.80735	3.06088	1	1	0	0	gem10_rep_count01-bZIP1_and_bZIPC-gem_10_rep-1:20001134	gem10_rep_count01-bZIP1_and_bZIPC-gem_10_rep-1:20001134	GAAATGGTACACAAAAATCTCATGAGTCATGGATGATATGAAACTGTATATAATCTCATAATTATAGTTATTGTTTATCCCAAATTGGATCATTCTATGGCTGATGTGGCAAAATTATATTGTCAATTAACTTGTGAACTACATAAACAGAATTATTATATAAGCTTTAAAACCCTAAATATTTACCCGGCTTTTTTTTCT
4	16098998	16099198	201	*	7.24566	5.84495	-1.40071	0.162801	-8.60385	7.49019e-09	2.81124e-07	Exon (AT4G33460.1/AT4G33460, exon 3 of 5)	4	16098070	16100440	2371	2	AT4G33460	AT4G33460.1	1242	7.22922	7.26209	3.64386	2.90233	1	1	0	0	gem10_rep_count01-bZIP1_and_bZIPC-gem_10_rep-4:16099097	gem10_rep_count01-bZIP1_and_bZIPC-gem_10_rep-4:16099097	AATCACGCATACCAACAGCCTCCAAAGCTTTAATCACCCTAGACTTAACTTCTTCCTGATTCATGTCATGATACTTGCCAAGACCAAATGCCACATCAGCTTCCACTGTAGGCATCACTACCTGCGATGAACAAGAACGTTCAGATGTGACCAGAATGAGCGGTTTTACTTGAATCAAAATCCAACTGTTACTAACTGATC
5	19222866	19223066	201	*	7.32071	5.92093	-1.39978	0.165304	-8.46791	1.00549e-08	3.49219e-07	Exon (AT5G47380.2/AT5G47380, exon 6 of 10)	5	19221389	19224221	2833	2	AT5G47380	AT5G47380.5	1155	7.26205	7.37938	3.9542	2.90233	1	1	0	0	gem10_rep_count01-bZIP1_and_bZIPC-gem_10_rep-5:19222965	gem10_rep_count01-bZIP1_and_bZIPC-gem_10_rep-5:19222965	GATCTGCAGGACCAAGCTCTGTCTTCATTCATAATGTTCTTGGGGATGATCACATTGCTAGTAGATGATCTTGATAGGATTCTCTTTTCAGGATCTGCTGACATGGCACTGCAGCAGAGCCAGAAGTACACTGAAGACATACACTTGACCATATCTTCAGACAACTTGTTTGGGCATTGGTACAAATGATCCTTAAGAGTT
1	29238237	29238437	201	*	7.60152	6.20252	-1.399	0.151139	-9.25635	1.8852e-09	9.84691e-08	Exon (AT1G77760.1/AT1G77760, exon 1 of 4)	1	29235721	29239484	3764	2	AT1G77760	AT1G77760.1	1047	7.52005	7.68299	4.55459	3.45208	1	1	0	0	gem10_rep_count01-bZIP1_and_bZIPC-gem_10_rep-1:29238336	gem10_rep_count01-bZIP1_and_bZIPC-gem_10_rep-1:29238336	TGTAACAAAAACAAGTAAATAATATTAGCATCGGTAACTAAAATGTAAAAGAAGACAAGGGTAAGTTAATAGTTTACCTTCGGAATTTGCCAGCTCAGCATCAACGAGAGAAGGAAGGACTCGATTGTCTTTATAGTGATAGTAACTGTCAGATTCTTGAGGCGTGACGATGATTCTCTTTAACCATTTAACCATCCGACC
5	8181306	8181506	201	*	5.4285	6.827	1.3985	0.201667	6.93468	3.29836e-07	5.94983e-06	Promoter	5	8179703	8181107	1405	2	AT5G24155	AT5G24155.3	-199	5.51715	5.33985	5.53916	5.01812	1	1	1	1	gem10_rep_count01-bZIP1_and_bZIPC-gem_10_rep-5:8181405	gem10_rep_count01-bZIP1_and_bZIPC-gem_10_rep-5:8181405	AAGGAAATTAGCTAAATCTGAATATATCAATCAATTGTTTGATAACAGAAGGTCGGTCCAGAAGTTAGTGTAACAACCCGCCTCGTGAGACCCGCACACGTGGCCACTCTCTGCCACGTGGCATCCTGTTAGCTCTGCAGCGCATCGACCCTAACCCCTCACCTTGGGCTACCAAAGCCCTGGGTCACCAAAGCCCTTGGG
1	3192191	3192391	201	*	3.72618	5.12453	1.39836	0.480074	2.9128	0.00755436	0.0255881	Promoter	1	3190254	3192488	2235	2	AT1G09820	AT1G09820.1	97	3.92879	3.52356	1.32193	2.2818	0	0	0	0	gem10_rep_count01-bZIP1_and_bZIPC-gem_10_rep-1:3192290	gem10_rep_count01-bZIP1_and_bZIPC-gem_10_rep-1:3192290	ATCAACTGTCGAAACAGCTCGTTAGGGTTTATGTCTGTCACATGAACTCCGAGCTTTGACCAGTGCTGCTTCTCTATGAGATCAGCGATGACAGCTACGTCATATCTAGGTGGGCAAGGGCTCCCGGTGATGGTAGATGAAGAAGAACAGAGTCTTCTTAAACCAGAGACTCCTTTTGTTAAATTCGAGTTTTTTCTACTT
1	9268294	9268494	201	*	7.67585	6.2776	-1.39825	0.14171	-9.86698	5.4489e-10	3.91023e-08	Distal Intergenic	1	9270952	9272713	1762	1	AT1G26780	AT1G26780.2	-2458	7.56054	7.79116	4.55459	3.75872	1	1	0	0	gem10_rep_count01-bZIP1_and_bZIPC-gem_10_rep-1:9268393	gem10_rep_count01-bZIP1_and_bZIPC-gem_10_rep-1:9268393	AAAAGATCCCATATGTAAGTAATTTTATTTCTTTGCTTTTTTATTCTTAGTCTAAGATCACTAATCACATAACATATTACATATAGATGGATGCCACGTCAGAAAAGAGTCTATTTGAAAGCGAACTTTTCTTTCGAGTAAAACACAAACCTGACCAAACGTGTAACAAAATTAAACATTATCGTACAAGGGGACATTGTA
5	22711434	22711634	201	*	4.53653	5.93441	1.39787	0.36422	3.83799	0.00077623	0.00396289	Promoter	5	22711141	22712441	1301	2	AT5G56080	AT5G56080.1	807	4.24018	4.83289	3.24793	3.66365	0	1	0	0	gem10_rep_count01-bZIP1_and_bZIPC-gem_10_rep-5:22711533	gem10_rep_count01-bZIP1_and_bZIPC-gem_10_rep-5:22711533	TCTTCTCCATACCACGATTGTTCAAGATCGCGTGGACCTTAGAGCAATTACAAGGCATAACCACACACCGTCCGATCTGGCTGCCTCGAGCTCCATTTGAACCACCAAGCTTACGTGCGATGACCACCGAATTAACCACGTCGTCAGACGGATGATAAATGGTTAACACCTCAAACCCTTTAAGATCACAAGAGTCAACGA
5	19236213	19236413	201	*	3.3891	4.78636	1.39726	0.498444	2.80323	0.00977097	0.031542	3' UTR	5	19232784	19235066	2283	1	AT5G47420	AT5G47420.1	3429	3.25464	3.52356	0.584963	1.6375	0	0	0	0	gem10_rep_count01-bZIP1_and_bZIPC-gem_10_rep-5:19236312	gem10_rep_count01-bZIP1_and_bZIPC-gem_10_rep-5:19236312	CGGTGGTGATGTTGGCTGCGTTCGGTTTCACCACGGTGGTGGCGATGATCTCGGCTTCTGTCTTCATCGCGACGGTCGCGAGTACGGTCGTGTTCACGATCTACGTCTTGGTGACGTGACCTCTCACGGTCGCGTTGCCGATCTCGTTCATCAGGATAACGCTCGGATTTTCTCTTGGAGTCGCGAGACGGGGAAATGTTT
2	6509010	6509210	201	*	4.0769	5.47369	1.39679	0.454183	3.0754	0.00512652	0.0189236	Distal Intergenic	2	6510841	6512641	1801	1	AT2G15042	AT2G15042.1	-1631	4.02451	4.12928	3.39232	1.6375	1	0	0	0	gem10_rep_count01-bZIP1_and_bZIPC-gem_10_rep-2:6509109	gem10_rep_count01-bZIP1_and_bZIPC-gem_10_rep-2:6509109	CTAGGATGAACTAGCTAGCTAAGCTAGGTGAGCTAAACCAGCTGGAAGACTAGCTAGCTCAGCTAGGTGAGCTGACCGACAGCTCGATTGAGCTCAGTGAGCTGATCGGGTACTGACCCAGCTGGGTGGTCCGGTCAGCTGACACTCGAGCTGGTGGACTGTGGTAGCTCACGGGTGAAGAGGTGTCTCGGCCAAAAGGTG
1	6165787	6165987	201	*	7.43562	6.03896	-1.39666	0.188601	-7.40535	1.09327e-07	2.42752e-06	Promoter	1	6161870	6165820	3951	2	AT1G17920	AT1G17920.1	0	7.33596	7.53528	4.61471	2.72391	1	1	0	0	gem10_rep_count01-bZIP1_and_bZIPC-gem_10_rep-1:6165886	gem10_rep_count01-bZIP1_and_bZIPC-gem_10_rep-1:6165886	AGTCGCCGGCGAGATTTAAATCAACGGAGGTTTTATAAACCGGAGACTTTTCTCAACGTCGTGTAATGACAAATATTAACTTTTCTATGGGGTTTTGCTGACGTCATCAGCCTTTTTTTTTTTTTGAACTCTCAAACTCTTGTTTTTCCAATGAGTTGCTAAAAAGTAAAAAGTTAAACTTCGAAGACAGAAAAATTGAAA
4	4480566	4480766	201	*	6.50036	7.89678	1.39642	0.117181	11.9168	1.17384e-11	2.62646e-09	Distal Intergenic	4	4466013	4467147	1135	2	AT4G07675	AT4G07675.1	-13419	6.5661	6.43463	7.51175	7.41498	1	1	1	1	gem10_rep_count01-bZIP1_and_bZIPC-gem_10_rep-4:4480665	gem10_rep_count01-bZIP1_and_bZIPC-gem_10_rep-4:4480665	TCGCCGTTTTGTTATGACTCATATATTTTTGACGTAAGTCAGCGGCAACATACCGTAACTCAGCCGTAACTGCCGCTGTATCGCGTTACGGCTGAGTTCATTTAATCCACGTCAGCAAATTCTGACGTGGCAGTGGCATTCCCTGTAATTACGTTTTTTCCGGTAACGTTTAGTAGGGGCACGTTGGGTAATAAAAAAAAG
4	6180885	6181085	201	*	4.25818	5.65412	1.39594	0.445263	3.13509	0.00443925	0.0168573	Promoter	4	6181881	6186523	4643	1	AT4G09820	AT4G09820.1	-796	4.02451	4.49185	4.12928	1.6375	0	1	0	0	gem10_rep_count01-bZIP1_and_bZIPC-gem_10_rep-4:6180984	gem10_rep_count01-bZIP1_and_bZIPC-gem_10_rep-4:6180984	GAAATGAGTTACATAACACCTTTATTTATAAACACAAAGATGCACACAAGGAGAAGCAAAATCAATAAGAAGAAACCACTCCACGTGGCCCGTCGTCAGAGTTACATAATTGGTGAACGACTAAACTCAGAAGAAACAACATGTAATAAGAAACACAGAAGCAGAAGCAAAAGCCAAGCAACATTTATTTTGTCGACAAAA
5	19349523	19349723	201	*	4.25756	5.65279	1.39522	0.411359	3.39174	0.00237047	0.0100402	Exon (AT5G47780.1/AT5G47780, exon 8 of 9)	5	19351292	19353495	2204	1	AT5G47790	AT5G47790.1	-1569	4.15758	4.35755	2.70044	3.06088	1	0	0	0	gem10_rep_count01-bZIP1_and_bZIPC-gem_10_rep-5:19349622	gem10_rep_count01-bZIP1_and_bZIPC-gem_10_rep-5:19349622	ATGTAACTGTGTTTCTTTCTGTTAAACTTACGGTCTTAATGGTTTATTGGCAGCATCCCTTAAAGCATGTCTTCCACATCGTCACAGACAGACTCAATTATGCGGCAATGAGGATGTGGTTCCTGGACAATCCACCTGGCAAAGCCACCATCCAGGTTCAGAATGTTGAAGAATTTACATGGCTGAATTCAAGCTACAGTC
4	10591077	10591277	201	*	7.02552	5.63143	-1.39409	0.19132	-7.28665	1.44049e-07	3.05841e-06	Promoter	4	10587193	10591546	4354	2	AT4G19420	AT4G19420.3	269	7.12623	6.92481	3.39232	2.2818	1	1	0	0	gem10_rep_count01-bZIP1_and_bZIPC-gem_10_rep-4:10591176	gem10_rep_count01-bZIP1_and_bZIPC-gem_10_rep-4:10591176	GATATCAAAGATTGACATAAAATGAGGGGTTCGTGCGTGAAGAAGACTTGAGTTCAGAAATGCTAATAGGGGTATAGTGAGTTGACACGTCACAAAAGGTGTTCGGTTAAATGGGTTGGATAGGATCCGACCCGAATGTCGGGGGTGGGTGACGTGATCCGGTCGGACCGGTTATGTAATGGAGTAATGGTGTTGTTGGAA
5	6813507	6813707	201	*	6.58037	5.18687	-1.3935	0.255374	-5.45672	1.24864e-05	0.000122392	Promoter	5	6813762	6815873	2112	1	AT5G20190	AT5G20190.1	-55	6.41254	6.74819	2.70044	1.15787	1	1	0	0	gem10_rep_count01-bZIP1_and_bZIPC-gem_10_rep-5:6813606	gem10_rep_count01-bZIP1_and_bZIPC-gem_10_rep-5:6813606	GCACACATCTACCTATAACTACATTGATACGTTGTGCAAAAGCAATGAACGAATCTACCGTCCATCTGTTACATTTGCATTAAAAGAGTTTGTCCCACGTGTCATTTGTAGAAAGATCAGCCGTGAACCTATATTTTCTGGTGACACTGCCGTCCACTTGCAATTCTGCGACCTTCGTGAACTTAATATTCCGCGTTTTGT
3	7482160	7482360	201	*	4.39176	5.78247	1.39071	0.383338	3.6279	0.00131732	0.00618555	Promoter	3	7482131	7488935	6805	1	AT3G21290	AT3G21290.2	29	4.49812	4.2854	3.08746	3.20355	1	0	0	0	gem10_rep_count01-bZIP1_and_bZIPC-gem_10_rep-3:7482259	gem10_rep_count01-bZIP1_and_bZIPC-gem_10_rep-3:7482259	TGGGTCCCTCTCTCTCTCTCTCTTTCTTCAAATCATCGTCTCTCGTCTCTCTTCTCTGCTCGCGCGTCTCAATCAGTTCAATCTCTACAATACACGTATGCATCAATACATGTTGGTAACGCAATTGCAGTGACGGCGGAGTAATTTTGACCGGAATTATGTTCAAAGGATCGTCGAAACGTGGCGGTAGAGGAGGAAGTG
2	3065141	3065341	201	*	4.18144	5.57029	1.38884	0.426561	3.25591	0.0033094	0.0132609	Distal Intergenic	2	3047306	3057214	9909	2	AT2G07360	AT2G07360.1	-7927	4.31849	4.04439	2.70044	2.72391	1	0	0	0	gem10_rep_count01-bZIP1_and_bZIPC-gem_10_rep-2:3065240	gem10_rep_count01-bZIP1_and_bZIPC-gem_10_rep-2:3065240	TATTCAATCACATCCGCAATTAACAACGAAACCAATAAAACCCTCAAATCAATTATATACTTACATCTTTACACGTAGGACAACAGAAGTATGGTCTTCCAGGGTTCTTTGCTGACGTCGATGTATAGATGACCACGTCTAATCCGCAATGACACTTTGATGGTAACCCACGTCCCCAACGGCTGATGGATTGCGTACTCG
4	16305802	16306002	201	*	7.30663	5.91796	-1.38867	0.159045	-8.73131	5.69573e-09	2.23885e-07	Exon (AT4G34040.1/AT4G34040, exon 3 of 7)	4	16304215	16308801	4587	2	AT4G34040	AT4G34040.1	2799	7.14973	7.46352	3.39232	3.45208	1	1	0	0	gem10_rep_count01-bZIP1_and_bZIPC-gem_10_rep-4:16305901	gem10_rep_count01-bZIP1_and_bZIPC-gem_10_rep-4:16305901	CAATAAACAAGAGAGTACCAACTGAGTGACTGACATTACTAGTATCAGCAAATACCATCAACAAATAATTGACTTCCACTGAGACAGATGCCACATCAGCTAAAACTGCTAAAGAGTTCATACAGACCTCGGAAATCAGCCGGTTCCTTCCATCATTATCAGCAGCTAAGCTTCTTCCTAAGTGACGCAAATGGAGATGAT
2	240233	240433	201	*	6.78653	5.39905	-1.38747	0.221378	-6.26743	1.65344e-06	2.22917e-05	Promoter	2	239669	240687	1019	1	AT2G01530	AT2G01530.1	564	6.75927	6.81378	3.08746	1.6375	1	1	0	0	gem10_rep_count01-bZIP1_and_bZIPC-gem_10_rep-2:240332	gem10_rep_count01-bZIP1_and_bZIPC-gem_10_rep-2:240332	TGCAAGATCACAATGATTTGGGAGAAGCGAACCGATGATTCGCCTGAGCCTAGCAACTACATGAAGTTCCTCAAAAGCGTTGTTGCTGACATGGACGAGCATGTTCTCAAAGCCTAAATCCCTTTCGAACCATCGTCATCACCTATCATCATCATCATCATCATCATCATACATCTCCCTTTGTGTGTGTACTTGTATGGG
3	17228492	17228692	201	*	7.66229	6.27584	-1.38645	0.131668	-10.5299	1.49267e-10	1.49718e-08	Promoter	3	17228642	17231229	2588	1	AT3G46780	AT3G46780.1	0	7.7284	7.59619	3.9542	4.35194	1	1	0	0	gem10_rep_count01-bZIP1_and_bZIPC-gem_10_rep-3:17228591	gem10_rep_count01-bZIP1_and_bZIPC-gem_10_rep-3:17228591	TGTAGCAAAGCTGAAAGTATTTTAATATCTGGGCCCGCAGGATCAAGATTCTGTGGCGAAAAGTTCAGACCAAGCCACATCAAGATATGTTAATGACGTGGCATTCTATTATTGGCTATGAATCTGTTCTGGATAACAAAAGCATCATCCGTAAAAAACACAAACAACGAAAGTCTTTTTTGCACTCGCCATGGTGTCTCA
1	25493040	25493240	201	*	8.33523	6.94945	-1.38579	0.104121	-13.3094	1.12161e-12	5.21999e-10	Promoter	1	25493193	25496053	2861	1	AT1G68010	AT1G68010.1	0	8.36897	8.3015	5.89482	5.1626	1	1	1	0	gem10_rep_count01-bZIP1_and_bZIPC-gem_10_rep-1:25493139	gem10_rep_count01-bZIP1_and_bZIPC-gem_10_rep-1:25493139	GCCTTTTGACATAATTTTGTTAATAATCTTGATTACAAATTTTAGTCAGTGTTTGATGCATAGTTGCATACTGCAGAGTTGAGTTTGGATATGGCCACGTCAGCATTATCTCGTTACCAAAACGTAAGGTCCAAACTCAGATAATACAAACGAAGCAGTTCTTTGTCACTCTATCATCAACATATGAACCACACCAAAAAA
1	8959761	8959961	201	*	4.44092	5.82597	1.38505	0.377534	3.66867	0.0011893	0.0057025	Exon (AT1G25510.1/AT1G25510, exon 1 of 1)	1	8959087	8961183	2097	2	AT1G25510	AT1G25510.1	1222	4.59644	4.2854	2.90689	3.56179	1	1	0	0	gem10_rep_count01-bZIP1_and_bZIPC-gem_10_rep-1:8959860	gem10_rep_count01-bZIP1_and_bZIPC-gem_10_rep-1:8959860	ACTCGTCCATCTCGAAAGAAGACTGAGGAATCTGAAGCAACTCGCCGCCGACGCTTATTCCGGTGAGGCCTAGGTAGTAAAACGTGTCGAGCTGGTGGTTACGTAGCAACGGAGCCACGACGGCGTCAGGAGAAAGAGAAGTCCCGAAATCCACGGTCGAAGCCGAGTCTGAGTCACGGTCAACGAGACAGTACGAGAACG
3	19312060	19312260	201	*	7.94262	6.55802	-1.38461	0.115108	-12.0288	9.64776e-12	2.29462e-09	Promoter	3	19310531	19312281	1751	2	AT3G52060	AT3G52060.1	21	7.89373	7.99152	4.88264	4.57601	1	1	1	1	gem10_rep_count01-bZIP1_and_bZIPC-gem_10_rep-3:19312159	gem10_rep_count01-bZIP1_and_bZIPC-gem_10_rep-3:19312159	AGGAAGAAGAAGAAGAAGAAGAAGAAGATTGATTGAAATGAATGAGTTAGAAAAAATTCTGATGTGACAATAAAAAGGAAAAAGGGGAATAATGACGTCAGCAAAATGGGGACACGTGAAATTATTTTTAAAATTATTTGGGACAATCGACACAGTTGCTCTATCGCTATTTGTTTACGTGGGGCTGTTCTCTCTCTATTT
2	4918837	4919037	201	*	4.0769	5.46134	1.38444	0.441175	3.13808	0.00440735	0.0167701	Distal Intergenic	2	4922282	4922679	398	1	AT2G12280	AT2G12280.1	-3245	4.02451	4.12928	2.45943	2.51993	0	0	0	0	gem10_rep_count01-bZIP1_and_bZIPC-gem_10_rep-2:4918936	gem10_rep_count01-bZIP1_and_bZIPC-gem_10_rep-2:4918936	ATTAGCGACTAAATAAAATAGACGGTAGAATAGTCGTTAATTAGCGACTAAGCAACGACAACAATATCCCTTCAATAATATAATCGTCAAATAGTCGTCACTTGCCGACACTTTGCCGACTGCAGACGATAGTCGTAAAACAACGACTATGTGACTACAATTTTTCGTGTTGTCGCAGGGGAGTCGTAAATCCGTCGCCAA
3	4741895	4742095	201	*	4.32042	5.70333	1.38291	0.407762	3.39147	0.00237205	0.0100432	Exon (AT3G14240.1/AT3G14240, exon 1 of 1)	3	4741287	4744263	2977	2	AT3G14240	AT3G14240.1	2168	4.59644	4.04439	2.90689	3.06088	1	0	0	0	gem10_rep_count01-bZIP1_and_bZIPC-gem_10_rep-3:4741994	gem10_rep_count01-bZIP1_and_bZIPC-gem_10_rep-3:4741994	AGTCCTAATGAAATGTGTCGACATTTTACTCTCTCCATACTGCTGAAACACGACAGAGAACGACGGGTAGTTTAAATTCCCGACGTGTCCCGCTCGTCTTGCACCGTCACAGTCCGCTTGGCGACGGGTTATTGTCACAATGTTGGTTCTAGTGTAGTTAGAATTACACAAGAAGTTGATATAATCATAAGATGTTATATC
4	3261499	3261699	201	*	3.74502	5.12786	1.38284	0.482888	2.86369	0.00848143	0.0280504	Distal Intergenic	4	3318302	3320945	2644	2	AT4G06526	AT4G06526.1	59246	3.53585	3.9542	2.45943	1.15787	0	0	0	0	gem10_rep_count01-bZIP1_and_bZIPC-gem_10_rep-4:3261598	gem10_rep_count01-bZIP1_and_bZIPC-gem_10_rep-4:3261598	GGTTTTCAATCTTCTAAAAGGTAAAGACTACTTTAGCTTCCGATATCTGGTTGCGGTTCTAGTTCTTATACTCCATCATACACATGTCATCCAGTCATATTTGACTCCAAAACGATAATCAAGATTCTACTGTCTTCTTAGTGTATATTTGCTCCTAAACACTAAAGCTTTAACCAAAACCCAAAACCTAAACCTTACACC
5	1557965	1558165	201	*	7.98731	6.60569	-1.38162	0.111621	-12.3778	5.2808e-12	1.6169e-09	Promoter	5	1556987	1558486	1500	2	AT5G05250	AT5G05250.1	321	8.0002	7.97441	4.97728	4.67608	1	1	0	0	gem10_rep_count01-bZIP1_and_bZIPC-gem_10_rep-5:1558064	gem10_rep_count01-bZIP1_and_bZIPC-gem_10_rep-5:1558064	TAAGGCGGAGATAATATATATCTAGCGGTCGGATGAGAAGGAAGAACTGTAACGTAAGAAGATGACTTAATATAACGCTAGGTTTCTTAAACATGCTGACGTCACTTTATGCTGAAACTGTTTGACGAGTTATATTCTGATGTAACTCAATCCATGCTAAGACCACCTGTTGCACCGTAATTAAGTATATGTTTTTACTTT
1	3353489	3353689	201	*	6.16688	4.78636	-1.38052	0.310494	-4.44621	0.000164661	0.00108239	Promoter	1	3354243	3354856	614	1	AT1G10225	AT1G10225.1	-554	6.15384	6.17991	0.584963	1.6375	1	1	0	0	gem10_rep_count01-bZIP1_and_bZIPC-gem_10_rep-1:3353588	gem10_rep_count01-bZIP1_and_bZIPC-gem_10_rep-1:3353588	CGTTCAAACCCGGTTTACTGGCTAAAACGGTTCTTTCTTTCAATTCAAACGGTTCTTTCTTTCAATTCAACTATACAAGTAACACTGCCACGTCAACTCGAAAAAATGGGACTATGGATTGTAGTTTACACAAAGACCAATTTCAGTTTTATTTGCTTGTAATGAGACTATGGATTATAGTCTTTTTATTTTTCTTAGAGA
2	9370618	9370727	110	*	3.86347	5.24338	1.37991	0.465125	2.96676	0.00664734	0.0231979	Distal Intergenic	2	9363109	9369461	6353	2	AT2G22010	AT2G22010.2	-1157	3.77274	3.9542	1.80735	2.2818	0	0	0	0	gem10_rep_count01-bZIP1_and_bZIPC-gem_10_rep-2:9370672	gem10_rep_count01-bZIP1_and_bZIPC-gem_10_rep-2:9370672	TATGAGACCACTGTCGGCTAATGACTAATAAAAGAAGTATCGTGCACGTGTTCCACGTTGATCAACAGCCACTTCACTGGCTGATGTCTCTGTTATTCAGATAGTGACTT
1	29537467	29537613	147	*	4.1434	5.5229	1.3795	0.444767	3.10162	0.00481288	0.018	Promoter	1	29535060	29537482	2423	2	AT1G78510	AT1G78510.1	0	4.42881	3.85798	2.16993	3.06088	1	0	0	0	gem10_rep_count01-bZIP1_and_bZIPC-gem_10_rep-1:29537539	gem10_rep_count01-bZIP1_and_bZIPC-gem_10_rep-1:29537539	GGAGAAGAGGGAAACGATTGATTAGTCTACGCTTATCTAATCTTGAGGCTAAGATTTCACCACGTGTCATTTATCCAATGGTTTAACATACTAACATTCGAGTATATCGAAATACGTTACCTTTATAAAAAAAAAAAATCTTTAGAA
5	11196828	11197028	201	*	4.27336	5.65279	1.37942	0.430134	3.20696	0.00372896	0.0145641	Distal Intergenic	5	11190414	11191967	1554	2	AT5G29560	AT5G29560.1	-4861	4.68874	3.85798	2.70044	3.06088	1	0	0	0	gem10_rep_count01-bZIP1_and_bZIPC-gem_10_rep-5:11196927	gem10_rep_count01-bZIP1_and_bZIPC-gem_10_rep-5:11196927	GCCAAATAGTCGCCATTATAATACGACTACTCAACGACTAATGTATATTGTATGGTCTGTTGTCATAAATAAGTCGTAAATCAACGACTAATTGACGACAGCTGGACTTAACGACTATGGTATAACGACTACTGTCATTAGTCGCGGACTAGTCGTAGATTCAGAATTAACGACTACTAAGTGACTACTTTGTAAGTCGTT
5	4925242	4925442	201	*	7.48257	6.10362	-1.37894	0.143707	-9.5955	9.40645e-10	5.97561e-08	Distal Intergenic	5	4921243	4922812	1570	2	AT5G15160	AT5G15160.1	-2430	7.36151	7.60363	3.75489	3.84784	1	1	0	0	gem10_rep_count01-bZIP1_and_bZIPC-gem_10_rep-5:4925341	gem10_rep_count01-bZIP1_and_bZIPC-gem_10_rep-5:4925341	GTTGATACTATATCAATTGTCAAGACACTACTACTGCATACTATCCTAAGTCTCAAGGCACTGGATAAAATTATCCAAACTTTTGAGTACTGACGTGGCAAGTTGTGAATGGTCAGAAGAAAGATCGTTCTTAATCAATATCATAATTGTGATTGGCTCTTCTCAAGATTCGAGGACTAAATTGCATATCAAAAACTAGTA
5	10790691	10790891	201	*	4.09185	5.47027	1.37842	0.483946	2.84829	0.00879349	0.0288854	Distal Intergenic	5	10783974	10785728	1755	2	AT5G28750	AT5G28750.1	-4963	4.42881	3.75489	3.85798	1.15787	0	0	0	0	gem10_rep_count01-bZIP1_and_bZIPC-gem_10_rep-5:10790790	gem10_rep_count01-bZIP1_and_bZIPC-gem_10_rep-5:10790790	TAGTTGACACAAGTTAAAACTATAAATTCAATTTAATGCATCAAATATGTCAAAGAGAAAGTAGCTCGGTTGGTAAATTTTGTGTCATTGACACCTCATAACCCGAGTTCAAACCTCCTCCATGTCACTTATTAGTAATTTTTTTACTTTTTATATGTTCAAAAAACAATATATGAACCAGGTAAAAATGTTTTCTGGGTC
4	2558061	2558261	201	*	4.01246	5.39045	1.378	0.46954	2.93478	0.00717155	0.0245631	Distal Intergenic	4	2554997	2557258	2262	1	AT4G04990	AT4G04990.1	3064	3.59865	4.42626	2.16993	2.51993	0	0	0	0	gem10_rep_count01-bZIP1_and_bZIPC-gem_10_rep-4:2558160	gem10_rep_count01-bZIP1_and_bZIPC-gem_10_rep-4:2558160	GAAAAAACTGTATTGAAAAACTAACTTAGATTGGTCGTTTTAACAAGCAAAGACATCAAGGTTGTAAGGAAAGCATGGAGGATGACTGTTCAATGTGTCATCCAATATCCTCTTTGCCTCATACTTCATCCAACGATTAATTTTTTCTTCTAGTTTCCTTTATGATGCTTTCCACTATGGATATGTCTATTTGCATCATTT
5	14045392	14045592	201	*	3.90405	5.28162	1.37757	0.486392	2.83222	0.00913095	0.0298248	Distal Intergenic	5	14049123	14051128	2006	1	AT5G35917	AT5G35917.1	-3531	3.59865	4.20945	3.08746	1.15787	0	0	0	0	gem10_rep_count01-bZIP1_and_bZIPC-gem_10_rep-5:14045491	gem10_rep_count01-bZIP1_and_bZIPC-gem_10_rep-5:14045491	TTATGTGATAGTACGGATGCACTTACGTACAAAGCTGGAGAGAATCCAAGAAAAGAATATGTGGATGATTTTGACAACGTGTATGAGTATGATACTACAACTCATCATGAGTCATCGGAGCATTACACACCATTTATGTCTCATGGAACTTCAGAAAGTCCTACAGAGAAGCTTCCCCCACGTAAAAGAACAAGATCTGAG
5	19897863	19898063	201	*	7.16394	5.78645	-1.37748	0.18586	-7.41141	1.07804e-07	2.40287e-06	Exon (AT5G49100.1/AT5G49100, exon 1 of 1)	5	19897370	19899301	1932	2	AT5G49100	AT5G49100.1	1238	7.24572	7.08215	2.45943	3.84784	1	1	0	0	gem10_rep_count01-bZIP1_and_bZIPC-gem_10_rep-5:19897962	gem10_rep_count01-bZIP1_and_bZIPC-gem_10_rep-5:19897962	CCTCCACCACCATGACCCATGTTATGATTATGATGATGATGATGTTCAGCTGATGATGATGATACCCATGATGATGAAGATGAAGAAGAAGACGATGACGTCATTATCATAAACCCACCAAAGATCCCACCACATCTCACCATCTCTCTAACACCATTACTAGGGTTACTACTGACCTTGTTACCTTTGTTATTATTACCT
3	21983447	21983647	201	*	7.37429	5.99739	-1.3769	0.183695	-7.49558	8.87584e-08	2.04092e-06	Promoter	3	21982989	21984598	1610	1	AT3G59480	AT3G59480.1	458	7.38663	7.36194	2.70044	4.46837	1	1	0	0	gem10_rep_count01-bZIP1_and_bZIPC-gem_10_rep-3:21983546	gem10_rep_count01-bZIP1_and_bZIPC-gem_10_rep-3:21983546	CCCTAGTGCCGATATGCTCCTCCGTCCCGACGAGCTCAATCTTGATGTCATCAGATCTGTACGTTATTTTTATTTTTAATTAATATATGACACGTAGGCAAATTCTTTTTTGGGTCCGTGTCTCACATTTAATTAGCGAACGGTGCTACATCATTAACGTAACGGTTGTTGGTATACGTAACGTAGATGTCAAGTTAGGTT
3	16735893	16736093	201	*	6.94684	5.57089	-1.37595	0.187292	-7.34654	1.25307e-07	2.72005e-06	Promoter	3	16733755	16735951	2197	2	AT3G45600	AT3G45600.1	0	6.83298	7.0607	2.90689	2.51993	1	1	0	0	gem10_rep_count01-bZIP1_and_bZIPC-gem_10_rep-3:16735992	gem10_rep_count01-bZIP1_and_bZIPC-gem_10_rep-3:16735992	GTGCAAAAAGACTGAGAAATGCAGAGCCAGAGGCGTTAAAGAAGAGGTGATGAAGACATAATGGGTTTACATATCTCTGCACATGCTTTGACACGTGTCAGTACAGTCTGATTTTGCTATTGGGTAGTGTGTTATTGTCATTTGATTAGTTTATTGATGTTTACCAAGAAAAACAAGAAAATTTTGTTTATTTTTTTGTCG
3	6510812	6511012	201	*	7.43037	6.05478	-1.37559	0.149635	-9.19298	2.15023e-09	1.06914e-07	Promoter	3	6510982	6515108	4127	1	AT3G18890	AT3G18890.1	0	7.34111	7.51964	3.39232	4.01093	1	1	0	0	gem10_rep_count01-bZIP1_and_bZIPC-gem_10_rep-3:6510911	gem10_rep_count01-bZIP1_and_bZIPC-gem_10_rep-3:6510911	CCAGCGCCAAAAGTATTCAAATTCTAATGTGTCCTATGAAATGATTCTGGTTTGGATCCAAGTTTTGGAACAAACCAAACCGAATTAGCCTTGCCATGTCAGCATACTCCAATCAAACATTGATTGGTCTCTTGTAATGTTATGTGGGTCCCATCATATCAAGATGCAGTGGCAGACGCAGTAGAACTCTTGCTGAGTCTC
4	10750714	10750914	201	*	4.57552	5.95009	1.37458	0.34476	3.98705	0.000531935	0.00290566	Promoter	4	10750381	10752028	1648	1	AT4G19760	AT4G19760.1	333	4.59644	4.55459	3.52356	3.45208	1	1	0	0	gem10_rep_count01-bZIP1_and_bZIPC-gem_10_rep-4:10750813	gem10_rep_count01-bZIP1_and_bZIPC-gem_10_rep-4:10750813	CGGAAAGCGTTCATTGATTCCTCGATCGATATCGCTAGGAAGAAGGATTTCTACGGCCTCGACCTAGCTTGGGAGTATCCGAGCAATGACGTGGAGATGACCAACTTTGGGAAACTCCTGGAAGAATGGCGAGCGGCGGTTGTGGAAGAGTCTGACAAAACTAATCAACTGCCTTTGCTCTTGACGGCTGCGGTTTACTAC
5	23346576	23346776	201	*	6.66568	5.29199	-1.37369	0.307832	-4.46248	0.00015794	0.00104649	Promoter	5	23346675	23350065	3391	1	AT5G57655	AT5G57655.2	0	6.58317	6.74819	3.85798	0.429704	2	2	0	0	gem10_rep_count01-bZIP1_and_bZIPC-gem_10_rep-5:23346675	gem10_rep_count01-bZIP1_and_bZIPC-gem_10_rep-5:23346675	AATGAAAAAAAACTCAACAAAATTCGATTTAATACCTATCCATAATATTATTGATCCTAAAAATAGAAAAGGATAATTTTGCTGAGTCAGAAACGTGATATTCGCGACGTTGTTTCCGGATAAAGAGTAAACGTACGACTGCTTTAACTCACCTATAAAATCACGACCGTCGATTTCATTTATGTCAAGGGGCAAAACTGA
3	10392446	10392646	201	*	5.77976	4.40651	-1.37325	0.425509	-3.22731	0.00354871	0.0140179	Distal Intergenic	3	10393904	10395861	1958	1	AT3G27980	AT3G27980.1	-1258	5.6647	5.89482	1.80735	-1.13634	1	1	0	0	gem10_rep_count01-bZIP1_and_bZIPC-gem_10_rep-3:10392545	gem10_rep_count01-bZIP1_and_bZIPC-gem_10_rep-3:10392545	ACAGCAGTTACCAAAAATAATAGTTTCATATTAAATTTTACACGTTGGTCATATAGGGAATCCTTGCGTACTGCATTCTGCATGGCATGTCAGCACAGTGAATCAGCATGTGATATAATTTTACTATAAGTAGAGCATTCATCAGTCGTGAATTTTCGGAATATATATTGATGATAACGTCGGTTGTTAAATGACACAAAA
5	8893055	8893255	201	*	8.01179	6.63867	-1.37312	0.115827	-11.855	1.30873e-11	2.81983e-09	Promoter	5	8891475	8893036	1562	2	AT5G25540	AT5G25540.2	-19	7.88659	8.13699	4.93074	4.85734	1	1	0	1	gem10_rep_count01-bZIP1_and_bZIPC-gem_10_rep-5:8893154	gem10_rep_count01-bZIP1_and_bZIPC-gem_10_rep-5:8893154	GAATTATCTTATCCCTAACCTGGTTATTGTTATCCTAATATTCGTTTTCTTTATAAAAAAAAATCTTTGATATTTTTACCTGGTATGCTGACGTGTCTTTTACAAAGTGGCTACCTCTTCGTTCCTAAATTTATCTCTACATTTGAAAAATGCGTGACTAAACGAGATGAAAGTGATTTTTTCTTATGTCCTACTAATCAT
1	24029740	24029984	245	*	6.42758	5.0545	-1.37308	0.263814	-5.20474	2.36625e-05	0.000212105	Promoter	1	24028830	24030780	1951	1	AT1G64660	AT1G64660.1	910	6.61676	6.2384	1.32193	1.99575	1	1	0	0	gem10_rep_count01-bZIP1_and_bZIPC-gem_10_rep-1:24029861	gem10_rep_count01-bZIP1_and_bZIPC-gem_10_rep-1:24029861	TGAGCCGTATGGCACACGAGAAGGGCGTGACGGTGGTGGTGGACAACACATTCGCCCCCATGGTGCTGTCTCCGGCCAAGCTTGGAGCAGATGTGGTGGTTCACAGTATCTCCAAGTTCATCAGTGGTGGGGCTGACATCATCGCAGGTAGCGTTATATTTAGTTTGTCGCGACGTACGTAAGTTTCTCTTTCACGTGAATGAGCAAAATAACCGTACACGTGTCTTTGTCGTGACCTAAAAAAC
5	18585424	18585624	201	*	7.6186	6.24618	-1.37242	0.136792	-10.0329	3.92039e-10	3.0009e-08	Promoter	5	18584676	18586590	1915	1	AT5G45810	AT5G45810.1	748	7.58257	7.65464	4.42626	3.75872	1	1	0	0	gem10_rep_count01-bZIP1_and_bZIPC-gem_10_rep-5:18585523	gem10_rep_count01-bZIP1_and_bZIPC-gem_10_rep-5:18585523	TGGAAACCTAAAAGTCTCTGATTTTGGTCTTAGTGCTGTTTCTGATCAGATTCGACAAGATGGGTTATTTCATACTTTTTGTGGGACCCCTGCTTACGTGGCACCGGAGGTTCTTGCTCGGAAAGGCTACGATGGAGCTAAAGTCGATATTTGGTCTTGTGGAGTGATCTTGTTTGTGTTAATGGCAGGGTTTCTTCCTTT
2	19407595	19407795	201	*	3.96147	5.333	1.37153	0.456966	3.00138	0.00612118	0.0216935	Promoter	2	19404802	19407098	2297	2	AT2G47260	AT2G47260.1	-497	3.87855	4.04439	2.45943	1.99575	0	0	0	0	gem10_rep_count01-bZIP1_and_bZIPC-gem_10_rep-2:19407694	gem10_rep_count01-bZIP1_and_bZIPC-gem_10_rep-2:19407694	ACTTGTAAAACTCTGGTTACAAAGCTATGACATATACATGTGTGTTGATTGTGTATATTTTTGTATTGAAATACGTGGAAACATATAGCAAGGTTATGATAATATTTAGTTCAGTTTGGGGCCACGAACATGTATACGTTGCAGGTTGCATATCACAAACTGTCTACTGTTAAATTTTATTCAATCAAACAAATCGGTTTC
2	4067856	4068056	201	*	4.22482	5.59608	1.37127	0.422549	3.24523	0.00339686	0.0135444	Distal Intergenic	2	4069136	4069506	371	2	AT2G10455	AT2G10455.1	1450	4.24018	4.20945	3.24793	2.2818	1	1	0	0	gem10_rep_count01-bZIP1_and_bZIPC-gem_10_rep-2:4067955	gem10_rep_count01-bZIP1_and_bZIPC-gem_10_rep-2:4067955	AAGTTGGTCGGAGCCACATATGTAAAATTGAGTTCCAACAGCTTGTACATGAAGCTTCATGTTTGTTTTATGTTTTGTTCATCTGTTGTTGTTTAATTGTTGAGTCATGAGGACGTAACCACCATGGGGTTGAACCGTTGCAGATCCACTTCGTCGAGACGTCATGAACCGTCGAGTGTAAACGCCGGCAAAGGTAAACGG
3	10166876	10167076	201	*	5.86776	7.23723	1.36947	0.166874	8.2066	1.78323e-08	5.57737e-07	3' UTR	3	10163031	10167546	4516	1	AT3G27470	AT3G27470.4	3845	5.68024	6.05528	6.17991	6.05293	1	1	1	1	gem10_rep_count01-bZIP1_and_bZIPC-gem_10_rep-3:10166975	gem10_rep_count01-bZIP1_and_bZIPC-gem_10_rep-3:10166975	AATTACTGTTATATTTCGAGTTTTTTTTATTACCCAGCGTGCCCCTACTAAACGTTACCGGAAAAAACGTAATTACAGGGAATGCCACTGCCACGTCAGAATTTGCTGATGTGGATTAAATGAACTCAGCCGGCTGAGTTACGGTATGTTGCGGCTGACTTACGTCAAAAATATATGAGTCATAACAAAACGGCGAAGTAT
5	22551107	22551307	201	*	8.05845	6.68943	-1.36902	0.10932	-12.523	4.1243e-12	1.33822e-09	Promoter	5	22551734	22554964	3231	1	AT5G55700	AT5G55700.1	-427	8.14248	7.97441	4.97728	5.01812	1	1	0	1	gem10_rep_count01-bZIP1_and_bZIPC-gem_10_rep-5:22551206	gem10_rep_count01-bZIP1_and_bZIPC-gem_10_rep-5:22551206	CTATAATTGGTAATAGGCAGTGTTGATGGTGGCGAGTAGCATGGGATATGTTCTAATGGGATATTTTACATGCTTATCCACTAAGGGACGATATGTTTCCACGTCAGCAAAATGGTTAATTCCATTTTCTTTGTTAAAAAACCTTATTCAATGGATATTTAATATCATATAAAAAAATTACCATCTAAAAGTACAATTAGT
3	15519268	15519468	201	*	3.98625	5.35484	1.36859	0.461828	2.96343	0.00670017	0.0233333	Exon (AT3G43610.1/AT3G43610, exon 9 of 14)	3	15511832	15517545	5714	2	AT3G43600	AT3G43600.1	-1723	4.11451	3.85798	2.90689	1.6375	0	0	0	0	gem10_rep_count01-bZIP1_and_bZIPC-gem_10_rep-3:15519367	gem10_rep_count01-bZIP1_and_bZIPC-gem_10_rep-3:15519367	CAAGGAGTGAATCAACAAAGTTGAACCTTTACCTTCAGTGAACACCAGACATCAGTTAATACGTAGGCTGCTAGTTTCACTTGAACCAGGAAACTAAATACATCAGCATACGCTGTCAGGGCATCGCATGTTAAAATTATACTGATTGGCCAATCCACTCGATAACCCAACCTTAGGAAATCAAAGGAACGCACTCCTACA
3	19013	19212	200	*	4.81914	6.18716	1.36802	0.306803	4.45895	0.000159373	0.00105418	Promoter	3	16631	18909	2279	2	AT3G01060	AT3G01060.1	-104	4.91037	4.72792	4.49185	3.45208	1	1	0	0	gem10_rep_count01-bZIP1_and_bZIPC-gem_10_rep-3:19112	gem10_rep_count01-bZIP1_and_bZIPC-gem_10_rep-3:19112	CTTGGTCAAACTGAAAGGAACATTAGAGAACTTTCTCAATTTCTTTTTTTTAATTTACACATTTTAACAAAATTACTAATTCATTCATGTGAATTATACTAAATTACCAAGTTTAATGGCGGTGGTCAAGCTTGCGCGTGGAAGCTATGATGGAAAATAATAGAACACGAAAAGCTACTTGTCATATGTGACATGGCATT
3	19467210	19467410	201	*	3.77495	5.14263	1.36768	0.517484	2.64295	0.0141451	0.0426399	Promoter	3	19465264	19467455	2192	2	AT3G52500	AT3G52500.1	45	4.15758	3.39232	3.24793	0.429704	0	0	0	0	gem10_rep_count01-bZIP1_and_bZIPC-gem_10_rep-3:19467309	gem10_rep_count01-bZIP1_and_bZIPC-gem_10_rep-3:19467309	TGTCTGTTTTTACTTGGAAACTTATTACTAGTTACTACTATAAGTAAATCTTATACGTGGAAATGTAATTTTTGTTTAGTCGACATGATACATCTCTGTCTACGTAGACATGATGATACAGAGCCAGCCAATACATTCTTGTATCTATAGAAAATGCCAATGGTATTGATTTTGTGGAGGTATACTATATGTGTTTAATGA
3	3462639	3462839	201	*	4.19058	5.55783	1.36725	0.445494	3.06905	0.00520532	0.0191355	Promoter	3	3463477	3465506	2030	1	AT3G11050	AT3G11050.1	-638	3.82657	4.55459	2.16993	3.20355	0	0	0	0	gem10_rep_count01-bZIP1_and_bZIPC-gem_10_rep-3:3462738	gem10_rep_count01-bZIP1_and_bZIPC-gem_10_rep-3:3462738	CTTTCTCGTCTCCATCACTAGAGACTAAATCCATACTCGTGGCGCCAGAGGATCCCATCCGCAGATTTGACGACATGTCCTTACAGTGTCTCACCACATCAGTGCAGACTGTATCCGAGTGGACGGTACACGAGGCAAGTCTTGTCATGGATGGTCACACACTGACTGAAATCTCTGCCTTTTGCTACAGACCAGAGAATT
5	26861535	26861735	201	*	7.21748	5.85091	-1.36657	0.164473	-8.30883	1.42361e-08	4.679e-07	Promoter	5	26861266	26863897	2632	1	AT5G67330	AT5G67330.1	269	7.17287	7.26209	2.90689	3.66365	1	1	0	0	gem10_rep_count01-bZIP1_and_bZIPC-gem_10_rep-5:26861634	gem10_rep_count01-bZIP1_and_bZIPC-gem_10_rep-5:26861634	GAAGAAGACTCGATAATCCCCAAGTTACACGTTCTCTCGACTTATTGACAAATCTATCCCTGCGCTTATTTACCATTCACATATACTGCCACTTCTTATTCTGACGTGGCGTAATAGTATTGGATAAAACGGTATTATCTACCCCTAAGTCGATTATAGTATATATATAAAGCAACAAAGCAGTTGCAAATTTCAAGATAG
3	19662452	19662594	143	*	4.02546	5.39201	1.36655	0.495344	2.75878	0.0108353	0.0344129	Promoter	3	19662195	19664553	2359	1	AT3G53030	AT3G53030.1	257	4.6586	3.39232	2.70044	1.99575	1	0	0	0	gem10_rep_count01-bZIP1_and_bZIPC-gem_10_rep-3:19662522	gem10_rep_count01-bZIP1_and_bZIPC-gem_10_rep-3:19662522	CGTCGGAGGACGAAGGTACAGAAGATTACCGACGCGGCGGTTACCACGCCGTTCGGATCGGTGACTCATTCAAAACCGGCCGGTACGTTGTCCAGAGCAAACTCGGTTGGGGCCATTTCTCTACTGTTTGGCTCTCCTGGGAT
4	16724188	16724388	201	*	7.80873	6.44245	-1.36628	0.127592	-10.7082	1.06318e-10	1.20098e-08	Promoter	4	16720944	16723665	2722	2	AT4G35130	AT4G35130.1	-523	7.81333	7.80413	4.12928	4.85734	1	1	0	0	gem10_rep_count01-bZIP1_and_bZIPC-gem_10_rep-4:16724287	gem10_rep_count01-bZIP1_and_bZIPC-gem_10_rep-4:16724287	ATTCGTCTCACTACCACCATCACCATTATTATCCATATTGTTGTTATCAATTTCAATAAAACATTCATCATCACTATCCATGTCATCAACATCATCATCATCACTATCCATGTCATCATCAGAATCATTATCATCTAGATCTACTCCACTGCTATAATCTGAATCATCATCATTATCCTCAGCATCATCATCAATTGATTC
5	26610658	26610858	201	*	6.87884	5.51259	-1.36625	0.194173	-7.03626	2.59277e-07	4.84219e-06	Promoter	5	26609144	26610615	1472	2	AT5G66660	AT5G66660.1	-43	6.9439	6.81378	2.90689	2.2818	1	1	0	0	gem10_rep_count01-bZIP1_and_bZIPC-gem_10_rep-5:26610757	gem10_rep_count01-bZIP1_and_bZIPC-gem_10_rep-5:26610757	AATTACCAAAGCTTGTATTAGAATCTCGCTCAGGACAAGACAGGACATGACAAGAGGAGCTTACTTAAGTTAACTCAACCAAATATCAACAATTACTCAAAAGATGGACACGTCATATGTTTTTTAGTGGAAAAACTTGTCATAATGAATGTACATTTACTTCGACTTTGTTGAGTTAATTGTTTTTGGATAAAAGGTAGC
3	12378789	12378989	201	*	4.07682	5.44255	1.36573	0.447654	3.05086	0.0054377	0.0197897	Distal Intergenic	3	12369195	12370405	1211	2	AT3G30739	AT3G30739.1	-8384	4.19944	3.9542	2.90689	1.99575	1	0	0	0	gem10_rep_count01-bZIP1_and_bZIPC-gem_10_rep-3:12378888	gem10_rep_count01-bZIP1_and_bZIPC-gem_10_rep-3:12378888	ACCTAGTTCTCTTCTGGCTCAGTACGACTTCACGCCGGCAGCACAACGGCCTACTCAGCTATAGACGCCTACAACAGAAGACCCCGTTCCTCCATTACAGTCATCGACAGCTCATGTCCGGAACTACCCGCCGCCTCAACAATTATTCTAGCACTCCGGCAGTCGACAACCTGAAGTGCAAAGGACTGCTTCCGTAGAAGT
1	13035346	13035546	201	*	3.96834	5.333	1.36466	0.512224	2.66419	0.0134745	0.041014	Promoter	1	13035294	13036037	744	2	AT1G35440	AT1G35440.1	491	4.68874	3.24793	2.45943	1.99575	1	1	0	0	gem10_rep_count01-bZIP1_and_bZIPC-gem_10_rep-1:13035445	gem10_rep_count01-bZIP1_and_bZIPC-gem_10_rep-1:13035445	TGGTCACAAATCTCCCACAATTGACGTTTCGTGACATCAAACTCTCGCCACCACGCTTTATCTCCATCACACGGTAACGTCATCTTACACATGCTCAAACCGATATATATAGCAGCCGATGCGATCTGACTAGGCCCAAACTGCAAGCAAAGCGACGTCCTCAGACTGTCATTAACGAAATTAAATGCAGCCTGACATAAC
5	9604474	9604674	201	*	3.5107	4.87407	1.36336	0.532016	2.56264	0.0169729	0.0490876	Promoter	5	9603943	9604930	988	1	AT5G27260	AT5G27260.1	531	4.11451	2.90689	0.584963	1.99575	1	0	0	0	gem10_rep_count01-bZIP1_and_bZIPC-gem_10_rep-5:9604573	gem10_rep_count01-bZIP1_and_bZIPC-gem_10_rep-5:9604573	TGATAGTACGGATGGACTTACGTACAGAGCTGGAGAGAATCCAAGAAAAGAATATGTGGATGATTTTGACAACGTGTATGAGTATGATACTACAACTCATCATGAGTCATCGGAGCACTACGCACCATTTATGTCTCATGGAACTTCAGAAAGTCCTAAGCTTCCCCCACGTAAAAGAACAAGATCTGAGAGAAGTACTTC
2	9755716	9755916	201	*	4.38585	5.74856	1.36272	0.390413	3.49045	0.00185627	0.00820894	Exon (AT2G22920.3/AT2G22920, exon 5 of 11)	2	9753938	9757600	3663	1	AT2G22920	AT2G22920.1	1778	4.27984	4.49185	2.70044	3.45208	1	1	0	0	gem10_rep_count01-bZIP1_and_bZIPC-gem_10_rep-2:9755815	gem10_rep_count01-bZIP1_and_bZIPC-gem_10_rep-2:9755815	TCTAAATGATATAACAATTTATGTTTTATTCTTGTTTTAACAGTCAATTAGGAGAGACTGCAAAGGAAATTATTTCAACGTGGATCCACGTAACACAAAATGTTTGAAACTTGTTGAAGAATACCATAAGGTACACACTCTGAGATATGGTCAATGTTCGGTCACTTATCACATAGTGATTATTTTTTTTTCCCACCTCAC
1	20312676	20312876	201	*	3.69238	5.0545	1.36212	0.505612	2.69401	0.0125836	0.0387979	Downstream (<=300bp)	1	20311619	20312418	800	1	AT1G54420	AT1G54420.1	1057	3.1753	4.20945	1.32193	1.99575	0	0	0	0	gem10_rep_count01-bZIP1_and_bZIPC-gem_10_rep-1:20312775	gem10_rep_count01-bZIP1_and_bZIPC-gem_10_rep-1:20312775	AGTTCGCCTCGTAACTAAGTTCGTCCAGCTCTTCGCCTACCTGCCAGCTCGTCACACATCTGCTAGCTCGTCGCCTAGCTGCCAGCTCGTCACCAACCTGCCACCTCCTCTCTAAACTGCCTATCTCAATATACGACCTACCTCCAACGATGACCTAGCTCACTTATTATAATATGAACTACGTATTCTGACCAATTTTAT
5	16229024	16229224	201	*	3.30756	4.66893	1.36137	0.502249	2.71055	0.0121135	0.0376041	Promoter	5	16229183	16231142	1960	1	AT5G40510	AT5G40510.1	0	3.09155	3.52356	0.584963	1.15787	0	0	0	0	gem10_rep_count01-bZIP1_and_bZIPC-gem_10_rep-5:16229123	gem10_rep_count01-bZIP1_and_bZIPC-gem_10_rep-5:16229123	TTTAACTAAAACAACTGTCTGTCACCAAACAAACCAAGACGGACGAGTAGATTTGTATGTAATCTCTATACGAATCCGTTTGTGAACTTCATTTGCGTCACCGCCTTGTCACATTCGTGTGGACGCCTCACGACGTGTTTGCATAATGTTATTGAAACAGAAATATTGCACTCTTCCTCCATTTTTTGATTACTTCCATTT
1	22868721	22868921	201	*	4.15123	5.51128	1.36005	0.462242	2.94229	0.00704494	0.0242294	Exon (AT1G61890.1/AT1G61890, exon 4 of 7)	1	22864951	22866666	1716	2	AT1G61870	AT1G61870.1	-2055	4.6586	3.64386	2.45943	2.72391	1	0	0	0	gem10_rep_count01-bZIP1_and_bZIPC-gem_10_rep-1:22868820	gem10_rep_count01-bZIP1_and_bZIPC-gem_10_rep-1:22868820	CAGGCTGAATTCCATTGAGGACAATTGTGATGGCTAAAAAGGGAGATAAATCCGCAACGGCCTCAGCCACTGCTGGACTATCAGTAAACGCATAGCTGATGACGTGACGCCACGATAAGACCACGATGGCTTCGAAAACCGATAGTAAGAATGATACTCCCGTTGTCACGACTGTGGAGAACGCGGCTGCTCTCGGGTTTC
1	5765699	5765899	201	*	6.02884	4.66893	-1.35991	0.329356	-4.129	0.000370582	0.00214941	Promoter	1	5764807	5765798	992	2	AT1G16850	AT1G16850.1	0	6.02425	6.03342	0.584963	1.15787	1	1	0	0	gem10_rep_count01-bZIP1_and_bZIPC-gem_10_rep-1:5765798	gem10_rep_count01-bZIP1_and_bZIPC-gem_10_rep-1:5765798	TTTGCAAAGCGAAGCGAGTCGGCAGCGAAAGTCATGGTGGGGACAGAGCACGTGTCTAGAGCGTGAACCGTGAAACGACAAAATGACCGACGTGAATGAGGTGGCAGGTGGCTCATGAAACACCGAGACACGTTGCTGTTTCACACTTTCAGATTATTTCTTGTTTTTCAAACCAGAACCGACCGGCTTATCAGTTGAGCA
4	8093197	8093397	201	*	5.46171	4.1026	-1.35912	0.449666	-3.0225	0.00581994	0.0208485	Promoter	4	8092687	8093552	866	2	AT4G14010	AT4G14010.1	155	5.35357	5.56986	-1	0.429704	1	1	0	0	gem10_rep_count01-bZIP1_and_bZIPC-gem_10_rep-4:8093296	gem10_rep_count01-bZIP1_and_bZIPC-gem_10_rep-4:8093296	GACTCCATTATCACACTCATTTCCTCTGTCTCCACCATGCTGCTGCACTCCGCCACAGATCCATTGCACAGAGATGATGATGATGCCTTGGAGGTGACGTGTGCTAGTAGAAGGCAGAGAAAGAAGATGGTGATGGTGGAGAATATCCTAGAGGGTTTTATCTCCATTTTGTAAGTGTCTTAAAGAGAGAAGAAGAGAGTG
3	17506007	17506207	201	*	6.94006	5.58171	-1.35835	0.218512	-6.21637	1.8744e-06	2.4587e-05	Promoter	3	17503883	17506124	2242	2	AT3G47500	AT3G47500.1	0	7.02837	6.85175	1.80735	3.66365	1	1	0	0	gem10_rep_count01-bZIP1_and_bZIPC-gem_10_rep-3:17506106	gem10_rep_count01-bZIP1_and_bZIPC-gem_10_rep-3:17506106	ATTTTTTTTTTTGTTGTTAAAGAAGAGAGATTTGGGAGAGTGTGAATTGGTGAAATTTAGGGATTTAGAAGATCAGTTTAAAAGAGAAGGAGGAAACACGTCAGCATCACAATTCAATTCTCAGCCACAAGTTTATGTGGCCTCTGATATTTTCCTTTTCGCTCATTAATACCGGGTCGGGTTGTCGGGTTTTATTAATTA
2	7030628	7030828	201	*	7.99267	6.63588	-1.35679	0.119673	-11.3375	3.30743e-11	5.65911e-09	Promoter	2	7030155	7031378	1224	2	AT2G16220	AT2G16220.1	550	7.87943	8.10591	5.14975	4.62692	1	1	0	0	gem10_rep_count01-bZIP1_and_bZIPC-gem_10_rep-2:7030727	gem10_rep_count01-bZIP1_and_bZIPC-gem_10_rep-2:7030727	ATTGACCACATTCTAAGCCAATAAAGGTGAAACTTTCGGATCTTAAATCAAAGCAAACTAACACATTACCAGACGTTACATCATGATCATTATCCCAATCTGACGTGTCACCTAAGTAATACAAAACACCATTGATGCATATCCCTTGACTGTAAATATCATGTAGTACACGATATTTTATCTTTTTCCAATTCATATCCC
2	16247195	16247395	201	*	4.41865	5.77542	1.35678	0.389471	3.48364	0.00188792	0.00832043	Promoter	2	16244906	16247855	2950	2	AT2G38910	AT2G38910.1	460	4.62784	4.20945	2.70044	3.56179	1	0	0	0	gem10_rep_count01-bZIP1_and_bZIPC-gem_10_rep-2:16247294	gem10_rep_count01-bZIP1_and_bZIPC-gem_10_rep-2:16247294	CTTCTTTGTTCTCTGTGATAGGTTTTGGTGGTGGTTCTTCGTTGGCCATTTTCACCGGAGGTGGTGGTGTGCTCGGTGTTGGCAACGTGGATGGTGCTGGATCCACGGTGGAGGAAACGTGACCGTTACTGTCGTCGCCATTAACGCTTTTATCGTTCTTTTTTCGACTGCTCTCGTCCTTGCTGCTCTTAATGCTATCGT
5	25986396	25986596	201	*	7.64756	6.29111	-1.35645	0.134334	-10.0976	3.45185e-10	2.77006e-08	Promoter	5	25987309	25991412	4104	1	AT5G65060	AT5G65060.1	-713	7.75984	7.53528	4.35755	4.01093	1	1	0	0	gem10_rep_count01-bZIP1_and_bZIPC-gem_10_rep-5:25986495	gem10_rep_count01-bZIP1_and_bZIPC-gem_10_rep-5:25986495	AGTTTTACTTTCTTCAGCGTGAAGAACCCTAGACATAGAGCTTCTTAATTCTTTTGGTTTTACTTATTTAGTTGTTAGTTATTTGATTACTTGCACGTGACGTGGCATAGTGATTTTTTCCTTTTCCAAGTTTATCAGTTCTACTTTTGAGGAACTCAAAAGACTATTCTTCCAGAAAGAAAGAATATGGCAGAAAAATAC
5	21167479	21167679	201	*	4.42744	5.78336	1.35592	0.383924	3.53174	0.00167502	0.00755648	Promoter	5	21167243	21167350	108	1	AT5G52080	AT5G52080.1	236	4.24018	4.61471	3.39232	2.90233	0	0	0	0	gem10_rep_count01-bZIP1_and_bZIPC-gem_10_rep-5:21167578	gem10_rep_count01-bZIP1_and_bZIPC-gem_10_rep-5:21167578	CAAGACTCGAAGACACATCCTCAAGCAAAGCTTCATTCATGGCATCTCTTAGATTCATCTCATCAGTAGCATCATGGAAACATCCACGTGTCCTAGACTCACTTATCAGTGTTGCCCAAATCGAACCACTTAGAGCCAAAGTTGTCTCGTTCCCAATCACCCATAAACAGTGTCTTGCTCGAGTCAGTGCCACGTTAGCTC
3	6854207	6854407	201	*	6.75881	5.40303	-1.35578	0.208091	-6.51532	9.0294e-07	1.35338e-05	Exon (AT3G19720.1/AT3G19720, exon 4 of 17)	3	6850371	6855513	5143	2	AT3G19720	AT3G19720.3	1106	6.61676	6.90087	2.45943	2.2818	1	1	0	0	gem10_rep_count01-bZIP1_and_bZIPC-gem_10_rep-3:6854306	gem10_rep_count01-bZIP1_and_bZIPC-gem_10_rep-3:6854306	TACACTGAATCCTGTCCATAGCCAACTCTTCCAGAAGGCACAGACGTGAAAAAAGGAGAATCGCCCAATAAGGAGCTGTCAAGTGCGCTTGCAGGAGGTGAGAGAAAGACTTCCACGTCAGATGAACATGAGAATTGAGGGATTTTAGTGTCAAGCTTTGTAGAAACAACAATTGTCCTAGAAAGCTCAGGATCAACCTAC
3	17391525	17391725	201	*	4.45662	5.81187	1.35525	0.393673	3.44257	0.00209044	0.00905859	Distal Intergenic	3	17387883	17390960	3078	1	AT3G47220	AT3G47220.1	3642	4.62784	4.2854	4.12928	2.2818	1	0	0	0	gem10_rep_count01-bZIP1_and_bZIPC-gem_10_rep-3:17391624	gem10_rep_count01-bZIP1_and_bZIPC-gem_10_rep-3:17391624	CTAGCTCATTTCAATGAAATTGAAAAGGAGAACCAAAAGGAGGCTGATGACATAGCCATGTGGAAAGGTAAAAAATAATGCGTACAAAGCAACGTTCTCTACCAAGAATACGTGGAACCACATCAGAGCTCTCTCTCCCACAGTTCCCTGGCGTCTGGTTCAATCATGGCAAACCTAAGTATTCGTTTTGTATTTGGCTTG
1	7217960	7218160	201	*	4.39318	5.74801	1.35483	0.386032	3.50963	0.00176982	0.00789866	Promoter	1	7217128	7220819	3692	1	AT1G20780	AT1G20780.3	832	4.42881	4.35755	3.24793	2.90233	1	0	0	0	gem10_rep_count01-bZIP1_and_bZIPC-gem_10_rep-1:7218059	gem10_rep_count01-bZIP1_and_bZIPC-gem_10_rep-1:7218059	GTGAAGCCATTGAGAAATGGTTCAAGGAGTGTCGGGACAGTGGGAGACCTCCTTCTTGCCCTTTGACATCTCAGGAGCTGACTAGCACTGATGTAAGCGCCAGCATAGCTCTGCGTAACACTATCGAAGAGTGGAGATCCAGGAATGATGCTGCCAAGCTTGACATTGCTCGTCAGTCACTGTTTTTAGGGAATGCTGAGA
5	26281572	26281772	201	*	7.9918	6.63756	-1.35423	0.11147	-12.1489	7.82998e-12	2.0705e-09	Promoter	5	26281642	26285321	3680	1	AT5G65700	AT5G65700.1	0	8.02649	7.9571	4.72792	5.05564	1	1	0	0	gem10_rep_count01-bZIP1_and_bZIPC-gem_10_rep-5:26281671	gem10_rep_count01-bZIP1_and_bZIPC-gem_10_rep-5:26281671	AATCAGCACTAGTATTATTGATTTTGTAATTTGTGTTTGTCTACCTCCAATTACTTTTTAGTGTTATGATTAGTAATGTAATAAAATCACAAATCTGACGTGGCACCTATATACAATTCCAAAAACAAGTGGAACGAATATAAAACAAATTCACACCTTCCTCATCTTCTTCTTCGTCTTCACTTACCTTCTCTCTACACT
1	30292475	30292608	134	*	6.07334	4.71992	-1.35342	0.41616	-3.25216	0.00333982	0.0133581	Promoter	1	30293558	30294328	771	1	AT1G80580	AT1G80580.1	-950	6.04865	6.09803	3.08746	-1.13634	1	1	0	0	gem10_rep_count01-bZIP1_and_bZIPC-gem_10_rep-1:30292541	gem10_rep_count01-bZIP1_and_bZIPC-gem_10_rep-1:30292541	TCTTATCAAGTCGTCATTCTAAAGATTTTTAAATATTGATATTGCCACGTCAAAACGCAAGTAGTAGTACTTGTTTGATCAGTTAGAGTTCAACTGGGCTGACATTTTTAGATCTTGTGTCGGTAATATATAAC
4	3318574	3318774	201	*	4.15921	5.51259	1.35337	0.445965	3.03471	0.00565234	0.0203859	Exon (AT4G06526.1/AT4G06526, exon 6 of 8)	4	3318302	3320945	2644	2	AT4G06526	AT4G06526.1	2171	3.82657	4.49185	2.90689	2.2818	0	0	0	0	gem10_rep_count01-bZIP1_and_bZIPC-gem_10_rep-4:3318673	gem10_rep_count01-bZIP1_and_bZIPC-gem_10_rep-4:3318673	TGTCGTGCCCACAGGCGACAGGTGTCTCAGGTCCTACTTCAACTAAATGGAATTTTTCGTAAAGCCATCCTGAAAGTAAGGCTTGGCGACAAGTGGCGACAGGTGTCACTCCACCGCCCCATAAGCTTCGGCTCCAAGACTCAGCCGACTTCGGCTCCAAGATTGATTACTTGAGCCGCAAGGCACCGCGAGTGAGGTGTC
3	20087384	20087584	201	*	7.38432	6.03197	-1.35235	0.149332	-9.056	2.86248e-09	1.33755e-07	Promoter	3	20084971	20086967	1997	2	AT3G54260	AT3G54260.1	-417	7.28886	7.47978	3.85798	3.45208	1	1	0	0	gem10_rep_count01-bZIP1_and_bZIPC-gem_10_rep-3:20087483	gem10_rep_count01-bZIP1_and_bZIPC-gem_10_rep-3:20087483	ATCTTTAGTATGTCAGTCGAGATTAAGATAATCCTTTAGAAAATCCATTTTTCTTGATCATCTGAAGAAGATTCATCTAACCATGATTGGTGGATGTGCATCCACGTCAGCCTTTGCTTTTCCTCCTTTCAATTTTAACCCATTTTCAGTTATTTTTTTCCAATATTATTTAACCAATCTAATCGTTTGAAATCTTAAAAG
4	13074489	13074689	201	*	4.00001	5.35163	1.35162	0.4704	2.87333	0.0082912	0.0275335	Promoter	4	13074090	13076432	2343	1	AT4G25630	AT4G25630.1	399	4.35617	3.64386	1.80735	2.72391	0	0	0	0	gem10_rep_count01-bZIP1_and_bZIPC-gem_10_rep-4:13074588	gem10_rep_count01-bZIP1_and_bZIPC-gem_10_rep-4:13074588	TTTGTGTTCAGGAAGTGGTGGTGGGTTCAGTGGTGGAAGAGGGCGTGGTGGATACAGTGGTGGTAGAGGTGACGGTGGATTCAGTGGTGGTCGAGGTGGCGGTGGTAGAGGAGGAGGAAGAGGTTTCAGCGACCGTGGTGGTCGCGGCAGAGGAAGAGGACCACCACGTGGTGGTGCTCGCGGCGGCAGAGGACCAGCTGG
5	3610344	3610625	282	*	4.24273	5.59378	1.35105	0.419951	3.21717	0.00363742	0.0142785	Distal Intergenic	5	3611644	3613361	1718	2	AT5G11320	AT5G11320.2	2736	4.35617	4.12928	2.45943	3.06088	0	0	0	0	gem10_rep_count01-bZIP1_and_bZIPC-gem_10_rep-5:3610484	gem10_rep_count01-bZIP1_and_bZIPC-gem_10_rep-5:3610484	TAATTCATTTAAATTTAATATTAACTGACTAATATTGACTGACTTCTAAAAAAAAAAAAAAAAAAATCAAAACAGAACAAAAAAAAACGCTAGATTAATTTTTGATAATTAAAAACTGAGGACAAATTGGTTGAAAAAAAAAAACGGATGGCAAAGTTATGTGTCAAACGCATCGTCATCACTCTGTCATGGTCCTAACCATTTGTCAAAATGATGGCCAAATCATAAACTCTATTTAATATTTTTAGTTTATAAAAACTGACGGCGAGGTTTAATACTAAA
2	12716784	12716984	201	*	6.75283	5.40303	-1.34979	0.206486	-6.53697	8.5676e-07	1.29827e-05	Promoter	2	12715411	12716875	1465	2	AT2G29770	AT2G29770.1	0	6.64147	6.86419	2.45943	2.2818	1	1	0	0	gem10_rep_count01-bZIP1_and_bZIPC-gem_10_rep-2:12716883	gem10_rep_count01-bZIP1_and_bZIPC-gem_10_rep-2:12716883	AGGAAGATTCTCTTCTTCTTCTTCTTGCGGATTCTTGGTTGGATCGCCGCCATTGGAGCCGTCGTCGGAAGTTTCAGAGATGAAAACCATCGCCGTGTGACGTCAGCAGCAACGAATTAACTGTAACTGAAAGTGAGCCTGAATTTGATATTTGAAAAAATGCTCGTATTTATTATAATAACGAAGACACTAACGACGTCG
3	6938930	6939130	201	*	3.78632	5.13485	1.34852	0.497098	2.71279	0.012051	0.0374603	Promoter	3	6938211	6939975	1765	1	AT3G19940	AT3G19940.1	719	3.92879	3.64386	0.584963	3.06088	0	0	0	0	gem10_rep_count01-bZIP1_and_bZIPC-gem_10_rep-3:6939029	gem10_rep_count01-bZIP1_and_bZIPC-gem_10_rep-3:6939029	AGCTGTTGTTATGGTGATTGGATCATTTATTTTGCCCGATACACCAAACTCGATGCTCGAGAGAGGCAAAAATGAGGAAGCAAAACAAATGTTGAAGAAGATACGTGGAGCTGACAATGTTGATCATGAGTTTCAAGATCTCATTGATGCTGTTGAAGCTGCCAAAAAGGTGGAAAATCCATGGAAGAACATCATGGAGAG
5	2339525	2339725	201	*	4.17779	5.52605	1.34826	0.437004	3.08522	0.00500678	0.0185536	Promoter	5	2336184	2339868	3685	2	AT5G07390	AT5G07390.2	143	4.07018	4.2854	3.24793	1.99575	0	0	0	0	gem10_rep_count01-bZIP1_and_bZIPC-gem_10_rep-5:2339624	gem10_rep_count01-bZIP1_and_bZIPC-gem_10_rep-5:2339624	TCGATGGTTCGGTGACTTCAAGCCGTACACGGAGACGGAATCGTCGTGGATATCTAGCGTGATCTCCACGTATGGTTCATCTTCACCGTAATAGTTGCTTGTCGTCGCCACGTTCGCCGACGACTCTCCTCTGTTGTACGGCGACTCTGTGTAGTATCTCACGTGTTCGAAACCTAACTTTTGCATTTCACTTCGATTCAT
1	12584317	12584517	201	*	8.05588	6.70766	-1.34821	0.129187	-10.4362	1.78678e-10	1.66314e-08	Promoter	1	12584345	12587778	3434	1	AT1G34420	AT1G34420.1	0	7.89017	8.22159	5.44294	4.62692	1	1	0	0	gem10_rep_count01-bZIP1_and_bZIPC-gem_10_rep-1:12584416	gem10_rep_count01-bZIP1_and_bZIPC-gem_10_rep-1:12584416	CTTGTATTATGGTCAACAAAAGAGAACCCACTTTTATTATTAAAAAAAAAGGATGGAAAAAAAAGAGTTAAAAACAAAGAGTGATGACGTGGCAGAACAGAAAATCTCAAAACACATGAAAAACGTATCAGTCAAGTCAACTCCTTCGACCCAATCAACACGACACACTATTCACTGTAGTAATTTCTCTTCACTTTCCGT
1	8403926	8404126	201	*	7.01192	5.66451	-1.34741	0.176977	-7.61347	6.77073e-08	1.631e-06	Exon (AT1G23760.1/AT1G23760, exon 2 of 2)	1	8401808	8404301	2494	1	AT1G23760	AT1G23760.1	2118	6.91011	7.11374	2.90689	2.90233	1	1	0	0	gem10_rep_count01-bZIP1_and_bZIPC-gem_10_rep-1:8404025	gem10_rep_count01-bZIP1_and_bZIPC-gem_10_rep-1:8404025	TACTACTGTCACTCTGTGCCTAAAGTTCGGGTGTACGAGTCAGATCTTTTGGATCCCAAGAGTAAAGCCAAGATCAACCATGGTATTGCTATATGTCACATGGACACATCAGCTTGGGGTGCGAACCATGGAGCCTTCATGTTGCTTGGGTCCCGGCCAGGTCAGATCGAAGTATGCCATTGGATCTTTGAGAATGATATG
3	622700	622900	201	*	6.63833	5.29199	-1.34634	0.313982	-4.28795	0.000246912	0.00152972	Promoter	3	620630	623558	2929	2	AT3G02850	AT3G02850.3	658	6.45011	6.82655	3.85798	0.429704	1	1	0	0	gem10_rep_count01-bZIP1_and_bZIPC-gem_10_rep-3:622799	gem10_rep_count01-bZIP1_and_bZIPC-gem_10_rep-3:622799	AACTAAACTCACTACTTAGTCTACTTCTATTATTGCTCCAAACTTCAGCGAAACAGAGTTTTCTTCTTTAATCTGGTCTGACGTGTACAGACTCATGGTTGTTACATTTTTAACCAACGATCATTTGTAACCATTGAGAAACTGATACGTGTCATAAAGTGGCGGGAAATGAATGAATAACCGAAGAAAATGTTATTACAC
1	29338485	29338685	201	*	7.76768	6.42166	-1.34602	0.131365	-10.2464	2.57971e-10	2.23992e-08	Promoter	1	29338530	29339760	1231	1	AT1G78020	AT1G78020.1	0	7.7442	7.79116	4.04439	4.85734	1	1	0	1	gem10_rep_count01-bZIP1_and_bZIPC-gem_10_rep-1:29338584	gem10_rep_count01-bZIP1_and_bZIPC-gem_10_rep-1:29338584	CTAATATTATCACGAATTCTATTATTGCATATTGCAAAGTACAAACAGAATTAATGCAAAAATGTTCTTTTTAAAATAAATGTCAAGAATCATGACGTGGCATAATCGTGACGATAACATAACTTTGATCAGAAATACTCAACGGTCTAGATTGAGTCCTGAGTTTATGGTTCTTCTTTATCTTCCATGTCTCTTCTCCTT
5	3044375	3044575	201	*	7.09374	5.74856	-1.34518	0.172881	-7.78094	4.6236e-08	1.18683e-06	Promoter	5	3042904	3044546	1643	2	AT5G09800	AT5G09800.1	0	7.0842	7.10329	2.70044	3.45208	1	1	0	0	gem10_rep_count01-bZIP1_and_bZIPC-gem_10_rep-5:3044474	gem10_rep_count01-bZIP1_and_bZIPC-gem_10_rep-5:3044474	CGAAAACGTTTCAAAGAGAGAATAAATAACAAAATCACTGAGAGAGAAAGAGACGTGACTCGTGTGGTTAGGTTTTAAGAAGATGATGAGTCATGAGAGAGAGTTCAAATATGCTGACGTCAAAATTCACTTTTTGAACAACCTCTTGATACTTTTCCATTTAAAAAAAAATATAATTACGTTATTTTATTTTATGAATCT
3	18145177	18145377	201	*	5.62505	4.28088	-1.34417	0.432548	-3.10756	0.00474445	0.0178012	Promoter	3	18142618	18144311	1694	2	AT3G48940	AT3G48940.1	-866	5.68024	5.56986	-1	1.15787	1	1	0	0	gem10_rep_count01-bZIP1_and_bZIPC-gem_10_rep-3:18145276	gem10_rep_count01-bZIP1_and_bZIPC-gem_10_rep-3:18145276	TGACGTGAAAGATACTCACTGTTAACGTCATTTGTGAATAAGCTCTGAAAGTCTCTAACTATAAGAGATCAAACCAAATAAACATATTTTGACTGGACTTTTGTGTAAATAGGCCTAATGACTCATCTACAATATTAAAATTCTTATAAAATGAACATATACACTAAACCGACATCATATTCCTTCCTGGTAAAAAATTTA
2	13578611	13578811	201	*	4.27705	5.62083	1.34378	0.442202	3.03884	0.00559673	0.0202187	Distal Intergenic	2	13577378	13578291	914	1	AT2G31930	AT2G31930.1	1233	3.77274	4.78136	2.90689	2.72391	0	0	0	0	gem10_rep_count01-bZIP1_and_bZIPC-gem_10_rep-2:13578710	gem10_rep_count01-bZIP1_and_bZIPC-gem_10_rep-2:13578710	AACACGAAGAATGAAACAAATTTAAGTGTTGTGGCTCGGATTGTGAGTTGTGAGTTTTTGTATTTTTCATATATATCAGATGACACATCGTGACATAGATGAACAATTTAACTGACGATGTCTGACTAAGACCTATCCTCATTTTCTGCCATTACAATAGTTACGGGGTTAACTAATTGCCAAATGTTTAAAATAGTTTAT
4	11435115	11435315	201	*	4.27725	5.62083	1.34358	0.43605	3.08127	0.00505471	0.0187	Promoter	4	11433303	11435284	1982	2	AT4G21480	AT4G21480.1	0	3.82657	4.72792	2.90689	2.72391	0	0	0	0	gem10_rep_count01-bZIP1_and_bZIPC-gem_10_rep-4:11435214	gem10_rep_count01-bZIP1_and_bZIPC-gem_10_rep-4:11435214	CTGGCGTTTAGTGTAGTAAATTATGAGATATTCTTACCGGAGATACCGATGTCGTAACCGAAGATGAGACCACCCATGGCGGCGACAATACATGTCACGGTGACGTAAAGAGTGAGTTTACCAGGATATTCTTTTTTGCCATCTCCGATGACAATTCCGACTGAAGGCATTTTAGTCTTTTTCTGTTTTGTTAGTAGACAA
5	25963201	25963401	201	*	7.81835	6.47685	-1.3415	0.120631	-11.1207	4.92014e-11	7.2463e-09	Promoter	5	25960732	25963258	2527	2	AT5G64980	AT5G64980.1	0	7.81333	7.82337	4.35755	4.76959	1	1	0	0	gem10_rep_count01-bZIP1_and_bZIPC-gem_10_rep-5:25963300	gem10_rep_count01-bZIP1_and_bZIPC-gem_10_rep-5:25963300	GGCAGAGCAAATTTTCTCAGGTTTTGGGTTTTGCTGAAAAAGTGAAATGCTTTCTTCTCTATTTATTTTCTGGTGACCATGAATAAAAATGGTTGACACGTCATCATTCATTTTCTTACAACGAGTTTTTTGATTACACATTTCCAGTATTTTAATCATATAGTTACTACCTTAATGTAGCAAATTACAAAATTTTGTAGA
4	8017205	8017457	253	*	4.12015	5.46134	1.34119	0.464245	2.88896	0.00799161	0.0267114	Promoter	4	8013575	8016582	3008	2	AT4G13840	AT4G13840.1	-623	4.59644	3.64386	2.45943	2.51993	0	0	0	0	gem10_rep_count01-bZIP1_and_bZIPC-gem_10_rep-4:8017330	gem10_rep_count01-bZIP1_and_bZIPC-gem_10_rep-4:8017330	TACCCTGTTCAAGTTAATTATTCCCCTACATTTACAAGTTTCAATTACGGATGACTATTTGTTGCCTGATTGATAGAACAAGTTCCAAAACAAAGTTTGCAAGACAACTCGGCCAAACAAGCCAGAAACATACACGAAAACAGAAAGCAAACAAAACAATTACACGTACGTATGACGGAAGATGGGTTCTCAAAATAAAATTAAAAATAGTACTTGAACCAACATGTGATTTCATTCTCAAATCATTAACTAC
5	19434583	19434783	201	*	6.89782	5.5568	-1.34103	0.192884	-6.95251	3.16165e-07	5.73882e-06	Promoter	5	19434758	19436749	1992	1	AT5G47990	AT5G47990.1	0	6.9439	6.85175	3.08746	2.2818	1	1	0	0	gem10_rep_count01-bZIP1_and_bZIPC-gem_10_rep-5:19434682	gem10_rep_count01-bZIP1_and_bZIPC-gem_10_rep-5:19434682	AATGTGAATGCTATAACGAATTATATATTAAACTCGATTGTGCTTGTCCCAGAGAACAACTTATTTGATTATCTATTCTTAAAAAGTAATGACGTCAGCTTTCAATATTTCACGTTTTTTCAAAGAGAAAACATATTATATTTAGGTAATAAACAAAGCCTGATCATTGATCAATGCATGGGATCTTTTTTTGTATTATAA
5	19553456	19553656	201	*	7.9073	6.567	-1.3403	0.141021	-9.5042	1.13261e-09	6.72342e-08	Exon (AT5G48230.1/AT5G48230, exon 8 of 13)	5	19552142	19555529	3388	2	AT5G48230	AT5G48230.1	1873	7.9289	7.8857	5.40939	4.08597	1	1	0	0	gem10_rep_count01-bZIP1_and_bZIPC-gem_10_rep-5:19553555	gem10_rep_count01-bZIP1_and_bZIPC-gem_10_rep-5:19553555	TTTTGCAGCATCAAACTGAGACATTGAGACATCATACATGTAGCAAATCATACTAAATTAGATCTCATTTTTTGGAGTTATCTTAACCACAAGTTTCATTTGCTGACGTGTAATGCCTCATACAGTAGAAGATACAAATGAATAAAAATTTATGACTGAAAACATAAACATGAATAGAATTTTCTCAAAACAGTAGTCAAT
5	18524902	18525102	201	*	7.54961	6.21023	-1.33938	0.185131	-7.23476	1.62601e-07	3.36631e-06	Promoter	5	18524889	18527040	2152	1	AT5G45660	AT5G45660.1	13	7.41623	7.68299	4.97728	3.06088	1	1	0	0	gem10_rep_count01-bZIP1_and_bZIPC-gem_10_rep-5:18525001	gem10_rep_count01-bZIP1_and_bZIPC-gem_10_rep-5:18525001	GAAGAAACAGAAAACTAGTACTAACTGACATAATTAAATAAAAGTGAGCCGGATCGTAATTAAACTTTAAACCGGGAAATTTGATAACCGGGAAGATATCCACGTCAGCAGCACGATAACACCGCCATCGCTTTCCTTAATTTACCTTTTCTCTCTCGACAAAGATATTGACTAAAAGTCAAACAGTCGTTACCGGAATCA
5	24841956	24842156	201	*	7.13943	5.80036	-1.33906	0.17758	-7.54063	8.00186e-08	1.86951e-06	Promoter	5	24839177	24842143	2967	2	AT5G61840	AT5G61840.1	0	7.26205	7.01681	2.70044	3.66365	1	1	0	0	gem10_rep_count01-bZIP1_and_bZIPC-gem_10_rep-5:24842055	gem10_rep_count01-bZIP1_and_bZIPC-gem_10_rep-5:24842055	AGAAAGTTGAAGAAGATTCGTCTATGGCCTATACGACGTCGTTTGAAAGGGATCCATTTTTCGCAAAGGAAAGTCGTTGGGGACTTGAACATTCCACGTCAGCCTCTTTTCCACTTTAAAAAATAACAATGTAATGGGCTGACCGAGAAGATATAAACGCAGCCCATTATTTAATGGGCAAAAGTGTTTTCTTTTTGGGTT
2	17934372	17934572	201	*	6.73763	5.39905	-1.33857	0.224457	-5.9636	3.50195e-06	4.11153e-05	5' UTR	2	17931254	17935748	4495	2	AT2G43140	AT2G43140.1	1176	6.78176	6.69349	3.08746	1.6375	1	1	0	0	gem10_rep_count01-bZIP1_and_bZIPC-gem_10_rep-2:17934471	gem10_rep_count01-bZIP1_and_bZIPC-gem_10_rep-2:17934471	ACTTGCAACTAACACTATAGTAATAAAGCTTATTATATATAATGACAAGTAGGCGTATCCAAAAATCAAAATAGTGACCATGATCAAGCCATGTCAGCAGGGGTAGGCCATCATGGCTGCTTTGTCAGAAGAAAAAGAGCAAGTGGGATGGATATATTATTTCCAAGTGGACTATACTTTTATTTCTTTTTGTAACGATTC
5	15840322	15840522	201	*	4.3515	5.68974	1.33824	0.411928	3.24872	0.00336803	0.013452	Promoter	5	15837178	15840678	3501	2	AT5G39550	AT5G39550.1	156	4.6586	4.04439	3.39232	2.51993	1	0	0	0	gem10_rep_count01-bZIP1_and_bZIPC-gem_10_rep-5:15840421	gem10_rep_count01-bZIP1_and_bZIPC-gem_10_rep-5:15840421	CCGGAGCAATCGGGACACTCCCACTCTCCAGTGGAAGAAGCGAGTGATTCGGGGAGGAGACACGGCACGTGCCATGGAGTGACGCACGTGCCACAAGTGAGAGTCTCTTCTGACGGAGGATTCACCTGACACCGCATACACACACCGTCACCGTCGCAAGGAAGCTGAGTTTCAATCGCCATTGTTGAAACGAGTGAGAGA
4	812925	813125	201	*	6.99016	5.65279	-1.33737	0.178061	-7.51075	8.57107e-08	1.97866e-06	Promoter	4	810657	812930	2274	2	AT4G01880	AT4G01880.1	0	6.93047	7.04985	2.70044	3.06088	1	1	0	0	gem10_rep_count01-bZIP1_and_bZIPC-gem_10_rep-4:813024	gem10_rep_count01-bZIP1_and_bZIPC-gem_10_rep-4:813024	GTCTTCAACGGGTCCTAAAAAGGGCTTTTTTTGGCCCATTAAGAGCCCATTTAAGTTTAAAATCGAATCAATCTAAGCAACCATTTGAAAAATGACACGTGGCATTTCCAAAAAAACAAAGAAGCATGTTTCTTCTCCTCCTTACATACTCTTTAACGCCATAAGTCTTTACATTTTCTTCCGCCGGAAAAACAGATATCA
1	2160763	2160963	201	*	8.09389	6.75692	-1.33697	0.105383	-12.6867	3.1294e-12	1.0709e-09	Promoter	1	2158413	2160818	2406	2	AT1G07030	AT1G07030.1	0	8.07144	8.11634	4.97728	5.29377	1	1	0	0	gem10_rep_count01-bZIP1_and_bZIPC-gem_10_rep-1:2160862	gem10_rep_count01-bZIP1_and_bZIPC-gem_10_rep-1:2160862	CAAAGATTTGATCTTTCTTCCACAATTTTTATTTCAGGTGGAAAATTCGAACCGGAACTCTATTGCTATAAATTTCGAGACTTTAATTGGTTGACCTCGTTGACACGTCAGCAAGTTGTTTTTGTTTTTTTTTGTTTTTTTTTGTAAAGCTGATGATGAGAAAGTAAGAGATCATGAACAAAGAAGTTACCAATCGGTAAA
1	8070691	8070891	201	*	5.83205	4.49528	-1.33677	0.421936	-3.16817	0.00409752	0.015802	Promoter	1	8071789	8074357	2569	1	AT1G22800	AT1G22800.1	-898	5.89591	5.76818	2.16993	-1.13634	1	1	0	0	gem10_rep_count01-bZIP1_and_bZIPC-gem_10_rep-1:8070790	gem10_rep_count01-bZIP1_and_bZIPC-gem_10_rep-1:8070790	AGGCCCTCTGTTGCGGAATCACGCTCTCTAGAAGATATAAAAGAATACGAGACGTTGAGTGTGGATGGTAGCGATCTCACTGGTGACATGGCAAGGCGGAAAGTTCAGTGGCCTGATGCTTGTGGTAGTGAACTCACTCAAGTTAGAGAATTTGAGCCGAGGTACGTGTGATATGTTTTCCTCTTATTGAGTTGCTTAAAT
2	12296686	12296886	201	*	6.58101	5.24529	-1.33573	0.234004	-5.70812	6.62832e-06	7.11443e-05	Exon (AT2G28660.1/AT2G28660, exon 3 of 3)	2	12295255	12297245	1991	1	AT2G28660	AT2G28660.1	1431	6.46854	6.69349	2.45943	1.6375	1	1	0	0	gem10_rep_count01-bZIP1_and_bZIPC-gem_10_rep-2:12296785	gem10_rep_count01-bZIP1_and_bZIPC-gem_10_rep-2:12296785	TCCTTATTAAATGAAGAATATCGAATGACTAATTTGAGGATAAAGTATAATTGTTAATGAAATTTACGACTTTGTTTATGGGACAGGGGTGACGTCATACACTATTGATTTAGCGACAAAGAAGGTGACGGTGGTCGGAAAGATAACACCCGTCGGACTAGTAGAAAGCATCTCAAAGGTCAAATTCGCTCAGCTTTGGCC
3	301087	301287	201	*	4.23463	5.57029	1.33565	0.427725	3.12269	0.00457433	0.0172656	Promoter	3	299993	301539	1547	2	AT3G01850	AT3G01850.3	252	3.97741	4.49185	2.70044	2.72391	1	1	0	0	gem10_rep_count01-bZIP1_and_bZIPC-gem_10_rep-3:301186	gem10_rep_count01-bZIP1_and_bZIPC-gem_10_rep-3:301186	ATGAGGAATAGTTTGGAAAGGTGGTAGAATACCTTGGGCCACCTCGACGTGGAATGTGAAACCAGAAGCCCCAGCTTTAGCCATCTGTGCAACGTAATCCATGGGGTTCGTCACCATAAGGTGGCAATCAAGATATGCACTATGATGAAGGAAAATGGATAAAGTTTTTTAGTTTCAGACATCACTTAACTTGAACATGAT
1	26449509	26449709	201	*	7.85503	6.52013	-1.33489	0.118266	-11.2872	3.62503e-11	5.85794e-09	Promoter	1	26450166	26452039	1874	1	AT1G70230	AT1G70230.1	-457	7.92542	7.78463	4.72792	4.57601	1	1	0	0	gem10_rep_count01-bZIP1_and_bZIPC-gem_10_rep-1:26449608	gem10_rep_count01-bZIP1_and_bZIPC-gem_10_rep-1:26449608	CAGTGATTTAATTATTCCTCATGAGACATAAATAAATATTCGAATGATTAAGACTTCACTTCAGATAACGCTTAAGAAAAGTCTTTTGAACTACGTTGCTTACGTGTCACCATCTAATTATAGGATATTAGGATTAATTAACTTAATCAAACCACATCGCGGCATCTGTGTACACTGACAATTATACCCTGACACGAGCAA
5	26877664	26877864	201	*	4.22389	5.55783	1.33394	0.42778	3.11829	0.00462323	0.0174251	3' UTR	5	26877272	26879639	2368	2	AT5G67370	AT5G67370.1	1775	4.31849	4.12928	2.16993	3.20355	0	0	0	0	gem10_rep_count01-bZIP1_and_bZIPC-gem_10_rep-5:26877763	gem10_rep_count01-bZIP1_and_bZIPC-gem_10_rep-5:26877763	CAACTATTTAACAAGATCTTCCCATTTGCAGTATTGACCACCTGCTAATGCACGGTAGTACCGGTCTCTGCAATAGACAGGTCTTCCATCCGCAGCCTCAGCCGCGGCTGCTGCCAGATCATCGTCAGTCACAACATCTACGGGTAGTCGAAGCAATTGTTCTTTTCTGCAAATTTTTATAGTGAAAGAGATGAGTTTTTT
1	1272520	1272720	201	*	7.77558	6.4419	-1.33368	0.13509	-9.87254	5.38885e-10	3.90074e-08	3' UTR	1	1279351	1281618	2268	1	AT1G04610	AT1G04610.1	-6631	7.69629	7.85487	4.04439	4.94	1	1	0	0	gem10_rep_count01-bZIP1_and_bZIPC-gem_10_rep-1:1272619	gem10_rep_count01-bZIP1_and_bZIPC-gem_10_rep-1:1272619	ACCCTAAAAGGCAGTATTTGACTGTGTGATACAAATTTTGATATATAAATACAATATTATGAGACCGCCAAATAAATGAGTGCTTATTCTGATTGCCACGTCATTCGGTCGGAAATAGTCAGAATGGTTCAGATAAATGAGTGCTTATTACGAAAAAGCCCGGTTACAAACCGGTTTTGTCTTTGGTCAGAATTTACGCAT
5	21672380	21672580	201	*	4.37524	5.70872	1.33348	0.391541	3.40573	0.00228993	0.00977022	Promoter	5	21673432	21675759	2328	1	AT5G53420	AT5G53420.4	-852	4.39293	4.35755	3.08746	2.90233	0	0	0	0	gem10_rep_count01-bZIP1_and_bZIPC-gem_10_rep-5:21672479	gem10_rep_count01-bZIP1_and_bZIPC-gem_10_rep-5:21672479	TGTCAATATTAAAACCCTATTTTGTACACCAGGGTCATTTTCATTGAGTAAAATTCTTAAAAACTTCAAAAGTTTATGTTGTTGGCAAAGGAAATACGTAAGCGTGTAATATGTACAGTTGGAATAGTGTTTTTGCTAAAAAGAAAAGAACCATATGATTGAAACAATGGAATATATAAAAAGACATGTGATAAAATAAAA
5	25064749	25064949	201	*	7.84679	6.51383	-1.33296	0.117109	-11.3822	3.04914e-11	5.37526e-09	Promoter	5	25064793	25066336	1544	1	AT5G62420	AT5G62420.1	0	7.88301	7.81057	4.55459	4.7236	1	1	0	0	gem10_rep_count01-bZIP1_and_bZIPC-gem_10_rep-5:25064848	gem10_rep_count01-bZIP1_and_bZIPC-gem_10_rep-5:25064848	ACCTTTTAGTGGCCTATATAAACATGTCATAGACGCAACAGAGAGTGGACAGAAAAATCATAAAGAGAAAAGAAAGAGATAGAAAGATGAGGAGTGACGTGGCACGTCTCAGGTGTGGGGAGACGATTCCATTGCTTGGAATGGGAACTTATTGTCCTCAAAAAGATCGAGAGAGCACCATATCAGCCGTCCATCAAGCTA
2	12445862	12446062	201	*	6.30093	4.96821	-1.33272	0.276247	-4.82438	6.2492e-05	0.000479297	Exon (AT2G28970.2/AT2G28970, exon 5 of 13)	2	12443919	12448163	4245	1	AT2G28970	AT2G28970.1	1943	6.34447	6.25739	1.80735	1.15787	1	1	0	0	gem10_rep_count01-bZIP1_and_bZIPC-gem_10_rep-2:12445961	gem10_rep_count01-bZIP1_and_bZIPC-gem_10_rep-2:12445961	AGCAAGTGGATTAACTGGGAGTCTACCCTCAGTTTTTCAAAATCTAACGCAGATACAAGAGCTGTAAGTAGTACTTCTATTGTTGACTCATCAAACCAAGAATGATTTGTTCGGACGTGACATGTAAGCGAACCATATGTATTTATATATTGGCGTGCAGGGACTTATCTAACAACAGTTTGACTGGACTTGTGCCTTCTT
3	7855888	7856088	201	*	4.28262	5.6151	1.33248	0.412273	3.23202	0.0035081	0.0139069	Promoter	3	7854471	7855814	1344	2	AT3G22235	AT3G22235.2	-74	4.27984	4.2854	3.08746	2.51993	0	0	0	0	gem10_rep_count01-bZIP1_and_bZIPC-gem_10_rep-3:7855987	gem10_rep_count01-bZIP1_and_bZIPC-gem_10_rep-3:7855987	AAGGGCAGAGGAAAGCGATACCTATGGTTGAGATGAAAGTGAGAAATGGTTTGTTGCAGAAATGGCTTTCGTCACGTACATGACGTACACGTACATGACGTACACGTACATGACGTCGTAAAACATGAGGAATTTAACAAATTTGAATTATTTTGTTCCTGGAATACTCTATGAATACCTCATAATATATGAGTACCTCAT
5	16815024	16815224	201	*	7.33081	5.99852	-1.33229	0.160487	-8.30157	1.44651e-08	4.7094e-07	Promoter	5	16815310	16817346	2037	1	AT5G42050	AT5G42050.1	-86	7.37161	7.29002	3.08746	4.08597	1	1	0	0	gem10_rep_count01-bZIP1_and_bZIPC-gem_10_rep-5:16815123	gem10_rep_count01-bZIP1_and_bZIPC-gem_10_rep-5:16815123	CCAAATTTTCAAAACATAAAATTAATTAGTTTTGAAAAAAACAATATTTTAAAATTAGATATTTGTTACTATCGGCACAAATAAATCTCCTCTCAAAAGTCTGCCACGTCATAATTGCAATTGTTCCGCGTCTCTGCTGCTACATGCTCATTCACTCGCAAATCGCAATTTTCTTCTTAACCAAATTTTTATACAAAAAAA
2	18303818	18304018	201	*	6.9606	5.62871	-1.33189	0.191521	-6.95426	3.14856e-07	5.73759e-06	Promoter	2	18301223	18304388	3166	2	AT2G44280	AT2G44280.3	370	7.1203	6.8009	2.45943	3.20355	1	1	0	0	gem10_rep_count01-bZIP1_and_bZIPC-gem_10_rep-2:18303917	gem10_rep_count01-bZIP1_and_bZIPC-gem_10_rep-2:18303917	TCATTAAGCATATGTCCAACTCCATAATAGAACACAGACAATCTTCCAAGTGGTTTTGTCGATGGATCTTCTTCTTCTTCTTCCATTCCGACAATAACCGATGACGTCATCAACTAATCGTTTTCAAAAGAGACAAAATTTGTTTTTGTTTTCTTCAACAATTCGAACCTGCAAAGACGTGCATGCAAAACCCGTCAAGAA
5	23068564	23068764	201	*	6.11767	4.78636	-1.33132	0.32125	-4.14417	0.000356512	0.00207712	Promoter	5	23067828	23070431	2604	1	AT5G57010	AT5G57010.1	736	5.92246	6.31288	0.584963	1.6375	1	1	0	0	gem10_rep_count01-bZIP1_and_bZIPC-gem_10_rep-5:23068663	gem10_rep_count01-bZIP1_and_bZIPC-gem_10_rep-5:23068663	ACGCCATTTTGGTCTCCGAGACCGTCCACGGAGCTAGACGCTGCCGCCGTTACGTTACAAAAGGTTTACAAGAGTTATCGAACGCGTAGAAATCTTGCTGACTGTGCAGTTGTTGTTGAAGAATTATGGTACGTTTGAATTTCAGTTTTATACATTTTAACCCAATGTTGATATGAAAATTATACTTAAGTGGTGTGTTTG
1	10465451	10465651	201	*	5.99967	4.66893	-1.33074	0.335955	-3.96107	0.000568236	0.00307651	Exon (AT1G29890.3/AT1G29890, exon 8 of 15)	1	10463423	10467226	3804	1	AT1G29890	AT1G29890.1	2028	6.15384	5.84549	0.584963	1.15787	1	1	0	0	gem10_rep_count01-bZIP1_and_bZIPC-gem_10_rep-1:10465550	gem10_rep_count01-bZIP1_and_bZIPC-gem_10_rep-1:10465550	TTTACCATGTGATGTTCTTTTAGAGAGCACTATGTCTTTCAAAGCTCAAGATTTTTATGAAAGCTTTTACTTAATCCAGATGATGTGGCGGCTTAACTTTTTTGTGGCGTTTTGTTGCATTATTCTCAACAATGACTATATGCTGTACTACATCTGTCCAATGCACACTCTATTCACGCTGATGGTCTATGGAGCCCTTGG
2	1466246	1466446	201	*	3.84378	5.17441	1.33063	0.496202	2.68162	0.0129468	0.0397036	Distal Intergenic	2	1461548	1462944	1397	2	AT2G04240	AT2G04240.1	-3302	3.33001	4.35755	2.16993	1.6375	0	0	0	0	gem10_rep_count01-bZIP1_and_bZIPC-gem_10_rep-2:1466345	gem10_rep_count01-bZIP1_and_bZIPC-gem_10_rep-2:1466345	CATTATCACTTGACAAAAATGGTTCTATTTTTTTGTATATGGGGTGTACAAAATAGGTGAAAGTGTACGGTATTGTGTACGGTGTACGAGGTGATGTATGGTATGACTCATTATCTCATCATTTCATATATACTATTAATATTATGTACACCATACTTTACATCATCTCCGTACACCATTGTATTATGTTGTTGTACACCG
1	2269949	2270149	201	*	7.32419	5.99468	-1.32951	0.15743	-8.4451	1.05668e-08	3.63507e-07	Promoter	1	2270199	2274901	4703	1	AT1G07390	AT1G07390.2	-50	7.23474	7.41363	3.9542	3.20355	1	1	0	0	gem10_rep_count01-bZIP1_and_bZIPC-gem_10_rep-1:2270048	gem10_rep_count01-bZIP1_and_bZIPC-gem_10_rep-1:2270048	AGAAGAAGAAGGACTTAGTATTCTCAAGTCATGGACTCATCATGAAGGTGATTGTTGCCGTTGGGAGAGAGTAAAGTGTAGTGATGCTATTAATGGCCACGTCATCGGTCTCTCACTGGATAGACTCGTACCGGTCGCATTTGAGTCGCAAACTCGGTCTTTAAATCTGTCTTTGCTTCATAGTTTTCCTCAACTCCAAAG
2	12042191	12042391	201	*	6.90008	5.57089	-1.32919	0.187122	-7.10335	2.21326e-07	4.28506e-06	Promoter	2	12042348	12046616	4269	1	AT2G28250	AT2G28250.3	0	6.84016	6.96	2.90689	2.51993	1	1	0	0	gem10_rep_count01-bZIP1_and_bZIPC-gem_10_rep-2:12042290	gem10_rep_count01-bZIP1_and_bZIPC-gem_10_rep-2:12042290	ACTCTATAGGAATTTTCAAAATACTTTTTTTCTCCTTACTTCGAGTTTTGAAAATATTTTTCATGCAGCGAATCTCTGATATCAATTTAGCGCCACGTGGCACGTGACATACCCCGATCTCTAATAAATGAACTCTTTTTAAAATCGCCCCCCTCGATACATCAGTTCACTAGTTTAGTGACTCCACTCGACCACAAACGC
3	9535653	9535853	201	*	5.73562	4.40651	-1.32911	0.428396	-3.10252	0.0048025	0.0179761	Downstream (<=300bp)	3	9536859	9540453	3595	1	AT3G26100	AT3G26100.1	-1006	5.78473	5.6865	1.80735	-1.13634	1	1	0	0	gem10_rep_count01-bZIP1_and_bZIPC-gem_10_rep-3:9535752	gem10_rep_count01-bZIP1_and_bZIPC-gem_10_rep-3:9535752	ATAAAAAAGCACCTGCAGATTGATCTTCATGTCCTTGCAGAGTGATGATGTTGCATCACATGTTTCATGATGTGATGACATATCCATTGGCCTCGCTAAGGCTTTTCATCAACATTTTGACATAATGTTTTTTTCCACCACTATATTTTGACGTGTACAACATCTATAACGAGAAGGTGGGATGGTCATCAAATATTTCAA
5	20445131	20445331	201	*	6.56572	5.23741	-1.32831	0.252813	-5.25411	2.08707e-05	0.000190157	Exon (AT5G50210.1/AT5G50210, exon 5 of 7)	5	20446068	20447200	1133	2	AT5G50220	AT5G50220.1	1869	6.60006	6.53138	2.90689	1.15787	1	1	0	0	gem10_rep_count01-bZIP1_and_bZIPC-gem_10_rep-5:20445230	gem10_rep_count01-bZIP1_and_bZIPC-gem_10_rep-5:20445230	AACTCGAAATTGAAGGTGGAAGTAGTGTTTCCTGTCTCATCAGACTCGATGACAAAAACTTCTTCAGATAGTTCAAACTCCATTAAAGTTGGTGATGTGGCACTACCGGTTGTACCGGGAGTAGCAGGTGGTGAAGGTTGCTCTATTCATGGCGGATGTGCATCATGCCCATATATGAAGGTCATTTATTGCTTTATCATC
5	23158899	23159099	201	*	6.4527	5.12453	-1.32817	0.253445	-5.24046	2.16075e-05	0.000195949	Promoter	5	23155150	23159747	4598	2	AT5G57160	AT5G57160.2	648	6.37402	6.53138	1.32193	2.2818	1	1	0	0	gem10_rep_count01-bZIP1_and_bZIPC-gem_10_rep-5:23158998	gem10_rep_count01-bZIP1_and_bZIPC-gem_10_rep-5:23158998	AAGATGTAAAATTCCCAATAAGATCCAATGGAAATGACCTTCATCTTTAAACAAGTAAAAGTAAACATAATATTAAGTACAGACCTATTATAAGAACATCCAGGTCAGCACCAGCCCGGATATATTCAGGCTTCAATTTCATCCACTTGCCACTACGATCTCCAGGTTCCCATTTTGATTCCAGGTCTTTAAGCACAATTC
3	7039390	7039590	201	*	6.38256	5.0545	-1.32806	0.260656	-5.09506	3.12903e-05	0.00026888	Promoter	3	7038976	7040198	1223	1	AT3G20160	AT3G20160.1	414	6.36424	6.40088	1.32193	1.99575	1	1	0	0	gem10_rep_count01-bZIP1_and_bZIPC-gem_10_rep-3:7039489	gem10_rep_count01-bZIP1_and_bZIPC-gem_10_rep-3:7039489	CCCTTGTATGGACAACGACAGCCTCCGACGTGGAAAACCCACTAACCATATAGTCTTTGGCGAGAGTATAGCCATATTAGCTTCTCAAGCGCTCATAGCTTTGGCTGTCCAAAAGACCACGTCATCCACCTTTGCGGACGTTCCCCCAGAGAGGATTCTCAAGACCGTTCAGGAGATGGTTAAAGCAGTGGAAGGGCTTGT
5	26757414	26757615	202	*	6.88273	5.55496	-1.32777	0.198163	-6.70039	5.77452e-07	9.26711e-06	Promoter	5	26753469	26757402	3934	2	AT5G67030	AT5G67030.1	-12	7.07197	6.69349	2.45943	2.90233	1	1	0	0	gem10_rep_count01-bZIP1_and_bZIPC-gem_10_rep-5:26757514	gem10_rep_count01-bZIP1_and_bZIPC-gem_10_rep-5:26757514	AGCGCTTGTGGTGGATTTTTTTTGGATTGTGAGTGGATAAATCATCAATTTTCAATATTGTTTTCTTATCCCCATTTTAAGCCACTAAATTGATTTTTATTTTAACTTTTGGTTGACGTGTCACAACTTTTTTCTTTAATATATAAATCTTAAATTTAATTGTGATATGTCGACGAAATAAATCTGTTATAATAGTATTTTT
4	1237883	1238083	201	*	7.93369	6.60593	-1.32776	0.112145	-11.8397	1.34441e-11	2.84405e-09	Exon (AT4G02780.1/AT4G02780, exon 15 of 15)	4	1237671	1244822	7152	2	AT4G02780	AT4G02780.1	6739	7.92193	7.94544	4.93074	4.7236	1	1	0	0	gem10_rep_count01-bZIP1_and_bZIPC-gem_10_rep-4:1237982	gem10_rep_count01-bZIP1_and_bZIPC-gem_10_rep-4:1237982	AGACTTTTTGAAACAAGACTTTGGAGATGTGAGTTTGGAGATGATCGCCACATAAAGCAAAGTAGTAAAATGCTTTTGCTACATCAAGAAACGTGATGCTGACGTCACGAAATGTGTCACTCTCCGACAATGCTAACTCAACCATTTTCCCCATCTCCTTCTCCATACTCTTTATTGTCTTCTCCTTCTCATCGTTTCTCC
5	390063	390263	201	*	7.27777	5.95044	-1.32732	0.15875	-8.36111	1.26941e-08	4.23835e-07	Distal Intergenic	5	385878	388231	2354	2	AT5G02020	AT5G02020.1	-1832	7.42111	7.13443	3.64386	3.33322	1	1	0	0	gem10_rep_count01-bZIP1_and_bZIPC-gem_10_rep-5:390162	gem10_rep_count01-bZIP1_and_bZIPC-gem_10_rep-5:390162	AATTATATAAACCAGTAGATGAAAAAAAAAAAGAGAGAGCATTGGGAAGATAGCGTAATACAGAAACAGCGCCCAGGAGTCACGCAACCTAACAGGTGACGTCATCACAGTTGATTCTCTGTACTACTACCCCCTAATATGGGCCCTAAATATTTTGTTTTTAAAAAAAATGAGAAATAACCATTTTATGGAAAAATATTA
5	4087514	4087714	201	*	6.76564	5.43834	-1.3273	0.224841	-5.90329	4.06903e-06	4.69209e-05	Promoter	5	4087689	4089146	1458	1	AT5G12940	AT5G12940.1	0	6.79658	6.73471	3.24793	1.6375	1	1	0	0	gem10_rep_count01-bZIP1_and_bZIPC-gem_10_rep-5:4087613	gem10_rep_count01-bZIP1_and_bZIPC-gem_10_rep-5:4087613	TTGTAATGAATCATAATGATCCAATCTTGACCACACACAAAGAAAAGTCTGATAATAATGAAACAAATGAGCATGCAAAGTATGTGACGACGTGGCAAAAAATGAGAAGGTTCAACGAAGCAACAAAAAGAAGTATTTCGTCGTCTTTACTCCCATCAATATGTGACTATAAATAAAACCATATAGTTAAGTCACACTTCC
3	3028790	3028990	201	*	7.37581	6.04851	-1.3273	0.151027	-8.78848	5.04073e-09	2.10211e-07	Promoter	3	3029471	3032399	2929	1	AT3G09880	AT3G09880.1	-481	7.41623	7.33539	4.04439	3.33322	1	1	0	0	gem10_rep_count01-bZIP1_and_bZIPC-gem_10_rep-3:3028889	gem10_rep_count01-bZIP1_and_bZIPC-gem_10_rep-3:3028889	TGAAGAAAATGCATTAATATTGTATTGGTAATAGTAAAATGTTATGTGAATTCTTAAAAAGAAAGTTAGTTGAAAGAAAGAAAAAAAAAAACACGTCAGCATGTGAATTTTAGATGTTGTTGAAAAACATTGGTAAACTAAGGTCTTCTTATATTGGACATTCACATGGACATGGATCATGAAGTTATGTGGGCTACAAGA
4	1400160	1400360	201	*	4.1071	5.43413	1.32703	0.451475	2.93933	0.00709464	0.0243427	Promoter	4	1399378	1400291	914	2	AT4G03165	AT4G03165.1	0	3.92879	4.2854	1.80735	3.06088	0	0	0	0	gem10_rep_count01-bZIP1_and_bZIPC-gem_10_rep-4:1400259	gem10_rep_count01-bZIP1_and_bZIPC-gem_10_rep-4:1400259	GATCAGTTTCATAAACAGATTTACAGTCACTTTTCACCTTAGGACTATTTTGCTCTTTGCTGTTTAAACAGACCTGCAGCTTCTTTGTGTCCTTCTCACTGCCAGCACAGAGTCATCTTGTTGACTACCCATGAAGCTTCTTATAACACCTGCAGGGCACGAATTTGCAGGTCTGATTCTTATCATGATGTTCTTTTCAGC
4	17683981	17684181	201	*	6.64163	5.31528	-1.32635	0.243992	-5.43603	1.31572e-05	0.000128104	Exon (AT4G37640.1/AT4G37640, exon 5 of 7)	4	17682859	17687105	4247	2	AT4G37640	AT4G37640.1	2924	6.72102	6.56224	1.32193	3.06088	1	1	0	0	gem10_rep_count01-bZIP1_and_bZIPC-gem_10_rep-4:17684080	gem10_rep_count01-bZIP1_and_bZIPC-gem_10_rep-4:17684080	GGTAAGCTGAAACTGAACGAATTTCTGGATGTTTATGTAAACAGAACGTCCCCATTTAGCAACTGTGACGATCGTGCTGAAGTTATCGTCGAGAATGATGACATCAGCGCTCTCTTTCGCCACCTAAAAGGTTATACAGATAGAAACTTTTAGATTCTTTAGCTCTCACAAATGACATAACAAAATCTTATCATATACTCA
3	19662252	19662451	200	*	4.16198	5.48676	1.32478	0.438504	3.02113	0.00583903	0.0209037	Promoter	3	19662195	19664553	2359	1	AT3G53030	AT3G53030.1	57	4.11451	4.20945	3.08746	1.99575	1	0	0	0	gem10_rep_count01-bZIP1_and_bZIPC-gem_10_rep-3:19662351	gem10_rep_count01-bZIP1_and_bZIPC-gem_10_rep-3:19662351	TGAAAGTTTGAACAAGTAGCTAAGCTCTCTCTCTGCACAAGCTTCCAGAAAAAATCAAATCAAAAGAGAGAGAGATCCACAAAATTGGATTGAATCGTCGCCGGATATTCCAAGAGTAGAGAGCTTAGTTTGTCTCGCGTTGCGTCTAGATTTACTGAATATGGAGGCGGAGAAGTGGAACAGCGACGGTGGTGAATACA
4	2508268	2508468	201	*	4.20184	5.52605	1.32421	0.439697	3.01164	0.00597294	0.0213044	Promoter	4	2509053	2511145	2093	1	AT4G04930	AT4G04930.1	-585	3.97741	4.42626	3.24793	1.99575	0	0	0	0	gem10_rep_count01-bZIP1_and_bZIPC-gem_10_rep-4:2508367	gem10_rep_count01-bZIP1_and_bZIPC-gem_10_rep-4:2508367	AAGGTTATTGACTTTCTCACTAGCTCACTTATTATTTTACCCGATAACACGTTATTTAACATGATCTCACGTCATATGTAACAATTACGTGTGAAAAACAATTTACTTATTTATGATTTTGTCACCACATGTTACATGTATATCATCACGTCATATACACATTTAGCAGATTCATCATTACATATTATAAAAAGCAAAGAT
3	429595	429795	201	*	4.36461	5.68772	1.3231	0.404189	3.27348	0.00317023	0.012812	Distal Intergenic	3	423791	427095	3305	2	AT3G02250	AT3G02250.1	-2500	4.11451	4.61471	2.70044	3.20355	0	1	0	0	gem10_rep_count01-bZIP1_and_bZIPC-gem_10_rep-3:429694	gem10_rep_count01-bZIP1_and_bZIPC-gem_10_rep-3:429694	TGAAATTAATATTGGTAGAAAAAGGACATTTAACAATTAAGATCTCCACGAGCATAAAGAAAGTTGTGTCGGTGGCTCAATGCATTCAGCATGACGTGCCATTCTCAAGTTTATTGCTTATCTGCATAGAAGAAAGAAAATAAATATAACAGCCCATAGGCCATAGTCACCCTAGTTTGATGGGCCTTCAAATTCAGCCCA
5	25871153	25871353	201	*	6.76323	5.4404	-1.32284	0.204337	-6.47381	9.98733e-07	1.47278e-05	Exon (AT5G64710.1/AT5G64710, exon 2 of 3)	5	25869845	25872269	2425	1	AT5G64710	AT5G64710.2	1308	6.83298	6.69349	2.16993	2.72391	1	1	0	0	gem10_rep_count01-bZIP1_and_bZIPC-gem_10_rep-5:25871252	gem10_rep_count01-bZIP1_and_bZIPC-gem_10_rep-5:25871252	CACTCAAGATCAAGGTTCTTATTCTTCTCTTTCCCTTACCAATGTTTCTGCATTAGCTATCATAGAAATAACATTCAATTAATGGTAAGCTGCTTACGTGTCCAGAGAAACAATGGCTAAGAATCTTAAGGAAGAAGGACCTTCATCACTCAAACCGCTCGATGTACCAAAAATGCTTGATTTAATATCTATGTTAATATC
1	17599288	17599488	201	*	4.0109	5.333	1.3221	0.45377	2.91359	0.00754039	0.0255482	Downstream (<=300bp)	1	17597898	17599099	1202	1	AT1G47786	AT1G47786.1	1390	3.97741	4.04439	2.45943	1.99575	0	0	0	0	gem10_rep_count01-bZIP1_and_bZIPC-gem_10_rep-1:17599387	gem10_rep_count01-bZIP1_and_bZIPC-gem_10_rep-1:17599387	CTTTTCTACAATTTAGATAACAATCACGAGATCATGCTAATTTTGGAATTTTATGTGTCACAGCTACTGATGTGGTTCCATACGAATTTGTACACAAATGTGCTCATTCCCTTCTCATGACTGGATTCCAAATCATGTTAAAAAAATATCAAGGGTCTAAACATGAATTACTTCTCTTTACTTTGCTTTCATTACCATTTG
5	17453499	17453699	201	*	6.11196	4.78993	-1.32203	0.321419	-4.1131	0.000385912	0.00221733	Promoter	5	17453517	17455111	1595	1	AT5G43430	AT5G43430.4	0	6.02425	6.19967	1.80735	0.429704	1	1	0	0	gem10_rep_count01-bZIP1_and_bZIPC-gem_10_rep-5:17453598	gem10_rep_count01-bZIP1_and_bZIPC-gem_10_rep-5:17453598	CTTTTACAGAAGCAAAAGGAAAAACTGAAACCCGAGACATCTAAACCGGATTAAACCGAATACCATGCCATTTCTTTTTGATGAGTCATCATCACCATCCTTTAGATCCAGAAATCAAAATTGCTTACTGCTTCATTTGTTCTGCTGTTCCCGGCCAATGAAGATTCTCGTCGCCGTTAAACGTGTCGTCGACTACGCCGT
1	23941714	23941914	201	*	4.02904	5.35021	1.32117	0.46745	2.82634	0.00925751	0.0301543	Promoter	1	23941764	23942418	655	1	AT1G64455	AT1G64455.1	0	3.92879	4.12928	1.32193	3.20355	0	0	0	0	gem10_rep_count01-bZIP1_and_bZIPC-gem_10_rep-1:23941813	gem10_rep_count01-bZIP1_and_bZIPC-gem_10_rep-1:23941813	AAAACATCAAAAATGGAGAAGATAATAATAATACGGGAATTAAATTAGCAATGGAAACCCAAGACGGAACCATCGGCAATAGAGACGGTGACTCGACAATCCGATTTAGCAACCACGTGATGTGTGAACACGTGCAGCACTTTGACCCGACCCGCTAACTCCATCTTCGACTCTATCTCCATTGTTGGTCCGACCCGATTC
3	20283247	20283447	201	*	6.78272	5.46204	-1.32068	0.21872	-6.03824	2.90984e-06	3.52667e-05	Promoter	3	20281830	20284401	2572	2	AT3G54790	AT3G54790.3	954	6.50475	7.0607	2.70044	2.2818	1	1	0	0	gem10_rep_count01-bZIP1_and_bZIPC-gem_10_rep-3:20283346	gem10_rep_count01-bZIP1_and_bZIPC-gem_10_rep-3:20283346	ATACTGATGACAAGAGTTAGTAGCAAGGTTGATCCTGTTTGCCTCCAACCAACTCGCTATCATAGCCTTAACCGTGTAATTGGGAATGAGTTCTTGATGAGTCAGCACCTGCCGCGTCCTTGGACAAACAGCTAACCCGTTATCAAGCCATTTCTTAATGGATGTTCTGTCAAATGTCTGTCCTGAAGCTACTATTACCGG
3	17507718	17507918	201	*	7.647	6.32643	-1.32057	0.134808	-9.79598	6.27965e-10	4.34903e-08	Distal Intergenic	3	17503883	17506124	2242	2	AT3G47500	AT3G47500.1	-1594	7.52914	7.76487	4.04439	4.46837	1	1	0	0	gem10_rep_count01-bZIP1_and_bZIPC-gem_10_rep-3:17507817	gem10_rep_count01-bZIP1_and_bZIPC-gem_10_rep-3:17507817	TAATTGGCTGTGAACAAAAAGGTTTTTAGGTCTCTGCCACATTGTACAAATACCAACATGAGGATTTTTGGAGGATCTATATCAAAGTCTGTCTTTTGCCACGTCGGATTCTGACACACCTGCTCATGGATTTCAATAAAAAGATTGATGTCTTTTTCTTCCTAGATCTAATCACAACCCTTCACGTGTTCCACTGAGATC
5	15499962	15500162	201	*	4.0754	5.39531	1.31991	0.470492	2.80538	0.00972204	0.0314095	Promoter	5	15501126	15504269	3144	1	AT5G38710	AT5G38710.1	-964	3.65894	4.49185	1.80735	2.90233	0	0	0	0	gem10_rep_count01-bZIP1_and_bZIPC-gem_10_rep-5:15500061	gem10_rep_count01-bZIP1_and_bZIPC-gem_10_rep-5:15500061	TCATCAGAATTCTTACTTTATTACTTTCTATTAAATAATCATATCCATTAAATAATTCTATCTATCCAATGACATCTCGTATGGTCACACAGGTCACGTCCTTGGTGTCTCTGACTCGACTTTCTTAATAGATTTTTGTTTTTCCGAAACAAATATGTTCTGTCAGAAAATTACGGCGAAATTCTTCTCTTACTCTTTACT
1	22646040	22646240	201	*	8.12464	6.80474	-1.31989	0.103615	-12.7384	2.86983e-12	1.01183e-09	Promoter	1	22641843	22645922	4080	2	AT1G61370	AT1G61370.2	-118	8.06192	8.18735	5.30378	5.1626	1	1	0	1	gem10_rep_count01-bZIP1_and_bZIPC-gem_10_rep-1:22646139	gem10_rep_count01-bZIP1_and_bZIPC-gem_10_rep-1:22646139	TTATAAAATGCAGAGAAGAGAATGCCAGAGAAGTCATCAAAAAGCATATTTTTATCTTTGCGACGCTTAATAACAATATTATACCGAAAATGATGACGTGTCAACGCAATATTGGGGCTTTATGAGATCACATGCTTAAGAAAATAGAGTGAGATATCAAAATCTTAAGCTTTAAATGTTCATGAATTTACAAGTATATAC
1	29856680	29856880	201	*	4.14229	5.46204	1.31975	0.438061	3.01272	0.00595764	0.0212718	Promoter	1	29853960	29855872	1913	2	AT1G79360	AT1G79360.1	-808	4.24018	4.04439	2.70044	2.2818	0	0	0	0	gem10_rep_count01-bZIP1_and_bZIPC-gem_10_rep-1:29856779	gem10_rep_count01-bZIP1_and_bZIPC-gem_10_rep-1:29856779	TATCTTCACTTGTCTCTTTTGTTGTGAGAAAAAACCATTTGATATGATTAAAAGTAGTATTAATCATTAATCACGATGGTAACGTGGCAACTGGTAAGACAAATCATATCAATATCAAATATTCACACTTTGATCGAGGCAGAGACTCGACAATGTCGAGATGCAAAAAAAAGTAAACAAGAATAGCGATTCTGCTGAACT
5	9483428	9483628	201	*	4.38417	5.70333	1.31916	0.426683	3.09166	0.00492982	0.0183488	Promoter	5	9483363	9483774	412	1	AT5G26955	AT5G26955.1	65	4.91037	3.85798	2.90689	3.06088	1	0	0	0	gem10_rep_count01-bZIP1_and_bZIPC-gem_10_rep-5:9483527	gem10_rep_count01-bZIP1_and_bZIPC-gem_10_rep-5:9483527	ACTGTCAAAGCTAGAAACAGAGTCAGGTACTTGATAGAAGCTACAGTTGTCATGGTTATAGAGAAAGACAGAAAATTTGCTCTGATTTTGACTCAATGATGACGTCGATAGGTCTTGCTCTGTGTTTGACACACCACTCATCAATGGTTCTGTCCGTTGTTGATGACGATGATCCTCAATTAGCGAAGGAGGAGGAGACAA
2	16117882	16118082	201	*	4.70051	6.01943	1.31891	0.37352	3.53104	0.00167793	0.00755815	Exon (AT2G38500.1/AT2G38500, exon 2 of 3)	2	16117395	16119187	1793	2	AT2G38500	AT2G38500.1	1105	5.19157	4.20945	2.90689	4.35194	1	0	0	0	gem10_rep_count01-bZIP1_and_bZIPC-gem_10_rep-2:16117981	gem10_rep_count01-bZIP1_and_bZIPC-gem_10_rep-2:16117981	CAATTGATTGATCACATCATATAACAAATATATAGTATTAATTTAAGTGTTCGTTCATACCTCAAGCTGACGACCAAAAGTGACAAGGATAGTGTCGGGATCAGCATGGAAAGAAAGTGGACCTTTCCCTGAGTTGACGCGGAACTCGCAGTTCTTAGCCGGAAGGTGAAGGCTGAGTGTATAATGAAGCATTTCTTCGGT
4	12268592	12268792	201	*	7.05851	5.73968	-1.31883	0.173513	-7.60075	6.97083e-08	1.66191e-06	Exon (AT4G23510.1/AT4G23510, exon 2 of 5)	4	12267516	12270543	3028	2	AT4G23510	AT4G23510.1	1751	7.07809	7.03892	3.39232	2.72391	1	1	0	0	gem10_rep_count01-bZIP1_and_bZIPC-gem_10_rep-4:12268691	gem10_rep_count01-bZIP1_and_bZIPC-gem_10_rep-4:12268691	AGCATCGAGAGTTTTGACAACTGTTGTTGCTGCTTCTGTCTTCTTTCTCTCCCTTGAGGCAAATAGTTCATTGACCTTGGTCACAATATCACTAACGAACACGTCATCAGTGCTGCAAAAATATAGCCCATTAGTGAGAAACTAATGTTGACATAGAAGAAACACACACACACATATAGTTATATACCTAAGCTCATAGCT
1	27173805	27174005	201	*	7.76506	6.44628	-1.31878	0.120421	-10.9514	6.73372e-11	8.80301e-09	Distal Intergenic	1	27169759	27171410	1652	2	AT1G72200	AT1G72200.1	-2395	7.75204	7.77808	4.42626	4.57601	1	1	0	0	gem10_rep_count01-bZIP1_and_bZIPC-gem_10_rep-1:27173904	gem10_rep_count01-bZIP1_and_bZIPC-gem_10_rep-1:27173904	GTTGTAATTAGCTATTTCGTTTTTTAAATTATCACCAAAGAATAATGTATCCTCCGATATTAATAATAGCAAACGGCAAATTCACGCATTTTCGTGAATATGACGTGGCAAGAGTTCTCTTGCTATATATAGATAACAAAACTTTGAATGGAAAATCTAGTCTACGTTAGCGATTAATCTCAGAACGTCTCTGTAGATTTA
2	17436174	17436374	201	*	6.87513	5.5568	-1.31833	0.194153	-6.7902	4.65526e-07	7.81587e-06	Promoter	2	17429229	17436305	7077	2	AT2G41790	AT2G41790.1	0	6.92371	6.82655	3.08746	2.2818	1	1	0	0	gem10_rep_count01-bZIP1_and_bZIPC-gem_10_rep-2:17436273	gem10_rep_count01-bZIP1_and_bZIPC-gem_10_rep-2:17436273	TGTTTTTTCTTTTCTCAGCTCAGAGAAGATACAGAGGACAGGAATTTATCTACTGTGCTAACGTCTACGTCTGAATATTATCTACGGTATAGATTTAGCCACGTCATTTGTATAATGAATATATCCCATGAGCTATAGAAGAAGTCTTATTAATTCTAGTTGACCATGTAAACTGGTCTTTGTAAAATTTTGAATTTCTAT
4	1306514	1306713	200	*	5.02591	6.34355	1.31764	0.263745	4.99588	4.03036e-05	0.000333998	Promoter	4	1306313	1311038	4726	1	AT4G02940	AT4G02940.1	201	4.98574	5.06609	4.35755	4.22515	1	0	0	0	gem10_rep_count01-bZIP1_and_bZIPC-gem_10_rep-4:1306613	gem10_rep_count01-bZIP1_and_bZIPC-gem_10_rep-4:1306613	ACACTTGCATGTGCAACGACCCGACCCTATACCCGACCCGGCCCACATTTTAAACCCATTTTAGCCTTTTCTGTTTCCGCCGCCGACTGATCGGAATAATCGATCAAAGAGAGAACAACTGAATCTTCGCCGGATACTACGCCGATGACGATTGCGGCAGCGCCAGCACGCCAGACAGATCGATCAGCCACTGGTTTCAA
3	4737878	4738077	200	*	4.40517	5.71946	1.31429	0.390093	3.36918	0.00250611	0.010511	Exon (AT3G14230.2/AT3G14230, exon 2 of 3)	3	4737146	4739136	1991	2	AT3G14230	AT3G14230.1	1059	4.31849	4.49185	2.70044	3.33322	1	1	0	0	gem10_rep_count01-bZIP1_and_bZIPC-gem_10_rep-3:4737977	gem10_rep_count01-bZIP1_and_bZIPC-gem_10_rep-3:4737977	TTAGGGCCGTGATCACTCCACCCGAACTCAGAACAGTCGAAGGAGTTACTGCCCTGATCGGAACTGAAATACTGGTATCCATTGTTACCTCCAGCATCGAACGAGTTTGTTAACCCAAACTGATTGTTGTACATCTGAGGCTTCTCTTCCATGAAACTCATATCACCAAAAGAGTTGTCAAAGGAGTTGTTGCAGTACTG
2	1185297	1185497	201	*	7.41986	6.10704	-1.31281	0.141107	-9.30368	1.70937e-09	9.22722e-08	Promoter	2	1185458	1188681	3224	1	AT2G03890	AT2G03890.1	0	7.46903	7.37069	3.85798	3.75872	1	1	0	0	gem10_rep_count01-bZIP1_and_bZIPC-gem_10_rep-2:1185396	gem10_rep_count01-bZIP1_and_bZIPC-gem_10_rep-2:1185396	CAAAATCATAATCTAGCCGGTTTAATAAATGAAAGAAAACAAAATTAAACAGGGTTATCTAAAAAACAACTATAGGAATAATAAATAATACGATGACGTGTCATAAGGATAGATTTTAGAATTTAATCCAATAACAAACAAGTTCGCTGAAAATAAACCATGGTTAAGAGATTTAACCAGAGGACTCAGATCAGAGTTAAA
1	19407919	19408119	201	*	4.5575	5.87018	1.31268	0.35864	3.66016	0.00121497	0.00580916	Promoter	1	19407259	19408319	1061	2	AT1G52140	AT1G52140.1	200	4.68874	4.42626	3.08746	3.56179	1	0	0	0	gem10_rep_count01-bZIP1_and_bZIPC-gem_10_rep-1:19408018	gem10_rep_count01-bZIP1_and_bZIPC-gem_10_rep-1:19408018	AGGGAATGAATAGTTTGGAGTGTTGCTGCAGCTAAACTCGTACTCTTGTCGCGATGACGCGGTGGCTGAAGTAGCGTTTAGAGCGGCTGAGGCGGTGGAACCGGCGTGGACACGACGACGTTGGTGGAACATGAGGTTCTTGCCACGTTTGAGAGTGGCGTTGAAGTCAGCGATGAGTTTGTTTTTTGAGACGCCTTTGCG
1	1357608	1357808	201	*	4.21387	5.52605	1.31218	0.435126	3.01563	0.00591628	0.0211413	Promoter	1	1356084	1358547	2464	2	AT1G04820	AT1G04820.1	739	4.07018	4.35755	3.24793	1.99575	0	0	0	0	gem10_rep_count01-bZIP1_and_bZIPC-gem_10_rep-1:1357707	gem10_rep_count01-bZIP1_and_bZIPC-gem_10_rep-1:1357707	GTAAGTACCAGTCCTGACCTCGTCGATCACAGTTGGCTCAAGATCAACAAAGACAGCACGTGGGACGTGCTTACCTGCACCGGTTTCACTGAAGAAGGTGTTGAAAGCATCGTCACCTCCACCAACAGTCTTGTCACTCGGCATCTGGCCATCAGGCTGTAACATTCCAGATCCAAAACATATCAATACAAACTCATACAG
4	17524280	17524480	201	*	7.86867	6.55772	-1.31095	0.117215	-11.1842	4.3772e-11	6.70114e-09	Promoter	4	17524461	17525294	834	1	AT4G37240	AT4G37240.1	0	7.94618	7.79116	4.78136	4.67608	1	1	0	0	gem10_rep_count01-bZIP1_and_bZIPC-gem_10_rep-4:17524379	gem10_rep_count01-bZIP1_and_bZIPC-gem_10_rep-4:17524379	AATAAAGGGTTAAAATATCTACGCAAACACAAAAGCTGTCTTCTTCCCCACCCACTTCTACAGCCTGTCATCACTCCTATTGGTTCATAAAACGACAAAATCCTACGTGGCATCCATTTTTTTTCTTCTCTTCTTCTGCAAATTCTCTCTATTTATACACAAACCTTCCATTTCTCTTCCCATAATTTATTCATTTCACCG
1	20404952	20405152	201	*	7.13248	5.82176	-1.31072	0.164025	-7.99097	2.88079e-08	8.20054e-07	Promoter	1	20403892	20404807	916	2	AT1G54640	AT1G54640.1	-145	7.04096	7.224	3.24793	3.20355	1	1	0	0	gem10_rep_count01-bZIP1_and_bZIPC-gem_10_rep-1:20405051	gem10_rep_count01-bZIP1_and_bZIPC-gem_10_rep-1:20405051	CATGTTTAACTAATTGTTTAGTTATTAGTTATTACTTCTAAATTGTTTATAGATTTGGAAATCTGTATATATCAAATAAAATTTATTATACTGCCACATAAGCAAATACAATCTTTAAAATCAGCCTCATCATTAAAAGAACAATTTTTTTTGTTGAACATATCATCATTAAAATAACTATATAATTGATTTCTTACTTTT
5	9283488	9283688	201	*	3.87325	5.18284	1.30959	0.512073	2.55743	0.0171733	0.0495197	Promoter	5	9284558	9284997	440	1	AT5G26717	AT5G26717.1	-870	3.25464	4.49185	1.32193	2.51993	0	0	0	0	gem10_rep_count01-bZIP1_and_bZIPC-gem_10_rep-5:9283587	gem10_rep_count01-bZIP1_and_bZIPC-gem_10_rep-5:9283587	CAAGCAATCTCTGAAAATGCCAATTTGAGGAAAACTCTCTTTTCTATATCCTAGATTACGGAGAAAATTTTCCGACTTTGTTGACTGTATGCTTTGTCATACTAACATCAGAAGTTGGCTATGCAATAGTTCTCGGGCGTCAGTATGATCTGCTAAAAGCGGCGTCCAAAAAATTAACACAAATATCCTCGAATTTGATAT
1	3764546	3764746	201	*	5.50381	6.81305	1.30924	0.19332	6.7724	4.85796e-07	8.09301e-06	Promoter	1	3763268	3764483	1216	2	AT1G11230	AT1G11230.2	-63	5.49982	5.50779	5.30378	5.19654	1	0	0	0	gem10_rep_count01-bZIP1_and_bZIPC-gem_10_rep-1:3764645	gem10_rep_count01-bZIP1_and_bZIPC-gem_10_rep-1:3764645	TTTAATCTACACCGTTGGATCTAATAACAGGAAGATGGACGGTTGGGATCGATTATGGGCATGGCAAATGGTAGGTAATATACGAATTCATGCAGCATAAGAGGACGTGGCCTTTTAATTCGGTATTTTCTTAATCTATCCACTGTTGATAAATATGGGGATATGATTTGATATAGACCGTTGGATCCACGAATAAAGAGA
1	28563912	28564112	201	*	4.26111	5.57029	1.30918	0.419255	3.12263	0.00457499	0.0172656	3' UTR	1	28561281	28564159	2879	1	AT1G76130	AT1G76130.1	2631	4.39293	4.12928	2.70044	2.72391	0	0	0	0	gem10_rep_count01-bZIP1_and_bZIPC-gem_10_rep-1:28564011	gem10_rep_count01-bZIP1_and_bZIPC-gem_10_rep-1:28564011	TAATTCTTTTGTGTCTATCTAGCTTTGAGTCCAAAGAAAAATATATGTAATTCATTTTCTGTACCGGGTTTTACTATAATGTCATGCCCTTACGTCTTCATGACGTAAGATTTTATAAGTTATATTTATGAATGTAAAATTTGCATCTTTCGTGTGAATGTTTTGTTAACATATCATAAAAAAAAAGTGGATGACTAGTGA
1	10214424	10214624	201	*	4.35379	5.66046	1.30667	0.405251	3.22436	0.0035743	0.0140973	Promoter	1	10214681	10216563	1883	1	AT1G29230	AT1G29230.1	-57	4.49812	4.20945	2.45943	3.33322	0	0	0	0	gem10_rep_count01-bZIP1_and_bZIPC-gem_10_rep-1:10214523	gem10_rep_count01-bZIP1_and_bZIPC-gem_10_rep-1:10214523	TTGTTGTCTTGGTGTATACTGTATAGGTAATAGGCATATAGCGTGTTTAGGTAACATTTATATTTCTCTATAATGATAAAAATTAATTAGAACACGTGTAAATATGCTGGCAAAACAAAAAACGGATTTATGATAATTTCGAAGTCAAATGATATATTAAATTTTCCAATAAAGACTATTAGACCATTTCAATGTAATAAT
5	23732061	23732261	201	*	6.09294	4.78636	-1.30659	0.319843	-4.08508	0.000414486	0.00235821	Exon (AT5G58760.1/AT5G58760, exon 6 of 11)	5	23730476	23733702	3227	2	AT5G58760	AT5G58760.2	1441	6.2201	5.96578	0.584963	1.6375	1	1	0	0	gem10_rep_count01-bZIP1_and_bZIPC-gem_10_rep-5:23732160	gem10_rep_count01-bZIP1_and_bZIPC-gem_10_rep-5:23732160	AATGAATCAGAGAAGACAAATTAGAGAAACGAGACGATGGTGTGACCTGCCATCCATCAGGGTTGAGATTCAGCAAAGTTGATGAAGTTCCAGTTTCCAGGTCAGTATAACCAATTGTTCCATCAGAGGATGCAGAATAAACCATGTCATCATTTGTGGGACTAAACCTGCAATACCAACAAAAGAAGATAAATTTGATAA
5	6531358	6531558	201	*	7.71906	6.41394	-1.30512	0.143359	-9.10387	2.58941e-09	1.25532e-07	Promoter	5	6531529	6538557	7029	1	AT5G19390	AT5G19390.2	0	7.74813	7.69	5.02237	3.84784	1	1	0	0	gem10_rep_count01-bZIP1_and_bZIPC-gem_10_rep-5:6531457	gem10_rep_count01-bZIP1_and_bZIPC-gem_10_rep-5:6531457	ACAGAGAGTCGTAGCTCGGATCCATTCTAACTAATCGAAGTAGCACCTATTTACCTAATCGCCAATTATTAAATTGGACCAGTGGAGCAAGATCATACCAGCTGTTGCTGACGTGGAAAATCGTTATTGGTTAGATTGATTTTTAAAATATATAAGACTTAAGTTGAACCAGACCCGACCCGTGACTTCTCCGACACTCAT
2	15669487	15669687	201	*	5.94005	7.24372	1.30367	0.154389	8.44404	1.05912e-08	3.63507e-07	Promoter	2	15669131	15670187	1057	1	AT2G37330	AT2G37330.1	356	5.86887	6.01123	6.03342	6.22592	1	1	1	1	gem10_rep_count01-bZIP1_and_bZIPC-gem_10_rep-2:15669586	gem10_rep_count01-bZIP1_and_bZIPC-gem_10_rep-2:15669586	TTTTTTTAATTATTCTTTTTATTTGAAATGATTTGGTTTCCGAACAGGTCTCTGTCGCCGGTTACACTGCCGGACAACGTGCGAGGCACGTGCCACGTGGAAAGTACGTGGCCGGATTATCGATCCTTGCCGGGACTTCAATTACAATGTTCTTGCTCGTCCTCCTCAACGTCTTTCCTTTCACTCCGAGGTATATGATCC
1	22544504	22544704	201	*	4.44794	5.75132	1.30339	0.400575	3.25379	0.00332658	0.0133143	3' UTR	1	22544868	22546230	1363	2	AT1G61160	AT1G61160.1	1526	4.11451	4.78136	3.64386	2.51993	1	0	0	0	gem10_rep_count01-bZIP1_and_bZIPC-gem_10_rep-1:22544603	gem10_rep_count01-bZIP1_and_bZIPC-gem_10_rep-1:22544603	TCGTTAGGATATGGGGAGGGGAACATAAGCTTTTGTAGGCAATGAATTACTCTAGTCAAATGTTCTTATTATCAACATATTTGATGACTCATTGCATACGTGCATTTGATTTGAATGAAGTTATCGACTTTGTTTGGATCTTTGTGTTTGTTTTGAGGAATATTTTTGTTCCAAAAGGTTCGAATTGTAAACAAGAGAGAT
2	12203425	12203625	201	*	6.48578	5.18284	-1.30295	0.252121	-5.16794	2.59863e-05	0.00022888	Distal Intergenic	2	12199075	12200780	1706	2	AT2G28510	AT2G28510.1	-2645	6.36424	6.60733	1.32193	2.51993	1	1	0	0	gem10_rep_count01-bZIP1_and_bZIPC-gem_10_rep-2:12203524	gem10_rep_count01-bZIP1_and_bZIPC-gem_10_rep-2:12203524	TGATAATTCTATCGATCCAAAATGGTGACATCAGATAGGTATTAGCCACATCTTTTAGTTTATTTTTATTTTCATATGTAAACTATATACATAAAATAAAAACATGAAGTGTCAATTATAGAAAACCTTTAATGCTGACATAAGACATACAAACCCAATAATTTTGCTTACAGAAAAAAGAGAGGATTGCGAGGAAATGCC
3	12673536	12673736	201	*	3.94125	5.24338	1.30214	0.461985	2.81857	0.0094272	0.0305786	Distal Intergenic	3	12702587	12703222	636	1	AT3G31350	AT3G31350.1	-28851	4.02451	3.85798	1.80735	2.2818	0	0	0	0	gem10_rep_count01-bZIP1_and_bZIPC-gem_10_rep-3:12673635	gem10_rep_count01-bZIP1_and_bZIPC-gem_10_rep-3:12673635	AAGTCTGTATGACTATTTGGTTTTGAATCTTCTAAATGGGAAACACCACTTTAGCTTTCGAGTTTTGATTGGAGTTCTAGTTCTTACAATCAATTATACACAAGACATCTAGTCATATTTGCTGCAAATACTGATGCGTGTTTTATTTCCTTAAGGACGACACGACAACTGCAAGTGCACAACAAATCGGTTGTAGTACTT
5	16767618	16767818	201	*	6.69696	5.39531	-1.30165	0.229091	-5.68181	7.08086e-06	7.50326e-05	Promoter	5	16764211	16766702	2492	2	AT5G41890	AT5G41890.1	-916	6.91011	6.48382	1.80735	2.90233	1	1	0	0	gem10_rep_count01-bZIP1_and_bZIPC-gem_10_rep-5:16767717	gem10_rep_count01-bZIP1_and_bZIPC-gem_10_rep-5:16767717	ATTTGGTTATTCATGTAATGACTATATTCAAGTTGTGACACATGTATATATCGACCCCAAAATAGACCTCTTATAAATTGTCATTCCACGTCACTTTTATCCGGGATTCCAGGTTATATGTAAAAAAACAAAAACTGATGTTCTACATCATTTAATAGAAAACTGAAATGTGATGGCACATACATAATGCATCTCCCAAGA
2	8829048	8829248	201	*	7.93652	6.63495	-1.30157	0.11116	-11.7089	1.69524e-11	3.4007e-09	Promoter	2	8826076	8829497	3422	2	AT2G20470	AT2G20470.3	249	7.90437	7.96867	4.83289	4.94	1	1	0	0	gem10_rep_count01-bZIP1_and_bZIPC-gem_10_rep-2:8829147	gem10_rep_count01-bZIP1_and_bZIPC-gem_10_rep-2:8829147	AAATCAGCAACACCTAACTTATGGCGTTGAAGGCGCATGTACTCTGTCTCCTTCTTCTCTAAAAACTTGAGAAGATTATTTTGATCTTCTTCAGACACGTCAGCATCTGCCAGTTTCTGCTCTAACATGCTTCGCCTGTTTAAGCAAAAAAACACTAAATCACGCTCCATTTGCAAAGAAGAGATGTACATTTGGTAGAGA
2	7132027	7132227	201	*	7.18694	5.88539	-1.30155	0.177755	-7.32218	1.32609e-07	2.84145e-06	Promoter	2	7131391	7132803	1413	2	AT2G16450	AT2G16450.1	576	7.22922	7.14466	2.70044	4.01093	1	1	0	0	gem10_rep_count01-bZIP1_and_bZIPC-gem_10_rep-2:7132126	gem10_rep_count01-bZIP1_and_bZIPC-gem_10_rep-2:7132126	TTTTACGTCAATAAAGGTGAATTTTTCAGACCTAACATCAAAGCAAACTATCATATAACCAGACGTTACGTGATTACCATTAACGCGACTCCAATCCGACGTGTCACCTAAGTAATACAAAACCCCATTGATACATACCCCTTCACTCTTAATATCATGTCGCAATGAACATTTTATCCTTCTCCACTTCAGATCTCCAGC
4	586340	586540	201	*	7.31739	6.01597	-1.30142	0.162304	-8.0184	2.70933e-08	7.8221e-07	Promoter	4	585610	588126	2517	1	AT4G01430	AT4G01430.3	730	7.27283	7.36194	3.08746	4.15726	1	1	0	0	gem10_rep_count01-bZIP1_and_bZIPC-gem_10_rep-4:586439	gem10_rep_count01-bZIP1_and_bZIPC-gem_10_rep-4:586439	CAAGCTTTACTTTGTTTCGTTTTTTATGTTAGTTTTTTTTTTAAATCACGCAGGGCAAGTTTGATGCAATTTTTCTTTTTACTTGGGCTTTCGTACACGTCAGCAACTGTTTCGATGGCTCTAGTTAGCATGTTACCTGCTATCACCTTTGCGTTAGCCCTTATTTTCCGGTAATGCAACTAATTTAATTAGTAACATATA
1	18234611	18234811	201	*	7.04853	5.74856	-1.29996	0.174814	-7.43628	1.01777e-07	2.29048e-06	Promoter	1	18234679	18237469	2791	1	AT1G49300	AT1G49300.1	0	7.04721	7.04985	2.70044	3.45208	1	1	0	0	gem10_rep_count01-bZIP1_and_bZIPC-gem_10_rep-1:18234710	gem10_rep_count01-bZIP1_and_bZIPC-gem_10_rep-1:18234710	TAGTTGGATATACTGATATACATACATTTTGTTAAAATCCATAAATCATCACCACTAAATATCTTTGAAAATAATATTATAAAAAAAAATGACAGGTCAGCAACAGTATAATCAAGGGGGCAGAGAAGAAAGAAAATAATCGGAAACAGCGTCTTCTCCATAAACCCAGAAAATCGCAGAGAGCTTTCTCTTGTCTTTGTA
1	26851931	26852131	201	*	7.15307	5.85431	-1.29876	0.166274	-7.81095	4.31979e-08	1.12946e-06	Promoter	1	26852406	26854419	2014	1	AT1G71230	AT1G71230.1	-275	7.03468	7.27146	3.52356	3.06088	1	1	0	0	gem10_rep_count01-bZIP1_and_bZIPC-gem_10_rep-1:26852030	gem10_rep_count01-bZIP1_and_bZIPC-gem_10_rep-1:26852030	TAGTCACTCATAACGTATTTGTAAACTCGTCCGTCCAAAATCTCAAATCAAACCAAACCGACAAACCAGTAAAAAAACCGAACCGGAAAACTGACGTGTCAGTGTCTGTATAAAAAGCAATACGTGTTCTTTTAGCAAAGGGTCTGACACTCTGATAGAAAAGCTGAAGTAATTCAATAAATTATTTTAGAAGAGGGAAGA
5	18939176	18939376	201	*	4.41005	5.70872	1.29867	0.405528	3.20242	0.00377043	0.0147113	Promoter	5	18938847	18940166	1320	1	AT5G46670	AT5G46670.1	329	4.77572	4.04439	3.08746	2.90233	1	0	0	0	gem10_rep_count01-bZIP1_and_bZIPC-gem_10_rep-5:18939275	gem10_rep_count01-bZIP1_and_bZIPC-gem_10_rep-5:18939275	ATCTACGAAGGTCAATTCTATTCATGCATGGAATTGGAATGCCACTATATCCTCCATAAAAGCTGTGCAGAAGCTCCACGTATGAAACGGTATCCCTTATTTCCACATCCACTTACACTAAAAGTTGCCACCACACATGATAGTGGCAGAGGTCACTTTTGTTGTAGTGAATGTGGGCGTGATGGCAATGGCTTTTTCTAT
2	6453781	6453981	201	*	7.57614	6.2776	-1.29854	0.139493	-9.30905	1.69052e-09	9.19608e-08	Promoter	2	6451319	6453797	2479	2	AT2G14960	AT2G14960.1	0	7.55609	7.59619	4.55459	3.75872	1	1	0	0	gem10_rep_count01-bZIP1_and_bZIPC-gem_10_rep-2:6453880	gem10_rep_count01-bZIP1_and_bZIPC-gem_10_rep-2:6453880	TTTGTACTTTGGTAATGGAATGGATGTGTTTTGGGATTGAAGAGCTTGTTGGTATTTATATAGAGGAAGCTTTTAAGTTGGTTTTTACGTGCCACGTCAGACGGCCAAACAAAGATTAGCTTCGGACAATAACATCAACTGATCTAAGTTTATTACCTCCCAGTCTTAACTACGATATTGCATGCGCTCTTTAAGACACTA
3	1960723	1960923	201	*	3.94682	5.24529	1.29847	0.495455	2.62075	0.014879	0.0443663	Distal Intergenic	3	1956409	1958304	1896	2	AT3G06430	AT3G06430.1	-2419	3.40179	4.49185	2.45943	1.6375	0	0	0	0	gem10_rep_count01-bZIP1_and_bZIPC-gem_10_rep-3:1960822	gem10_rep_count01-bZIP1_and_bZIPC-gem_10_rep-3:1960822	CTCTTCAAACTCCTCGGCTCGTCCTCAAGCTCCTCAGCTCGTCTTCAAGCTCTTCCCATCACAGCGACCATGTCCTCGCCGCCTAGCTGTCAGCTAGTCAGCTCGTCCAACTCCTCGTCTAGCTATAGCTCATCCCTCGTCAACTACCTGCCGACCTACCTCCAATGACGGCCTAGCTCACTTATTCTAATATGAACTACG
1	26145898	26146098	201	*	4.37238	5.67048	1.2981	0.407263	3.18738	0.00391085	0.0151828	Promoter	1	26145044	26146662	1619	2	AT1G69540	AT1G69540.3	564	4.31849	4.42626	2.16993	3.66365	1	0	0	0	gem10_rep_count01-bZIP1_and_bZIPC-gem_10_rep-1:26145997	gem10_rep_count01-bZIP1_and_bZIPC-gem_10_rep-1:26145997	GGCTCTATGTTTATACATATCTCAAAACATCTTTATAATGTCCAGAGTGATGAATCCTTACCTGGTTTTTGCATTGTGAGGACATAAGTTGTTGCTGCTGACGTTGCGGCATGCTCGCCTATAAGTCGTAATAAGATGCATAAGTTTTGTTAAATGAGACCTTAACTCATTATTTGATTATTTGGGAGGAAGATCATACCT
5	25948782	25948982	201	*	7.21887	5.92093	-1.29794	0.168623	-7.69727	5.59163e-08	1.39911e-06	Promoter	5	25948954	25953822	4869	1	AT5G64940	AT5G64940.1	0	7.27283	7.16491	3.9542	2.90233	1	1	0	0	gem10_rep_count01-bZIP1_and_bZIPC-gem_10_rep-5:25948881	gem10_rep_count01-bZIP1_and_bZIPC-gem_10_rep-5:25948881	AATAAAAAAAATCGCACAATGTTTGTGGCTCCGATAAATAACACGATGAGGTGTCTTAACACAACCAATCAAAACACAAGAACATCTCCTTCACTAATCTCATCTTATGCCACGTGTCCTTTTCATATCCACCCCTTTTATTTTATCATAATTTTTTTTTTTAACATTCTCTGTGGTTCGTCATGAACCTCAAAAAACCTC
1	10818979	10819179	201	*	4.29657	5.59353	1.29696	0.426195	3.04312	0.00553965	0.0200781	Promoter	1	10816629	10818925	2297	2	AT1G30540	AT1G30540.3	-54	4.46386	4.12928	3.52356	1.99575	0	0	0	0	gem10_rep_count01-bZIP1_and_bZIPC-gem_10_rep-1:10819078	gem10_rep_count01-bZIP1_and_bZIPC-gem_10_rep-1:10819078	CGACCGAGGATCGGAAGAGGATCCGGGAAACGTTCACCAAACGAAAAAAATGGAACGCAAACGCATACCGTTGAGGTGGCGCCACCGTCAAGGCCCAAGATTACGCCGTTTACGAAACCGTTCTCCTCCGTGGCTTCTCCTCCTCCATCAGCTTCAAGCTTCCGAAGGTTTCCATTGCTATGTGGATTCCTCATTCACCAA
3	8780131	8780331	201	*	5.69512	4.3983	-1.29682	0.429055	-3.02249	0.00582002	0.0208485	Promoter	3	8780238	8784453	4216	1	AT3G24240	AT3G24240.1	0	5.88245	5.50779	-1	1.6375	1	1	0	0	gem10_rep_count01-bZIP1_and_bZIPC-gem_10_rep-3:8780230	gem10_rep_count01-bZIP1_and_bZIPC-gem_10_rep-3:8780230	GTTAGATATGTTTCTACTCTCCACGCAATGTATATGTATAATAATACTAAAGAAAATTAGTACTAAAATATTACTGGTAAAGAAGAGATAGGCCATAAATAGGTGAGGTGGCAAAGAGGTGGGGTGGTGCAGTTTTGTTGATCTCAAGGCATTGTGTTTCCCTATTTTCCTTTGTACTCTTTCTCCTCTCTTAAATCGCCA
4	11162222	11162422	201	*	6.65284	5.35626	-1.29658	0.258551	-5.0148	3.84026e-05	0.000322076	Exon (AT4G20850.1/AT4G20850, exon 29 of 34)	4	11157916	11159867	1952	1	AT4G20840	AT4G20840.1	4306	6.7743	6.53138	3.39232	1.15787	1	1	0	0	gem10_rep_count01-bZIP1_and_bZIPC-gem_10_rep-4:11162321	gem10_rep_count01-bZIP1_and_bZIPC-gem_10_rep-4:11162321	AGTCTGGGTATTCAGACTGCCAAGGAACATATGCCCAAGTTAATTTAACAGTATTTCAGATTTGCATACCTTTTTCAAAACTTTCAAAGTTGACGTGGCAAAAAGCATTATTCAGAAAGAAAAAAGAAAGCCTTAGGTTGGCAAACCTTGAGACAGGTACACAACTTTCTCCACTCTGAACGCTCTTCCTCAGTTTCTTGT
4	12006386	12006586	201	*	4.40708	5.70333	1.29625	0.394426	3.28643	0.00307125	0.012477	Promoter	4	12004768	12006209	1442	2	AT4G22880	AT4G22880.3	-177	4.19944	4.61471	2.90689	3.06088	0	1	0	0	gem10_rep_count01-bZIP1_and_bZIPC-gem_10_rep-4:12006485	gem10_rep_count01-bZIP1_and_bZIPC-gem_10_rep-4:12006485	GATTGGTCAAAAAGATTACTACTATATGGGCTTGGGTCTAGACTCCCAGAAAAGGCCCAATAGAATTAAACCCATAATCGCTATCAACGTGTTCTTCGTCGCGTGCTTTAAGCGTGTCTCCACGTGTTCACCTCTACTAGTTCTTCTACTAACCACATTTTCTTTTTGTAGTTTGGAAATCAATTACTAAAAAAACAATTT
4	13013949	13014149	201	*	6.96812	5.67331	-1.29481	0.270292	-4.79041	6.81704e-05	0.000514706	Promoter	4	13009690	13014085	4396	2	AT4G25450	AT4G25450.1	0	6.87554	7.0607	1.32193	4.5232	1	1	0	0	gem10_rep_count01-bZIP1_and_bZIPC-gem_10_rep-4:13014048	gem10_rep_count01-bZIP1_and_bZIPC-gem_10_rep-4:13014048	TGGCTAATTTTGGAACTTCATCCAAAAAAAAAAAAGCGGCGTCTGAATTTCACTTTCCTCTCTCGGACCTTACAAAAAGCCACGTGGACTGATCGATGAACATACAAGTAGTGACGTAACGTCTTCTCTTCTTCTTTTTCGACATCACATACATATACAGTAAGTTAGTAACCGTAGTAACGTCTTTCGAATACGTAAGAA
5	17867108	17867308	201	*	5.22081	6.51493	1.29412	0.234762	5.51249	1.08452e-05	0.000108126	Distal Intergenic	5	17864376	17865756	1381	1	AT5G44350	AT5G44350.1	2732	5.2128	5.22882	4.93074	4.35194	1	1	1	0	gem10_rep_count01-bZIP1_and_bZIPC-gem_10_rep-5:17867207	gem10_rep_count01-bZIP1_and_bZIPC-gem_10_rep-5:17867207	TTCGTCCTTTTCTTATTACCCATCGTGCTCTTACTAAACGTTACCGGAAAAAATGTAATTACAAGGAATGTCACTGCTACGTCAGAAATTGCTGACGTGGATTAAATGAACTCAGCCGTAACGCGATATAGCGGCAGTCACGGCTGAGTTACGGTATGTTGCGGCTGACTTACGACAAAAATATATGAGTCATACCAAAAC
1	18986839	18987039	201	*	6.35041	5.05698	-1.29343	0.267652	-4.83249	6.12072e-05	0.00047162	Promoter	1	18987702	18989267	1566	1	AT1G51210	AT1G51210.1	-663	6.33449	6.36632	2.16993	1.15787	1	1	0	0	gem10_rep_count01-bZIP1_and_bZIPC-gem_10_rep-1:18986938	gem10_rep_count01-bZIP1_and_bZIPC-gem_10_rep-1:18986938	TTAAACGTCACCATACTATATACTAGTTCCTGAGGACATCGTATAAAAATGTTTGGAACTGTTTGGTTCATTGCCTACACAACAAACGGCGTTTTATCTGATTTTACCGGTTTTTTGATGAGTCATCACTGATAGTGATAACTGATGCGCTTTTGCTTCACCGCAACTCCTTCTCAACCGCAACCATTTCACTAGAGACAC
5	241194	241394	201	*	7.43752	6.14485	-1.29267	0.160759	-8.04099	2.57601e-08	7.51174e-07	Promoter	5	234851	241106	6256	2	AT5G01630	AT5G01630.1	-88	7.47844	7.3966	3.24793	4.5232	1	1	0	1	gem10_rep_count01-bZIP1_and_bZIPC-gem_10_rep-5:241293	gem10_rep_count01-bZIP1_and_bZIPC-gem_10_rep-5:241293	TAGCGTTCCAAGACAAGTGTGATATTGCCACGGCCTTTTATTGCGGTAACTAACGGCACGAATGCTAACCCGAAATCGTTCCAAACAATAATTGCTTACGTGGACATTTTAAAACATCTGTTCAATGTGATTGGTGACTGACTTCAATGAAAATTACATTGCAACAATGGTCAAGTATCACAGAAAATTACATTGCAACAA
4	16112829	16113029	201	*	6.4619	5.16978	-1.29213	0.293713	-4.39928	0.000185691	0.0011983	Promoter	4	16110712	16112604	1893	2	AT4G33495	AT4G33495.1	-225	6.55748	6.36632	0.584963	3.20355	1	1	0	0	gem10_rep_count01-bZIP1_and_bZIPC-gem_10_rep-4:16112928	gem10_rep_count01-bZIP1_and_bZIPC-gem_10_rep-4:16112928	GCATATTTATGTAGAGACAATTTTCACGAATGAAATGATGACGGTAACAGCATCAAGTTTACCACCTTTGTGTCCATTGTATCCTTCTTCTTTAGCTGCGTCAGCAAATGGCGTTCTCTCTGTCTTAGATCGTCCTACTTCTTGTGCTTTTGCAGCTACCAACTCTGCTATTTTCTGTTACACCGCACAAACATTAATCAA
3	17521925	17522125	201	*	7.61786	6.32589	-1.29197	0.134977	-9.57181	9.8697e-10	6.16285e-08	Promoter	3	17521029	17522624	1596	1	AT3G47540	AT3G47540.2	896	7.75595	7.47978	4.2854	4.22515	1	1	0	0	gem10_rep_count01-bZIP1_and_bZIPC-gem_10_rep-3:17522024	gem10_rep_count01-bZIP1_and_bZIPC-gem_10_rep-3:17522024	GGCAAGGATTGGGTACTATAGAGACTATTGTAGACAGCTTGGTGTGGATCCTGGTCATAACCTTAGTTGCTAAAACGTTTTACAAACGCATACACGTGACGTGTCACGTGATAATGCGGAATAAGAAGTTACATTTCAAACAGGGCAAGGATTCAGAATCGCAAGTACATGAATTAACATTCTGTAACTGTTAATTGTATC
3	5995465	5995665	201	*	7.70961	6.4177	-1.29191	0.125762	-10.2727	2.45119e-10	2.17707e-08	Distal Intergenic	3	5988924	5993001	4078	2	AT3G17510	AT3G17510.1	-2464	7.70841	7.71081	4.20945	4.67608	1	1	0	0	gem10_rep_count01-bZIP1_and_bZIPC-gem_10_rep-3:5995564	gem10_rep_count01-bZIP1_and_bZIPC-gem_10_rep-3:5995564	TGGTCCATTCAGAAAATAACAAAATTTAATACGGTTTCGATTTTTCTAAAGTTGTAAAACCTTGATATAGAAATTAAGCACATATTTAATGACGTGGCAAGGGAAGAGAAGACAAGAATGAGATTTTTGAGAGTGGGAAGTACCACGTGAATTGAACCAACCAACTGATGACTGACTGGTGTGGCCATTTCAGCCATGTGG
1	1821592	1821792	201	*	4.04251	5.333	1.29049	0.488539	2.64153	0.0141911	0.0427313	Promoter	1	1820308	1821894	1587	2	AT1G06000	AT1G06000.1	102	3.47031	4.61471	2.45943	1.99575	0	0	0	0	gem10_rep_count01-bZIP1_and_bZIPC-gem_10_rep-1:1821691	gem10_rep_count01-bZIP1_and_bZIPC-gem_10_rep-1:1821691	GAAAAGGAAGGATTAGGGTTTTGAAGTGTTCCGGGGAGTGAAGAGAACGGAGAGCATCGAGATAGGAAGAGTTTTTGGGTGTGACGAGGACAGTGACGGTGGCTCCACGGAGAAGAATCTGATGCGTGAGGTCAAGATGTGGAACCATGTGACCGGATTGTGGAAACGGTATCACCAGAACGTGCGGCTTCTTCGTTGTTG
2	13971657	13971857	201	*	4.32492	5.6151	1.29018	0.423314	3.04781	0.00547763	0.0198853	Distal Intergenic	2	13965990	13968957	2968	2	AT2G32930	AT2G32930.1	-2700	3.97741	4.67243	3.08746	2.51993	0	1	0	0	gem10_rep_count01-bZIP1_and_bZIPC-gem_10_rep-2:13971756	gem10_rep_count01-bZIP1_and_bZIPC-gem_10_rep-2:13971756	AGTTTGAGTCATGCACAAGAAATCTCCTGCATCGCAGCCAAGTAGGACCCACGTGTGGAGAAAAATTGAGTAGTGGTAATGATCTGGTGGTCTCGGGAGTAGTGTAAGAGCAATGATTCTGACCCGTCTATATTGTACCACGTAAACAGTTCTGAAAGGTGGTGATTGTCTGTGGTAACGTCCACTTCATTACAAAGTTTT
5	1727748	1727948	201	*	4.41865	5.70872	1.29008	0.392789	3.2844	0.0030866	0.0125349	Promoter	5	1727368	1728933	1566	1	AT5G05750	AT5G05750.1	380	4.62784	4.20945	3.08746	2.90233	0	0	0	0	gem10_rep_count01-bZIP1_and_bZIPC-gem_10_rep-5:1727847	gem10_rep_count01-bZIP1_and_bZIPC-gem_10_rep-5:1727847	AAGCAATCGGATGAACCAGCGGCGGAGGAGGATTCGCCGGGATCTGCTGCCAACGAGTCATCTAAGCCGTCGGATCGACCTTCTCTTCGTCAACGTGGATCTTCGTCATCAGCCGCGGGATCGTCATCATCTTCGTCTTCCACGGAAGAACAACGAACGATCGTGAGGGAGATAAAATCGAAGAAGGATTACTATGAGATC
4	12775764	12775964	201	*	7.08991	5.80036	-1.28955	0.175159	-7.36215	1.20846e-07	2.63798e-06	Distal Intergenic	4	12777440	12781688	4249	1	AT4G24790	AT4G24790.2	-1476	7.10836	7.07146	2.70044	3.66365	1	1	0	0	gem10_rep_count01-bZIP1_and_bZIPC-gem_10_rep-4:12775863	gem10_rep_count01-bZIP1_and_bZIPC-gem_10_rep-4:12775863	GTTTATTCTTTTTCCTGTCCGTAAAGTTCGCCGAGAATTCGAAAAATAAGTAATCTTATGCTATCCAACCATATATCATACGTGGCACATTTCATGCTATCCTCTCTACTCATTGATTGAATGAACGTAATTTTGGTGACATGGAACTTAGAAGGATTCCAATGTCAATAAACCCTATATACTCTGAAGCAAAACATAAAA
5	26834297	26834497	201	*	4.53268	5.82218	1.2895	0.365922	3.52398	0.00170768	0.00767435	Promoter	5	26831185	26833903	2719	2	AT5G67250	AT5G67250.1	-394	4.39293	4.67243	3.39232	3.06088	1	1	0	0	gem10_rep_count01-bZIP1_and_bZIPC-gem_10_rep-5:26834396	gem10_rep_count01-bZIP1_and_bZIPC-gem_10_rep-5:26834396	TTATGATCAATTGCTAATCCATGTTTCGGTTATTTTTTTGATAGATCCTGACACGGCTTTTTAATTATAAATTTAAATTCCATACAACATTTATATAAATCATGATTAAGTACTTACGTCAGATTATGTAATAATTAGTACGTTCATATAGTGCCGGGAGGTTTATTAGTACCATTTTTACTCTCTCTCTTTTTCTTCAAT
2	13221393	13221492	100	*	6.16688	4.8787	-1.28818	0.314469	-4.09636	0.000402737	0.00230149	Exon (AT2G31070.1/AT2G31070, exon 1 of 2)	2	13220478	13222642	2165	2	AT2G31070	AT2G31070.1	1150	6.15384	6.17991	2.16993	0.429704	1	1	0	0	gem10_rep_count01-bZIP1_and_bZIPC-gem_10_rep-2:13221442	gem10_rep_count01-bZIP1_and_bZIPC-gem_10_rep-2:13221442	GATGACGTCATAGTTAAGTCGTGATGATTCCATCCAGAGATTCTCCCGAACGTGTCGAAATGAGTCGTGGTGAAATTGTTGGTCTCGGGAACTACGACTG
4	12975238	12975438	201	*	6.84581	5.55783	-1.28798	0.200965	-6.40898	1.16949e-06	1.66957e-05	Downstream (<=300bp)	4	12975848	12976638	791	2	AT4G25380	AT4G25380.1	1200	6.7668	6.92481	2.16993	3.20355	1	1	0	0	gem10_rep_count01-bZIP1_and_bZIPC-gem_10_rep-4:12975337	gem10_rep_count01-bZIP1_and_bZIPC-gem_10_rep-4:12975337	CCCCTATCGCTCTGAAAGCTGATGCGATAGGGGATCTATCTGTTGATCTCTGAAAAGTTTTGACATGGTATTAGCAATAATGCTAGTAAGTAACCACACGTCAGCAAGTGTTTGTGCTGAGTCTTAAACATACATTTTAGGCTCAATACTGAAAACTACACACTAAACGGAATTATTAGGCTGGATACAGAAACTACACAC
1	28554727	28554972	246	*	7.9789	6.69104	-1.28787	0.119461	-10.7806	9.27371e-11	1.0899e-08	Promoter	1	28553883	28554930	1048	2	AT1G76100	AT1G76100.2	0	7.82082	8.13699	5.02237	4.97959	1	1	0	0	gem10_rep_count01-bZIP1_and_bZIPC-gem_10_rep-1:28554849	gem10_rep_count01-bZIP1_and_bZIPC-gem_10_rep-1:28554849	GGCCATTTTCTTTACTTTTTGGGGTGTTTTGTTGATCACTTGTAAAGAAATGAAAACATTATGGGATTTTTGATAAGATTTGAAGAGAAAATAAAGCGAGAGAGTTATCTGCATGTGATTGGTTACCCTAGATGTTTTGTGAGGTGACGTGGCATTGTTTGATAGCTTTGTCTAACGTTGCATAAGTAGATAAGGAGACTTTGAACATTCCAAGTTTTCATTAGTATTTCTTGTTCTTGTGGTATT
1	11703941	11704141	201	*	4.46033	5.74801	1.28768	0.378847	3.39893	0.00232872	0.00990254	Distal Intergenic	1	11701995	11702903	909	1	AT1G32420	AT1G32420.1	1946	4.42881	4.49185	3.24793	2.90233	1	0	0	0	gem10_rep_count01-bZIP1_and_bZIPC-gem_10_rep-1:11704040	gem10_rep_count01-bZIP1_and_bZIPC-gem_10_rep-1:11704040	ATTAACACCCTTGATTAGTTTTAATTAAATATTTTTATTAAATTCGTTTTTAATTAAAAAATAAATAAGAAAACAGTGATTATCCATGTCACCAATCCATGTCATTTACCCTAATCCACGTCATCCGAAACCAAAAATTCTCTTAAAACTTTCAGTTTCTCATTTTTTCAGCATATCTCACTGTTCATCCGCGCAAAAAGA
5	18609988	18610188	201	*	6.46095	5.17335	-1.2876	0.243156	-5.29538	1.87932e-05	0.000173539	Promoter	5	18609628	18611166	1539	2	AT5G45880	AT5G45880.1	978	6.34447	6.57743	1.80735	1.99575	1	1	0	0	gem10_rep_count01-bZIP1_and_bZIPC-gem_10_rep-5:18610087	gem10_rep_count01-bZIP1_and_bZIPC-gem_10_rep-5:18610087	AGCCAATGGAGTCTGAACCATGAAACCGAGAGGGTTAACAATACGTGTCTCGTGGGAGACGATTCCGTCATTCGCCGTTAAACTGATCTTAGCGGCGTTACGTAAGTAAGCCTCTGTGCTGACATCACTGCAACCACTGTCTGGTGATTGGACCAAAACAAGCTCGCAAACTTCTTCCTCGTGGTCACCGGTTACTTCCAT
5	14979735	14979935	201	*	7.78591	6.49847	-1.28743	0.122766	-10.4869	1.62097e-10	1.55868e-08	Promoter	5	14979023	14979445	423	2	AT5G37715	AT5G37715.1	-290	7.69223	7.87958	4.49185	4.7236	1	1	0	1	gem10_rep_count01-bZIP1_and_bZIPC-gem_10_rep-5:14979834	gem10_rep_count01-bZIP1_and_bZIPC-gem_10_rep-5:14979834	ACTCCGGCGATGATTGGTGATATTCCGAGGAATAAGGTTCGATGTTTTGCTTTGGCTCCGGCGAGATGTATGTCGCTTAATCTCGCCGTTAAGTATGCTGACGTCATCTCCTCCGTCATTTTGCAGGTAAAAAAATTTAACCATGTTTTAATGATCTCAATGTTAGTTAAAAGATTTTTACAAAAATTGATTTTTTAACAA
2	15736576	15736776	201	*	7.26598	5.97954	-1.28643	0.150435	-8.55141	8.38878e-09	3.03116e-07	Promoter	2	15736727	15737728	1002	1	AT2G37470	AT2G37470.1	0	7.25118	7.28077	3.64386	3.45208	1	1	0	0	gem10_rep_count01-bZIP1_and_bZIPC-gem_10_rep-2:15736675	gem10_rep_count01-bZIP1_and_bZIPC-gem_10_rep-2:15736675	AATAAAAGGAGCGATGCATCAGATATTCAGATGGCAGAGATCCTAAATAATCTCAACCGTTCTAGAGATCCTAAATAATCTCAACCGTTTATTTATTTAAGCCACGTCATCGATCCTCGCGAAAAACAAATACCCATTTACAAGCAGTTACATATCTGTATATAAACAATTATCATCATTCAGCATCAACGCGTCTCTCAA
2	17934573	17934785	213	*	4.56844	5.85431	1.28587	0.385755	3.33339	0.00273693	0.0112923	Promoter	2	17931254	17935748	4495	2	AT2G43140	AT2G43140.1	963	4.11451	5.02237	3.52356	3.06088	0	0	0	0	gem10_rep_count01-bZIP1_and_bZIPC-gem_10_rep-2:17934678	gem10_rep_count01-bZIP1_and_bZIPC-gem_10_rep-2:17934678	GTTTTTTAACATATACTTTTGGCAAGTGTGTGTTTTATATTGCATTATTAAAATAAACAACTTGCCACTATTGGAAATACGTATTTGATTATTCATGCATGTATATATACGTGTGTACACATGTATACATATGACTAAGATCAACCATGGTTAATCTCTTCAGACATAAGCTGAAAGAGAAAGGTGTGTATAAGATCTAGAGATAGATTAAGT
4	11439393	11439593	201	*	6.8437	5.55783	-1.28587	0.206236	-6.23493	1.79079e-06	2.36293e-05	Promoter	4	11436326	11439506	3181	2	AT4G21490	AT4G21490.2	0	6.68177	7.00562	2.16993	3.20355	1	1	0	0	gem10_rep_count01-bZIP1_and_bZIPC-gem_10_rep-4:11439492	gem10_rep_count01-bZIP1_and_bZIPC-gem_10_rep-4:11439492	GAGAGCCGAGAATCATGGAGAAAGGAGAAGAAAGAATGATGTGGAGAGGCCAAGTGGGAGAAGGAGAGTGACGATAATTCTGTTTTGATGCTAACCGTTTTGGTTGGACACGTGTCAATGCAATGGACAAAAGGAAAATGAGAAATAAGGAAATTAGAAAAGCTGAGCCAACAAATAGAGAGGAGGAGAAACAGAAACTCG
1	9275178	9275378	201	*	7.36047	6.07577	-1.28471	0.166928	-7.69617	5.60566e-08	1.39961e-06	Promoter	1	9273684	9275193	1510	2	AT1G26790	AT1G26790.1	0	7.20131	7.51964	4.2854	3.20355	1	1	0	0	gem10_rep_count01-bZIP1_and_bZIPC-gem_10_rep-1:9275277	gem10_rep_count01-bZIP1_and_bZIPC-gem_10_rep-1:9275277	AGAGTATGTATAAGAGGCTGAGGTTGGTATTAAATTAATAACGGATCACACAGAGCCACAAGCCATAAAGACAGAGAAAATGGAGAAATTACACGTCAGCTTAGAGAGGGACATGAAGAGATGAGAGAGCCACATGTTGCAAAAAAGTGGGCTTTTTGCTATCTCTTTTCATGCTCTTTTTGATCTCTCTTTCAGTGCCAC
5	10382274	10382474	201	*	5.95535	4.67108	-1.28427	0.344574	-3.72712	0.00102679	0.00504079	Promoter	5	10381738	10382284	547	1	AT5G28462	AT5G28462.1	536	6.14251	5.76818	1.32193	0.429704	1	1	0	0	gem10_rep_count01-bZIP1_and_bZIPC-gem_10_rep-5:10382373	gem10_rep_count01-bZIP1_and_bZIPC-gem_10_rep-5:10382373	ACAAATACTAAAGTTTGATTGGTCAACAAAAATGATCTATATTTAAACGAAATGTTCTAATGGGTTGTTGATTTTGTAAAGGTGTCAAGCTGATGTTAACTGAAAAAGGTGATGTGTCAGCACAAGAGAGACTTTTAGTGTTTTTATGATATTGATTGATTACAAGCCCAATCCACATACATCAAACCGGACAAAACCATC
4	18072896	18073096	201	*	7.67576	6.39212	-1.28364	0.156446	-8.205	1.78953e-08	5.58208e-07	Promoter	4	18071449	18073182	1734	2	AT4G38680	AT4G38680.1	86	7.51548	7.83605	5.02237	3.75872	1	1	1	0	gem10_rep_count01-bZIP1_and_bZIPC-gem_10_rep-4:18072995	gem10_rep_count01-bZIP1_and_bZIPC-gem_10_rep-4:18072995	TAAAAAAAACGAAACCCTAGAAAATACTCTGAAATCTCTCTCTCCTCGCAGCTGCTGTTTATATGCGTATAGGAAGGGTGTGGCAAGGGTATGACTGCCACGTCACCCACCCCAATTCATTTTTTCCTTGTTTCCAAGAGGAAATAAAATAAATGTTTTTATTTAGATCTCTATTTCTATATATGTTTGTTCGATTTTTGT
4	4104937	4105137	201	*	3.96147	5.24338	1.28191	0.46113	2.77994	0.0103157	0.0330461	Distal Intergenic	4	4073717	4074735	1019	2	AT4G06746	AT4G06746.1	-30202	3.87855	4.04439	1.80735	2.2818	1	1	0	0	gem10_rep_count01-bZIP1_and_bZIPC-gem_10_rep-4:4105036	gem10_rep_count01-bZIP1_and_bZIPC-gem_10_rep-4:4105036	TTCCGTCATCCTCTCCTCAAAGATCATAATGTTTTTGGTTTTATGAATACGCATATAATACAGGAAAGTCAAAGAATCTTCCTAATCTAGCCAAAAAATGGAGATGAACTTACCTGACAGACGTGGCTTTGTATAGGATTGACATGTCTCGAAGCAACTATTGCGATACGGAGGGAGGTTTCTCACGAGAACGGGACTACA
1	7336754	7336954	201	*	4.37865	5.66046	1.28181	0.486683	2.63377	0.0144445	0.0433484	Promoter	1	7337605	7339452	1848	1	AT1G21000	AT1G21000.1	-651	5.23373	3.52356	2.45943	3.33322	1	0	0	0	gem10_rep_count01-bZIP1_and_bZIPC-gem_10_rep-1:7336853	gem10_rep_count01-bZIP1_and_bZIPC-gem_10_rep-1:7336853	TTTTTAACTTTGAACTACAAACGAACTCCATTTATTGTTTCTTGGATCACGTTAAGTAACGTGGCAGCTGAACGTTGACCTATGACTCAAAGTGAGTCCCACTCTAACTATCATCTTGACGGCTCAGAGTTCTCCACGAGTGTGAAGTGTCAATCGGAGGAGGGGGTAAAACCGTAAAAGCTTCCGACACGTCCCACGAAA
5	6739508	6739708	201	*	7.22384	5.94301	-1.28083	0.16914	-7.5726	7.43539e-08	1.75478e-06	Promoter	5	6737523	6739573	2051	2	AT5G19930	AT5G19930.2	0	7.22368	7.224	4.04439	2.90233	1	1	0	0	gem10_rep_count01-bZIP1_and_bZIPC-gem_10_rep-5:6739607	gem10_rep_count01-bZIP1_and_bZIPC-gem_10_rep-5:6739607	ATTTATTAGATTTGCGGAATGGGACAGACGAGATAACGCGGGAGAGAATCCAATCACCGATTGAGCTATGGGCCCCAGTATCGATTTCTACTATGACGTGGCACCACTTAAATCACAATATCCGTATTCCCTCTCTCTCTCCCTTTCTATCTGAGCTTCTCTCTCTTACTCTCTCCAGAGCAACAATGGCTGCGACTGCTT
4	15202022	15202222	201	*	7.8216	6.54087	-1.28073	0.127274	-10.0628	3.69632e-10	2.90586e-08	Promoter	4	15202288	15203562	1275	1	AT4G31330	AT4G31330.1	-66	7.9393	7.7039	4.97728	4.41135	1	1	0	0	gem10_rep_count01-bZIP1_and_bZIPC-gem_10_rep-4:15202121	gem10_rep_count01-bZIP1_and_bZIPC-gem_10_rep-4:15202121	TATGGGCTCCAACTAGAGATCACTTGTTGACAAAGAAGAAGAAAAAAAGAGAGAGAGATCACTTTGGAAATAACAATGGCGAACAAAAGGACAAATATATGCCACGTCATCCCTCTCCATCCACCTTTATGTCATTTCTCAAAAAAACAAATTTTTTTTATCCGATTCATTATCAAAAAATAAAATTAAAAAAAAACAATT
3	2160626	2160826	201	*	7.56925	6.28853	-1.28072	0.141761	-9.03434	2.99566e-09	1.36976e-07	Promoter	3	2157908	2160646	2739	2	AT3G06850	AT3G06850.1	0	7.71644	7.42206	4.42626	3.93171	1	1	0	0	gem10_rep_count01-bZIP1_and_bZIPC-gem_10_rep-3:2160725	gem10_rep_count01-bZIP1_and_bZIPC-gem_10_rep-3:2160725	GACTAAGGTACTGATTAGTATTAATAACTATTTGGATTAGTACCAAAAGAAAAAGAGAAAAAAAACTATCGGATTGGCTTATCTATGCCACATCAGCAATATCACGGAGAGGATCAACGGTACACGCGTATCCTCATGTACATCACTTTTTTTTTTTCCTTCAGATGGTGGGCTATATATATCGACTTCAAAAAAAGCCTT
4	13853837	13854037	201	*	4.05335	5.333	1.27965	0.451984	2.83119	0.00915312	0.0298728	Promoter	4	13851799	13854191	2393	2	AT4G27800	AT4G27800.2	154	3.97741	4.12928	2.45943	1.99575	0	1	0	0	gem10_rep_count01-bZIP1_and_bZIPC-gem_10_rep-4:13853936	gem10_rep_count01-bZIP1_and_bZIPC-gem_10_rep-4:13853936	GCTATCGACAGCATCAGAACGGATTACGATGTCGTCTTCCATCTCATCTCGGAATCCTTGAACACTCGTGTAACCCCAACGAATCGGCGTCACGCCAGTCAGAGACGACGGAGCGTCGATCGCAATCGCGGAGCAACGGTGACGACCATACGTGGGATAGACGACAAGGCCACCGCCAGCGTCGGCGGAAGGATAGGCTGA
1	15999797	15999997	201	*	3.89411	5.17335	1.27924	0.470949	2.71629	0.0119541	0.0372386	Distal Intergenic	1	15980135	15983571	3437	2	AT1G42560	AT1G42560.1	-16226	3.65894	4.12928	1.80735	1.99575	0	0	0	0	gem10_rep_count01-bZIP1_and_bZIPC-gem_10_rep-1:15999896	gem10_rep_count01-bZIP1_and_bZIPC-gem_10_rep-1:15999896	CTCAAAAGACTATAAACAGTTTCAACCGTATTATAGGTGCTTCAAATTGAGGGAGTATTATGAGGATCAAGTCAATGGTACAGCTCAATGTGACGCAGCGACAAACAAGAAATGGTTTGTTGATGTGGATCACCTATATGCCTTCCTCTTTGTCAACGTGAATCATTGGGTCGCTCTAGATATTGACTTGACAAAAAAACG
4	7331199	7331399	201	*	6.8341	5.55496	-1.27913	0.191226	-6.68911	5.9334e-07	9.44393e-06	Promoter	4	7331965	7332982	1018	1	AT4G12370	AT4G12370.1	-566	6.85441	6.81378	2.45943	2.90233	1	1	0	0	gem10_rep_count01-bZIP1_and_bZIPC-gem_10_rep-4:7331298	gem10_rep_count01-bZIP1_and_bZIPC-gem_10_rep-4:7331298	TTAGTAAATTATTTTCATTGTTACATGATTACATAAATCAGTGGTTATGTAAATATCAGATTCTACTCTTTTTCTTTGTCAATATAAATATCCACCACGTCAGCAAACAATTAGGGTTTTTGAAGTAATACAAATAGGTTTCGAGTGGGGACTTACCCAATCTTCTTCAGGCAAATTTGTTTTCGTCGCAAACTTTCCTTT
1	5212179	5212379	201	*	6.68128	5.40303	-1.27825	0.208272	-6.13741	2.27698e-06	2.90172e-05	Promoter	1	5210181	5212349	2169	2	AT1G15140	AT1G15140.1	0	6.64147	6.7211	2.45943	2.2818	1	1	0	0	gem10_rep_count01-bZIP1_and_bZIPC-gem_10_rep-1:5212278	gem10_rep_count01-bZIP1_and_bZIPC-gem_10_rep-1:5212278	AGCCGGCGGTAGAAAAGGGCGGCCCGATTGGTTCGGTGGCACGATTGTGTTATTTTTTTTTGCTATGCACCTAATTTCCTTCCGTTACAATGTTTTGCCACGTGGATGATCAAAATATCATTCTATCTACTTTCCGACCACTTGTTGTGATACTTCGAAAATTGCATTCCCTCTTCATTTAATTTTGCTAGCTCGTCTTTC
4	17398343	17398543	201	*	7.66742	6.38989	-1.27753	0.128512	-9.94093	4.70347e-10	3.4636e-08	Distal Intergenic	4	17400610	17403469	2860	1	AT4G36920	AT4G36920.2	-2067	7.61717	7.71768	4.61471	4.15726	1	1	0	0	gem10_rep_count01-bZIP1_and_bZIPC-gem_10_rep-4:17398442	gem10_rep_count01-bZIP1_and_bZIPC-gem_10_rep-4:17398442	CAGAATTCTTCAATTCCTCATTCATTCCTTTAGAATAAATCATTGCAATAAACTCCAAAAAAAACTCGATGGTAAAATCACAAAGTGGATAGTGACGTGGCAACCTCAAAAATTTTGGTTTCAATTTTTTTGTTAGCCCATCTTTCTTCTTGGACCCAACAAATACACGAAAATAAAATTATTCATGTTTCCCTTTCCGAC
1	13742896	13743096	201	*	4.05589	5.333	1.27711	0.452373	2.82314	0.00932709	0.0303215	Distal Intergenic	1	13761926	13764265	2340	1	AT1G36510	AT1G36510.1	-18830	4.15758	3.9542	2.45943	1.99575	0	0	0	0	gem10_rep_count01-bZIP1_and_bZIPC-gem_10_rep-1:13742995	gem10_rep_count01-bZIP1_and_bZIPC-gem_10_rep-1:13742995	CGACTAGACGACTTAGTCGGCCTGTAGTCGCCATATTAGCGACTAAATAAAATAGACGGTAGAATAGTCGTTAATTAGCGACTAAGCAACGACAACTATATCCCTTCAATAATATAATCGTCAAATAGTCGTCACTTGCCGACACTTTGCCGACTGCATACGGTAGTCGTAAAACAACGACTATGTGACTACAATTTTTCG
1	29454296	29454496	201	*	7.66908	6.3923	-1.27678	0.124752	-10.2345	2.64029e-10	2.27554e-08	Exon (AT1G78280.1/AT1G78280, exon 7 of 16)	1	29452555	29457373	4819	1	AT1G78280	AT1G78280.1	1741	7.65517	7.68299	4.49185	4.28995	1	1	0	0	gem10_rep_count01-bZIP1_and_bZIPC-gem_10_rep-1:29454395	gem10_rep_count01-bZIP1_and_bZIPC-gem_10_rep-1:29454395	CAATATTATTCTCATTCTGATGATGATGTCATAATGTTTTAAATAGGTGGGCATTGTATCCCCCTGGAAAAGTGCCTCTAGGTGTTACAGTCCATGTCAATGAAGATGATGGTGATGTCAGCATTGATACACCCTCATCTCTGCAGGTATATTGCTAAACTGTTTAAGCACTGCCATTTTGATTCGTCTTTACTGTATCCC
3	8532644	8532844	201	*	4.18473	5.46134	1.2766	0.433315	2.94614	0.00698102	0.0241093	Promoter	3	8531374	8533834	2461	2	AT3G23700	AT3G23700.1	990	4.24018	4.12928	2.45943	2.51993	0	0	0	0	gem10_rep_count01-bZIP1_and_bZIPC-gem_10_rep-3:8532743	gem10_rep_count01-bZIP1_and_bZIPC-gem_10_rep-3:8532743	TTAAAAACTATATCATGAGTCATGGCTAATAAATTTCAGTAACCAAAATAAGCAACTCACTTGTCAATATTCGTGACTATAACCCGAACCTCGTCACCATCGCGTAGTACATCCCTAACATCTTGAACGTAATCCCATGATACTTCGGAGACATGCACTAGTCCAGTTAAATGATAAAGACCTATACACCACCACCCCACA
1	20416064	20416264	201	*	6.4191	5.14263	-1.27647	0.310275	-4.11399	0.000385037	0.00221429	Promoter	1	20415898	20416145	248	1	AT1G54700	AT1G54700.1	166	6.23087	6.60733	3.24793	0.429704	1	1	0	0	gem10_rep_count01-bZIP1_and_bZIPC-gem_10_rep-1:20416163	gem10_rep_count01-bZIP1_and_bZIPC-gem_10_rep-1:20416163	TGATGCGAAAGTATCTTAAGATGAAGAAGATCATGACCGGTGTTGTAGTGACTGAGGTCAATCAGCATGCACTTGGTAACCAGTTTGTGAAGAAGAATGACGTCATTCTCGAGATTGATGGTATGACCGTAGAAGATGATGGCAAAGTTTTCTATGAAAACAGGTTGTGGATGCACTTAAATGGTTTCATTGCTTTGAACA
4	8417610	8417810	201	*	4.43228	5.70872	1.27644	0.415452	3.07241	0.00516347	0.0190298	Promoter	4	8418242	8419325	1084	1	AT4G14690	AT4G14690.1	-432	4.91037	3.9542	3.08746	2.90233	1	0	0	0	gem10_rep_count01-bZIP1_and_bZIPC-gem_10_rep-4:8417709	gem10_rep_count01-bZIP1_and_bZIPC-gem_10_rep-4:8417709	AAAAAAAAAATTTGTACGTGTTTTTGCCAAACCCACTTGGCCATGACCAATCAGAAAAAGACAAGGAAGATGTGTATCTATGTGTAATGAGGAGGCCACGCCATCAGTTTACTTGCACTTTTCCAACTAGACGTGGCCTCTCACCGATCTCAACCTCACTTTCCTCTCATTTCTCAAATTTTATTGGCTACGTGTTTTTGT
4	8521135	8521335	201	*	4.49361	5.77001	1.2764	0.391424	3.26091	0.00326918	0.0131388	Promoter	4	8520819	8521506	688	1	AT4G14890	AT4G14890.1	316	4.85794	4.12928	2.90689	3.33322	1	0	0	0	gem10_rep_count01-bZIP1_and_bZIPC-gem_10_rep-4:8521234	gem10_rep_count01-bZIP1_and_bZIPC-gem_10_rep-4:8521234	TGACGTTCCCTACGACTGCAATCTCGGTGTTTGTATGACTTGTCCAGCGAAACTCGTGACCGGAACGGTGGATCAAAGTGGTGGGATGCTAAGTGATGATGTGGTTGAACGTGGCTACACGCTTCTATGTGCTTCGTATCCAACTTCTGATTGTCACATTAAGATGATCCCTGAGGAAGAACTCTTGTCTCTCCAGCTCGC
2	12369358	12369558	201	*	5.37889	4.1026	-1.27629	0.457904	-2.78725	0.0101417	0.0325514	Promoter	2	12368220	12370420	2201	2	AT2G28830	AT2G28830.1	862	5.56795	5.18982	-1	0.429704	1	1	0	0	gem10_rep_count01-bZIP1_and_bZIPC-gem_10_rep-2:12369457	gem10_rep_count01-bZIP1_and_bZIPC-gem_10_rep-2:12369457	TTTGGAGGTTCGATGCCATTGGACTCACACCATTGAGCTATAAGGCTTCTTAGAACATAGTTTGGTGTCATGATATCGCTTGTCAGCGTTTCTTGCGTCTTTGGACACGTCAAGTGTCCTCCTTCAAGCCACTTCTTAATGCACTCACGTTCATAAGTCTACACAGGATTTCAACGACACCAATCAAAAAAATTGAAAATG
5	16523698	16523898	201	*	4.46368	5.73968	1.276	0.390496	3.26763	0.00321588	0.0129604	Distal Intergenic	5	16516470	16522392	5923	2	AT5G41310	AT5G41310.1	-1306	4.19944	4.72792	3.39232	2.72391	0	0	0	0	gem10_rep_count01-bZIP1_and_bZIPC-gem_10_rep-5:16523797	gem10_rep_count01-bZIP1_and_bZIPC-gem_10_rep-5:16523797	TTGTTTAGTTGTATATCAGTGAATCCGTTGGTATTTATGAACTCTTCAGATAATTGTTTTTAAATAGTTTTGTTTGTTCATGCGTGGCGCCACGCAGATCATCCATAGATCGTGGAAAAGAGTGGTGGAGTAAAATAGTTGTATAAATATGATTAATATTAAATGTTGAAAAAGTAAGAGAATGTGCTTTCGCATTAATTA
3	1426563	1426763	201	*	6.33492	5.05913	-1.27579	0.306342	-4.16459	0.000338405	0.00199865	Promoter	3	1426107	1427719	1613	2	AT3G05110	AT3G05110.1	956	6.43144	6.2384	2.90689	0.429704	1	1	0	0	gem10_rep_count01-bZIP1_and_bZIPC-gem_10_rep-3:1426662	gem10_rep_count01-bZIP1_and_bZIPC-gem_10_rep-3:1426662	TCTTGTGCTGTTCCGGGTCATTGTTCCAGCTTTTGCTCCAGTCTCTGAAAAGAGCCCACGTTTCGCCTTTACTCGGATTCACAGCGATGAAGTGTTTGCCACGTATGATGGGATGTATCTCATGAGAAAAGGCCAAGTGACTTTGTATGGTATCTGTATTCTCCCATTTGAACCTGCCGCAAGCAGCAAGAACAGATTCCT
5	19807764	19807964	201	*	7.50849	6.23281	-1.27568	0.135135	-9.44006	1.29124e-09	7.40078e-08	Promoter	5	19805437	19807853	2417	2	AT5G48850	AT5G48850.1	0	7.57819	7.43879	4.04439	4.08597	1	1	0	0	gem10_rep_count01-bZIP1_and_bZIPC-gem_10_rep-5:19807863	gem10_rep_count01-bZIP1_and_bZIPC-gem_10_rep-5:19807863	GGAAAGACAACCTCTGCACTAGATCTTAAATATGCGTACGTTTGTTACTGTAAGAAATGAATTTGGACAATATTTCGTCTCTGTTCATAGAAGCTGCCACGTCACTTGGAGACTTCTTACCACGTATAGGTGAACGAGCAAAACGTGTTGTTTTACCATTGCCTTTTGTCTTTTCTACATTTTTGGTGTCTTTTACGGAGT
1	10628454	10628654	201	*	4.28262	5.55783	1.27521	0.421363	3.02639	0.00576609	0.0207269	Intron (AT1G30210.1/AT1G30210, intron 2 of 2)	1	10627185	10630566	3382	2	AT1G30210	AT1G30210.1	1912	4.27984	4.2854	2.16993	3.20355	1	1	0	0	gem10_rep_count01-bZIP1_and_bZIPC-gem_10_rep-1:10628553	gem10_rep_count01-bZIP1_and_bZIPC-gem_10_rep-1:10628553	AAATTCATCCACATGTCATTGATTATATAATCCTAAAGTCATTATTACTTCGAGACACACAAAAATGTAATGAAATTATGAAACCAACAAAATATGACTCACTGCCACGCCCCAATAAACCATCTTTCTTTTGTGAAATCAAGAAACCAAAATTTATAACAAATCAAACAACATGGTACTATCACTACATTTAACTAATCC
5	23926221	23926421	201	*	4.96916	6.2441	1.27495	0.286095	4.45637	0.000160431	0.00105937	Promoter	5	23924990	23925957	968	2	AT5G59310	AT5G59310.1	-264	4.96103	4.97728	4.61471	3.56179	1	1	1	0	gem10_rep_count01-bZIP1_and_bZIPC-gem_10_rep-5:23926320	gem10_rep_count01-bZIP1_and_bZIPC-gem_10_rep-5:23926320	AAGAGAAAATCGTTTAAAAATTTGTATCTTCGTTGTAGATGAAATGTCAGCTATTATGTGTACTATATATGTAATACCGTCCAATTAAATGCGATGTGCAGCTGATAGACACGTGTATCCAACACTAAACATCACAATTCTCCCATCACGTTTACTAATTATGGCCATTATAATTAGCAAAGTTCACATTTTATGACTTAC
1	16658647	16658847	201	*	4.66551	5.94022	1.2747	0.339956	3.74962	0.00097024	0.00479556	Promoter	1	16655884	16657686	1803	2	AT1G43910	AT1G43910.1	-961	4.6586	4.67243	3.08746	3.84784	1	0	0	0	gem10_rep_count01-bZIP1_and_bZIPC-gem_10_rep-1:16658746	gem10_rep_count01-bZIP1_and_bZIPC-gem_10_rep-1:16658746	GAGTTGTGTGGTTAACCAGCCTGATTAAGCGTATAACCTAATACGTGTAAACAGCAGACAACAAAACAAGTGGCATGTACGAGTTAAGAAGTAAGATTTTGTCATGTATGTAAATTATTACACGCAAGGAAAATAAGTGGAAGCTGACATGTAGGTGAAACTGATGTAATACAACTAGGGAGATTGGTCGGTCTTATTCAA
2	15513019	15513219	201	*	5.63231	6.90619	1.27389	0.181999	6.99941	2.82895e-07	5.19982e-06	Distal Intergenic	2	15509898	15511607	1710	2	AT2G36930	AT2G36930.1	-1412	5.6647	5.59991	5.30378	5.57697	1	1	1	1	gem10_rep_count01-bZIP1_and_bZIPC-gem_10_rep-2:15513118	gem10_rep_count01-bZIP1_and_bZIPC-gem_10_rep-2:15513118	TGCAACCTGAAATTAAAATGGTCTATTTATGTTGCAATTAGTGATTATGTTTTATATTAACCTTGGTAAAGTTAGTTAAAATTATCCAAGTCAGCCTGACGTGTTACACTGTGGAACACGAAAACAAATCTTTGTAGTTTGTATGTGTTGAAATCGTATTTAGCTACATATAATAAGTGACCATTTCTACCCTAAACTTCC
4	8375548	8375748	201	*	6.45651	5.18284	-1.27367	0.285829	-4.45606	0.000160555	0.00105959	Promoter	4	8376400	8378389	1990	1	AT4G14600	AT4G14600.1	-652	6.0365	6.87652	1.32193	2.51993	1	1	0	0	gem10_rep_count01-bZIP1_and_bZIPC-gem_10_rep-4:8375647	gem10_rep_count01-bZIP1_and_bZIPC-gem_10_rep-4:8375647	GTATCCACACATCACTCACTCCTTACTTGAATTCTTACTTCATCTTGTCGAAACTTATGACATAACCCGTCGCGATACGATTGTAAGAGGTTTGACGTCAGCATTCAGAGAAATTGAGCGAAAAGGAGTTATTCGGTCGCTGGATATATTCCTAGCAAATCCTGCACTTGCACCAGATTTGAAGAAGAAGCTAGCAAATCT
5	20395460	20395660	201	*	6.75963	5.48676	-1.27287	0.210312	-6.05227	2.81043e-06	3.4276e-05	Promoter	5	20395856	20398197	2342	1	AT5G50140	AT5G50140.1	-196	6.82577	6.69349	3.08746	1.99575	1	1	0	0	gem10_rep_count01-bZIP1_and_bZIPC-gem_10_rep-5:20395559	gem10_rep_count01-bZIP1_and_bZIPC-gem_10_rep-5:20395559	TGCTTAATGAAAAGATCAACGACCCGTGAAACGAAAAGCTAATACAACCCGACTAAGTAAAGCAATTTCTTCCAGAGTATACATGGATTGAAGATGGACACGTCATCTTAGCATGCCACAAAACCTTAGATATAGAAAGTTATAATCAAGGTCAACTAGGGAAAACGTTAATAAGTGTTACTTGCTATAAAACAAGTAAAG
1	2847762	2847962	201	*	6.86648	5.59378	-1.2727	0.203138	-6.2652	1.66252e-06	2.23458e-05	Promoter	1	2846894	2848100	1207	2	AT1G08880	AT1G08880.1	138	7.09633	6.63662	2.45943	3.06088	1	1	0	0	gem10_rep_count01-bZIP1_and_bZIPC-gem_10_rep-1:2847861	gem10_rep_count01-bZIP1_and_bZIPC-gem_10_rep-1:2847861	GAATTGAGAAGATGAGTGGGCTTTAGGGTTTTGCTCTTCTCTATATGTATAGGCTACTAAGATTGATTGTGATTTGTTAGACTTTAGATCACACGGATTGCCAACGTGGCAGATCATCTACCCTTTCAATTATTATGTGATCTATGGTTCGTACATCTCCTTTTACTTTTTGAAAATAATGTACAAACGAAAAGTGATTTT
3	20228475	20228675	201	*	4.3515	5.62299	1.27149	0.42799	2.97084	0.00658319	0.0230362	Promoter	3	20225730	20229214	3485	2	AT3G54650	AT3G54650.1	539	4.6586	4.04439	3.64386	1.99575	1	0	0	0	gem10_rep_count01-bZIP1_and_bZIPC-gem_10_rep-3:20228574	gem10_rep_count01-bZIP1_and_bZIPC-gem_10_rep-3:20228574	ATGAAACCTCCCAGGCTGAACAATATCCGTATCCAATTGTAGATCCAGATCCATCGATGCAGCATCCAGATCGGATTCATCGAGTGAATTACGCGCATCGACGTCATCGAACGATAAAGCTCGGCGTAAGTGAGTGAAGGTCTGTCGCGATGACGGCGCCGCTGTTAAAGATAAGACAGTAGAACGGGAAGAAGATGCGGC
1	12121002	12121202	201	*	6.60352	5.33215	-1.27137	0.225795	-5.63063	8.05271e-06	8.35579e-05	3' UTR	1	12121063	12122928	1866	2	AT1G33420	AT1G33420.2	1726	6.78919	6.41785	2.16993	2.2818	1	1	0	0	gem10_rep_count01-bZIP1_and_bZIPC-gem_10_rep-1:12121101	gem10_rep_count01-bZIP1_and_bZIPC-gem_10_rep-1:12121101	TAAGCCATTTGCAGTTTTGTGCCTAGATAAGAACCTATATACAGAAAGATCATAAATACAGTCAGCCTACTCTAAGTGTTACGGATAAATTAGATCCACTGCCCATAGCAGCTGACTCACCTCTACAAACAAAGCCAGCTTTGGGCACTTGACTAGATCCACGCTCTTTTTTAGATTGCTTTGGTTTCTTGCTGTACAACT
3	2828467	2828586	120	*	3.97217	5.24338	1.27121	0.47097	2.69913	0.0124361	0.0384012	Exon (AT3G09220.2/AT3G09220, exon 4 of 5)	3	2825142	2826922	1781	2	AT3G09210	AT3G09210.1	-1545	3.65894	4.2854	1.80735	2.2818	1	1	0	0	gem10_rep_count01-bZIP1_and_bZIPC-gem_10_rep-3:2828526	gem10_rep_count01-bZIP1_and_bZIPC-gem_10_rep-3:2828526	GCCCGGTGCGATGACAATGACGTCGGTGACGTAAGGTGCGGTGTAGACTGCGTCGGCGGCTACAACTGTCAGTCTGTGATTGGCTATCTTGAAAAACAGTTGGATGTTCATGGCCGCGTT
4	15646680	15646880	201	*	7.57507	6.30435	-1.27073	0.134747	-9.43044	1.31696e-09	7.4952e-08	Promoter	4	15640490	15646844	6355	2	AT4G32410	AT4G32410.1	0	7.6384	7.51175	3.9542	4.46837	1	1	0	0	gem10_rep_count01-bZIP1_and_bZIPC-gem_10_rep-4:15646779	gem10_rep_count01-bZIP1_and_bZIPC-gem_10_rep-4:15646779	TAGCTCAGCTCGGCTCTATTCGGCTCAAGTTATCATCTCTCTACTTTTTAAAGTGAGCCGTTCTGGCTTCCCCACTAGACGCGCCAGCTTCTTAGTATGTGACGTGGCAAAATCTTATTGCAAGAAAGAGATAGGACAAAGTATGATTGTTTGATTATATTAAAAAAAAAAAAGAAGAAGCCACGTTGTTGTTGGCTCTGG
3	7229715	7229915	201	*	7.45732	6.18717	-1.27015	0.139792	-9.08604	2.68783e-09	1.27126e-07	Promoter	3	7229390	7230146	757	1	AT3G20670	AT3G20670.1	325	7.37161	7.54303	3.85798	4.08597	1	1	0	0	gem10_rep_count01-bZIP1_and_bZIPC-gem_10_rep-3:7229814	gem10_rep_count01-bZIP1_and_bZIPC-gem_10_rep-3:7229814	TAAAACCCTAATTTCTAAATTGGATCTGTTGTGTTGTAGGTATTGGAATTGGCTGGAAACGCAGCTAGGGATAACAAGAAGACTAGGATTGTGCCACGTCACATTCAGCTCGCGGTGAGAAACGATGAGGAGCTGAGTAAACTGCTTGGAGATGTGACGATTGCTAATGGAGGTGTGATGCCTAACATTCACAGTCTTCTT
3	7986380	7986580	201	*	6.9781	5.70872	-1.26937	0.173991	-7.29564	1.41064e-07	3.00052e-06	Distal Intergenic	3	7984076	7984833	758	2	AT3G22540	AT3G22540.1	-1547	6.95057	7.00562	3.08746	2.90233	1	1	0	0	gem10_rep_count01-bZIP1_and_bZIPC-gem_10_rep-3:7986479	gem10_rep_count01-bZIP1_and_bZIPC-gem_10_rep-3:7986479	GTTAATTTCAGTTACCCTATTTGTCATGTCTTCTCTCGACAGTTGCTTGACTAAGCTTGTGACTGACTTTCGGCCATAGATTTGTCTATATTTGCCATGTCATCATGCACCACTAATGTATACTAAAACAAACACATCACATATAAGTTTGCATCATATTTATTTTTGATATGCTTGCTAACAACATTAATACTTATAGGA
3	11167505	11167705	201	*	6.02856	4.75921	-1.26935	0.429877	-2.95282	0.00687108	0.0238357	Distal Intergenic	3	11163839	11166458	2620	2	AT3G29200	AT3G29200.1	-1047	6.26271	5.79442	3.24793	-1.13634	1	1	0	0	gem10_rep_count01-bZIP1_and_bZIPC-gem_10_rep-3:11167604	gem10_rep_count01-bZIP1_and_bZIPC-gem_10_rep-3:11167604	TTCGTCTTGAATTAATATTTTTATGCTCATACAATCTGTATAGTATAGTTTTCGATTTGAAATTTTGTGTAATTAATAGGTTGTTGAGTCAGCTAACACATGCATGATGAGGTGTCTACTCAAAATGACTTCGTTTGTATGTTGGTATAAAAGTTTTTAATTTTTGTGAAATTGACACAAATGACATTAAAAATTTTATTA
2	10068730	10068930	201	*	5.6756	4.40651	-1.26909	0.433866	-2.92507	0.0073383	0.0250018	Distal Intergenic	2	10066117	10067737	1621	1	AT2G23680	AT2G23680.2	2613	5.6647	5.6865	1.80735	-1.13634	1	1	0	0	gem10_rep_count01-bZIP1_and_bZIPC-gem_10_rep-2:10068829	gem10_rep_count01-bZIP1_and_bZIPC-gem_10_rep-2:10068829	AGACCAAATTATTCTGTAAGAATAAAAAACACACATTACAAGTGCATTATAGCCAACAAGCGTATTATTAATTAGATATTCCAAAACTACAAGCCTACAACCGCCAAGTCATCACCATGCCTATCTGTTTCTCCTTCCAATGCACGAGAAAACTCAGAAGCATAATCAAGTATTAATCAATTTTCTAACTAGTAATCCACC
3	2048563	2048763	201	*	7.27025	6.00202	-1.26823	0.177651	-7.13887	2.03584e-07	4.00118e-06	Promoter	3	2047219	2048553	1335	2	AT3G06570	AT3G06570.1	-10	7.14389	7.3966	4.2854	2.90233	1	1	0	0	gem10_rep_count01-bZIP1_and_bZIPC-gem_10_rep-3:2048662	gem10_rep_count01-bZIP1_and_bZIPC-gem_10_rep-3:2048662	CGTTTCTTAAACACTATATATGCCTCTAAATCAGGCCGGCTCAATATTATTTTGGGCCTGTGCTAAAAAAAAAATATCCCCTTTTGGGCTAGCTTACGTGGCAGTGTTTACTGTCTTCTTCTTTAAACGTAATACACTTGTAGTTCTATTCAACCATTTCTGCTGTACAAACCTCCTCTCAATTTCTTATATATTGTACGT
5	26501611	26501811	201	*	7.32266	6.05553	-1.26714	0.154682	-8.1919	1.84214e-08	5.73083e-07	Promoter	5	26501531	26501965	435	1	AT5G66335	AT5G66335.1	80	7.19	7.45533	3.9542	3.45208	1	1	0	0	gem10_rep_count01-bZIP1_and_bZIPC-gem_10_rep-5:26501710	gem10_rep_count01-bZIP1_and_bZIPC-gem_10_rep-5:26501710	GTCGCAGGGATCGACGGAGAAATCCCAAGAACTCAGGCAAGAGCCTGGACTCATGGATTTGGCATCCACTGAGTTCTTGAAGTCTTTGAGAGCTGCCACGTCACCCCAGAAAGTCTTGGACTCTGCTGAAGATAAAGTGAGCAAAAGAAGAAGAACAAGGGAAATAAGTGAAGCCATTACAAAAGAGAGATGGTTAGCTCT
5	17022532	17022732	201	*	7.84858	6.58153	-1.26705	0.118455	-10.6965	1.08711e-10	1.20113e-08	Promoter	5	17021218	17022723	1506	2	AT5G42570	AT5G42570.1	0	7.77532	7.92184	4.61471	4.94	1	1	0	0	gem10_rep_count01-bZIP1_and_bZIPC-gem_10_rep-5:17022631	gem10_rep_count01-bZIP1_and_bZIPC-gem_10_rep-5:17022631	TCGGAGAAGAAGAAAAATGAGAGAGAACGTGTTGTTTGTTGTGTCGGTCAATGGAAATAAAATGAAAAAGCGTTACTTTATTGATGAGCAATACATGACACGTCATCTTACTTTTTATAAGAACTATTTATTTATTGCGGTTAATACACGTATTTGGAAAGTCATGTCGGCAACCATGAAATAATGAAGAAATTAACTTAT
5	287657	287857	201	*	4.51634	5.78336	1.26702	0.377165	3.35933	0.00256768	0.010704	Distal Intergenic	5	289717	291369	1653	1	AT5G01750	AT5G01750.1	-1860	4.74728	4.2854	3.39232	2.90233	1	0	0	0	gem10_rep_count01-bZIP1_and_bZIPC-gem_10_rep-5:287756	gem10_rep_count01-bZIP1_and_bZIPC-gem_10_rep-5:287756	ATTTTGTGATATAGATGTGTGTGTGTGTTGAGTGTGATGATATGGATGAGTTAGTTCTTCATGTGCCCATCTTCACCATCATGACCACTCCACCTTGGTGACGATGACGACGAGGGTTCAAGTGTTACGCACGTGGGAATATACTTATATCGATAAACACACACGTGCGTGTTTGTGTGTACGAGCTAGCCTAGATCGCGT
4	6634861	6635061	201	*	4.53268	5.79911	1.26643	0.369366	3.42867	0.00216362	0.00932359	Exon (AT4G10780.2/AT4G10780, exon 1 of 2)	4	6628398	6632676	4279	2	AT4G10770	AT4G10770.1	-2185	4.39293	4.67243	2.90689	3.45208	1	1	0	0	gem10_rep_count01-bZIP1_and_bZIPC-gem_10_rep-4:6634960	gem10_rep_count01-bZIP1_and_bZIPC-gem_10_rep-4:6634960	CATTCTGTTTCTTTGTATTGTAGGACAAACTTCTTTCCAACGGTACCAGTTTTAGAATCCAATGGAAGTTTTCTCAGCTTTGGACATCTTTCCACGTAGATTCCACTTAGGCATGGAAAAGACAGAGAAATCCAATAGATGCTCTTTAGCTCAGGTAAACTAGACAAGTGTAGAATTTGTAATTTCTGGAAAGGAATAATC
4	11881177	11881377	201	*	4.21866	5.48408	1.26542	0.434589	2.91176	0.00757296	0.0256287	Downstream (<=300bp)	4	11880080	11881088	1009	1	AT4G22560	AT4G22560.1	1097	4.39293	4.04439	2.16993	2.90233	1	0	0	0	gem10_rep_count01-bZIP1_and_bZIPC-gem_10_rep-4:11881276	gem10_rep_count01-bZIP1_and_bZIPC-gem_10_rep-4:11881276	ATATTATGGCCTCCATAACTCTTCTCGCGTGGTAGCTTACCACGTTTCAAGGCGTGAAGGGTTTGGGAGGTTAGACCAATTTGATTGGCCTCTTCAAATATGATGATGTCATGTTTAGGTGTCGCGATTTGATTACCCTGGTAAATTTAAGCTATATGTGCTTTGAAAAAATTATGTTTTCACAGTAACTTTAAAATTGTA
4	14627586	14627786	201	*	7.85637	6.59123	-1.26514	0.116391	-10.8697	7.84443e-11	9.92064e-09	Promoter	4	14626921	14627631	711	2	AT4G29905	AT4G29905.1	0	7.88301	7.82972	4.61471	4.97959	1	1	0	0	gem10_rep_count01-bZIP1_and_bZIPC-gem_10_rep-4:14627685	gem10_rep_count01-bZIP1_and_bZIPC-gem_10_rep-4:14627685	GAAAAAACTTATTTCAAGTGTAAAGATGTGTTTTTCAGAAAGACTTGGAGGGTTTAGCACTACAACGACCATGTACTTATAGAAGATGGAAGGTGGATGACGTGGCAAACTCTCCAACGATACAATATTTTAGGTTTTATTTTAAAAACTCAAGTCCTTGAAACCAAGTTTATAAGGTGTAGAAACTATCTGTTAATGATA
4	17875019	17875219	201	*	7.26698	6.00189	-1.26508	0.149642	-8.45408	1.03621e-08	3.57756e-07	Promoter	4	17873001	17875201	2201	2	AT4G38060	AT4G38060.1	0	7.23474	7.29921	3.52356	3.66365	1	1	0	0	gem10_rep_count01-bZIP1_and_bZIPC-gem_10_rep-4:17875118	gem10_rep_count01-bZIP1_and_bZIPC-gem_10_rep-4:17875118	GTTGATTCTTTGACAAGTGGCTTCTTACAACCGTACAAAAATTGATGATGATGATGTGTTCTATTTTATCCAATCGTTTTGCGTGTGTATGAGGCTCAAGTTATGTACACGTGGCGTACTCATCTGCCTTTGGTTCTTCTGACTTTAGCTCGTGGAGATTACTAGGGAAATCTTATGATTTAGAGATAAGAAAGACTTTAT
4	16761694	16761894	201	*	6.31955	5.0545	-1.26505	0.266444	-4.74788	7.60134e-05	0.000563681	Exon (AT4G35240.3/AT4G35240, exon 4 of 4)	4	16760937	16764760	3824	2	AT4G35240	AT4G35240.3	2866	6.34447	6.29462	1.32193	1.99575	1	1	0	0	gem10_rep_count01-bZIP1_and_bZIPC-gem_10_rep-4:16761793	gem10_rep_count01-bZIP1_and_bZIPC-gem_10_rep-4:16761793	GAATCATTTTCTTTTCCAATGCTTGAATCTCTCTCTGTATCCTCTGTTCTTCTCTGTCCATGTTCCTGACTTTCTTCTCTGAATCACCATGCCCCGTCATCATCGTATCTAACCGATCTTGTTCCCAAAGCTGAAGCACACTTGTAGTGAAACTACGCATTGCCTCAATAACTTCCTTCTCAGATATCCTATCCAGAGCTT
1	17328938	17329138	201	*	4.35379	5.61868	1.26489	0.413875	3.05622	0.00536831	0.01958	Promoter	1	17328813	17330536	1724	1	AT1G47271	AT1G47271.1	125	4.49812	4.20945	2.16993	3.45208	0	0	0	0	gem10_rep_count01-bZIP1_and_bZIPC-gem_10_rep-1:17329037	gem10_rep_count01-bZIP1_and_bZIPC-gem_10_rep-1:17329037	GTTGCTTAACTTCGCCTCCGCCGCCGGAGAAAGGGTTGGAGAATCTGACGGTGGCGGATGTGCTCTCCACGAAGGATACTGACATTGATACGTGGATCTCGTGCCGTACGAATGACACTGTTTCTGACGCTGTTAAAAATGTTCGTTCAAACTTCTTTCTTTTTCTCCGTTTTTATTGTTTGCTCATCACGTTACACACGC
4	13492998	13493198	201	*	6.96346	5.69897	-1.26449	0.215023	-5.88073	4.30439e-06	4.91478e-05	Promoter	4	13492078	13493015	938	2	AT4G26810	AT4G26810.1	0	6.91011	7.01681	3.9542	1.99575	1	1	0	0	gem10_rep_count01-bZIP1_and_bZIPC-gem_10_rep-4:13493097	gem10_rep_count01-bZIP1_and_bZIPC-gem_10_rep-4:13493097	GTTACTTTGTGACTTGACTATTGGGCCGCGTTTTCTTTTACATTTGGGCTGAATAATAATATATCCTTGTGACTTGGAATGATTGTTGTGGATGACGTGTAATGCAATAATTTAGTTTAAACAACAAAATCGTCATACTCCAAATCTTCAAAATCTCAATTCTTCCGTTTAGTTTGTCAAAATCAATTGGAAAATCCAAAA
1	30242319	30242518	200	*	7.62914	8.89336	1.26422	0.0701015	18.0342	1.32629e-15	5.14379e-12	Promoter	1	30241452	30243176	1725	1	AT1G80440	AT1G80440.1	867	7.69223	7.56605	9.5651	9.43207	2	2	2	2	gem10_rep_count01-bZIP1_and_bZIPC-gem_10_rep-1:30242418	gem10_rep_count01-bZIP1_and_bZIPC-gem_10_rep-1:30242418	ATGACGTGTCAGAAGACAAGTGGACGTTTTTGCCGGATATGGCGCGGGAACGAGACGAGTGCAAAGCGGTATTCCATGCTGGCAGATTCCACGTCATCGGTGGATATGCCACTGAGGAACAGGGGCAGTTTAGTAAAACAGCCGAATCGTTCGATGTGTCTACGTGGGAGTGGGGTCCACTTACGGAGGACTTCCTCGAC
2	13097653	13097853	201	*	6.58511	5.32091	-1.2642	0.261944	-4.82622	6.21981e-05	0.000477673	Exon (AT2G30740.2/AT2G30740, exon 6 of 8)	2	13095962	13098620	2659	1	AT2G30740	AT2G30740.15	1691	6.42202	6.74819	3.24793	1.15787	1	1	0	0	gem10_rep_count01-bZIP1_and_bZIPC-gem_10_rep-2:13097752	gem10_rep_count01-bZIP1_and_bZIPC-gem_10_rep-2:13097752	TGAAATTATGAGCAAGGCAGCTAAAATGTTTCTTTCCATTTGCAGATATGCTATGACAGGACAGTTAACGCAGAAGAGTGACGTGTATAGCTTTGGGGTTGTTCTTCTAGAGCTTTTGACAGGAAGGAAACCTGTAGATCATACAATGCCACGCGGCCAACAGAGTCTTGTAACTTGGGTATGTTTGTTATCTGCTCGCTG
1	28211039	28211239	201	*	7.42759	6.16348	-1.26412	0.145589	-8.68279	6.31988e-09	2.42679e-07	Exon (AT1G75160.1/AT1G75160, exon 3 of 3)	1	28209407	28211826	2420	1	AT1G75160	AT1G75160.1	1632	7.45004	7.40514	4.2854	3.56179	1	1	0	0	gem10_rep_count01-bZIP1_and_bZIPC-gem_10_rep-1:28211138	gem10_rep_count01-bZIP1_and_bZIPC-gem_10_rep-1:28211138	TATCTCATATTATTAGCAATTTTTGCCTTAAAAAAATATAAACTTACCATGACTAAAGATTGACCTTTTGACATTTTTCATCTGTTGAATGACGTGGCAGGGACTAGACCCGAGATGCACAGCGAGTTTGTTCTTAGACGCCGTTTGCATCGGTGAACAACCCGTTAACGGTGAAGACTGTTTCGTCTTAAAAGTAGAAAC
2	8119074	8119274	201	*	5.37076	4.10723	-1.26354	0.460212	-2.74555	0.0111727	0.0352957	Promoter	2	8118736	8121947	3212	1	AT2G18730	AT2G18730.1	338	5.23373	5.50779	0.584963	-1.13634	1	1	0	0	gem10_rep_count01-bZIP1_and_bZIPC-gem_10_rep-2:8119173	gem10_rep_count01-bZIP1_and_bZIPC-gem_10_rep-2:8119173	CGCGAATCTGGCATGGGTTGGTGTAGATAAAGTAGAGCTTCGTCAGAGGTTGATGATGCCTGAGTATCTTCGTCTCGCTATGCGTGACTGTATCAAACGCAAAGATTCCTCGGCTATTCCTGATCATTTACTTCTTCCTGGTGGTGCTGTTGCTGATATGGCTCCTCATGCTCCTATGGTTGTTTTCATTAACCCCAATTC
3	7059482	7059682	201	*	6.26574	5.0024	-1.26334	0.303031	-4.16901	0.000334609	0.00198126	Exon (AT3G20250.2/AT3G20250, exon 8 of 10)	3	7056903	7058950	2048	1	AT3G20240	AT3G20240.1	2579	6.41254	6.11894	0.584963	2.51993	1	1	0	0	gem10_rep_count01-bZIP1_and_bZIPC-gem_10_rep-3:7059581	gem10_rep_count01-bZIP1_and_bZIPC-gem_10_rep-3:7059581	GATTTGCCCATTATCTCTTCAATCAGGAACTCTCTTTCGGTACTATCAGCGTGTTCCAAACACTTCTCTACAACGTTAGATGCGTATTTGTGCTGACTCATCTGAACAACATTCCCTGTCAACTTCTCAATGATCTGTCTCCTTTCATCGGGCTTCCCTCTCTCCAGGACATGCTACAAGAAAAACATAAGCCAAAGCACA
1	23706697	23706897	201	*	7.49613	6.23281	-1.26333	0.138872	-9.09707	2.62648e-09	1.25673e-07	Promoter	1	23701484	23706058	4575	2	AT1G63860	AT1G63860.6	-639	7.61289	7.37938	4.04439	4.08597	1	1	0	0	gem10_rep_count01-bZIP1_and_bZIPC-gem_10_rep-1:23706796	gem10_rep_count01-bZIP1_and_bZIPC-gem_10_rep-1:23706796	CCAGAAAATAAAAGAGATGGATTACACTTTTTTTCCTATAGGCCCAATTTAATTAGACCTAGAAGGACCCAACGCATTGAATGAAGCCGATGGCCACGTCATCATCATTTTCCCCAAACCAAGTTTCCCGGTTTTCCTCGCAATTATCGAAGCAAGAAAACGATGATGATCCAAAACAGGATCTCGCTTCACACGACTAAA
2	8440592	8440792	201	*	6.04435	4.78172	-1.26263	0.413018	-3.05709	0.00535712	0.0195515	Promoter	2	8441520	8444233	2714	1	AT2G19490	AT2G19490.1	-728	6.01189	6.07682	-1	3.20355	1	1	0	0	gem10_rep_count01-bZIP1_and_bZIPC-gem_10_rep-2:8440691	gem10_rep_count01-bZIP1_and_bZIPC-gem_10_rep-2:8440691	TGTGTCATGGTTCACTGGTGAAGCTGTTGAGGCAGATGACCTTGATATTGAGGACGACGATGATGAGATTGATGAAGATGATGATGAAGAGGACGAGGAAGATGATGAGGATGACGAGGAGGAGGATGATGAGGATGATGACGAGGAGGAAGAAGCAGATCAAGGAAAGAAGAGCAAAAAGAAGGTAAATTATGTGGTTTT
5	24939899	24940099	201	*	7.11885	5.85711	-1.26174	0.161272	-7.82367	4.19728e-08	1.0999e-06	Promoter	5	24940203	24942003	1801	1	AT5G62100	AT5G62100.2	-104	7.15555	7.08215	3.39232	3.20355	1	1	0	0	gem10_rep_count01-bZIP1_and_bZIPC-gem_10_rep-5:24939998	gem10_rep_count01-bZIP1_and_bZIPC-gem_10_rep-5:24939998	CGATAATTCTAGACAATGTGGATCTGCAAGAAAGAGAGATTTTTAAGTTGCAGAGTTTGTCGGAGTTAAAGGCGTGACGTGTAACACAAGTTTCTGTTTCAGTTATTTCATTAGCTTACCTGTACTTAGAAACGTAGAACACGACTTATAAAATACAGAAGAACGATGACAAATAAATATAAATGTAACAACGACATTAAT
5	2538153	2538353	201	*	6.1356	4.87407	-1.26153	0.318599	-3.95961	0.000570344	0.00308649	Exon (AT5G07940.4/AT5G07940, exon 7 of 11)	5	2540284	2542136	1853	2	AT5G07950	AT5G07950.1	3783	5.92246	6.34873	0.584963	1.99575	1	1	0	0	gem10_rep_count01-bZIP1_and_bZIPC-gem_10_rep-5:2538252	gem10_rep_count01-bZIP1_and_bZIPC-gem_10_rep-5:2538252	TGGCATCCAGCTCGCCTCAGCAGAGTTCCTCTTCTGGTATGATGTCTGACTCACCATCCGGTATTTCAGCTCCGCAACATCAGTTTTGGAACCAGCCATCTAAGCCTCAGCCAGTTATTTTACGCCCGCATCCATTGCCCAGCAACAACATGGCAGCTAGCTTCTCAAGGCAGGAGAAGACAAACCAATTGTCCTCCCAAA
4	17952887	17953087	201	*	6.07487	4.81347	-1.26139	0.417001	-3.02491	0.00578643	0.020773	3' UTR	4	17951835	17952773	939	1	AT4G38330	AT4G38330.5	1052	6.23087	5.91886	-1	3.33322	1	1	0	0	gem10_rep_count01-bZIP1_and_bZIPC-gem_10_rep-4:17952986	gem10_rep_count01-bZIP1_and_bZIPC-gem_10_rep-4:17952986	TTGTTTGGATGTTTGATTAATGATGATGATATGACTACAACAACAACAACAACAAAAAAAAAAGTATGTGTGTATACGTGGACGATTATTATTAGGTTGTTGACTTCAGCTGTTTCCGTTTAGTTATTAAAGAGCTCCGTGATGTCATCCAATTTCTTTATTATATACTATACACACTTTCTTATTTATTTATCTAAACTC
4	15940926	15941126	201	*	7.28655	6.02517	-1.26138	0.148626	-8.48696	9.647e-09	3.3692e-07	Promoter	4	15940228	15941493	1266	2	AT4G33040	AT4G33040.1	367	7.32043	7.25267	3.52356	3.75872	1	1	0	0	gem10_rep_count01-bZIP1_and_bZIPC-gem_10_rep-4:15941025	gem10_rep_count01-bZIP1_and_bZIPC-gem_10_rep-4:15941025	TTCATCTTGTAGAGCCGTGGGAAGAGAGGAAACCTCGTGATCATCGAGCTCGATGACGGTGGGGATTACGCCGATCGTTGCTAAGAGTCTCTTCATGACGTGGCACATGCAACATGAAGATCTACTGAAGATGATCACAGGATGCTCCGATATCAGCCGTCGGATCTTGGCTTCCGTTGATTCCTCTTCGTCGATGGAAAG
5	25721606	25721806	201	*	4.62128	5.88261	1.26133	0.347151	3.63338	0.00129933	0.00612053	Promoter	5	25721733	25722678	946	1	AT5G64310	AT5G64310.1	0	4.62784	4.61471	3.24793	3.45208	0	0	0	0	gem10_rep_count01-bZIP1_and_bZIPC-gem_10_rep-5:25721705	gem10_rep_count01-bZIP1_and_bZIPC-gem_10_rep-5:25721705	ACCGTTTAGTTTATTGGAAACGAAAAAAGAAAAATCATGGCAACACAACGGCCATAAACATCCATCACGCGTCTACTAAACGAACACGCGTACGGTCCAGATTCTCAAATGACAGCTGTCATAGAGCCGTTAGCGCCGTAGTCAAAGGGTTTAAGCCCAACCGCGTTTCTCTTTTTCACCTCTTTCTTTTGTAGCATAATA
5	22661207	22661407	201	*	7.60255	6.34176	-1.26079	0.129466	-9.73837	7.04918e-10	4.85309e-08	Promoter	5	22658112	22660505	2394	2	AT5G55950	AT5G55950.1	-702	7.52914	7.67596	4.2854	4.28995	1	1	0	0	gem10_rep_count01-bZIP1_and_bZIPC-gem_10_rep-5:22661306	gem10_rep_count01-bZIP1_and_bZIPC-gem_10_rep-5:22661306	ACGCTTGACCTCGAAAACGAGAAGCTTTAATTCCAAGATTTCGAAGTCTCAACAAACTTTTGGAGCCGAGGGCCTACGTAATAAAACAAAAAGCTTGCATGGCCACGTCATCATCTCTTTGTATAAGTAAACTTCTTATTCTAATAAAAATGTAAGATTTGTGGATCCACTACTTTAATTTCTGTCGATTTTAGTATGATT
5	22510043	22510243	201	*	7.43988	6.18021	-1.25967	0.154884	-8.13298	2.09905e-08	6.3607e-07	3' UTR	5	22506216	22507879	1664	2	AT5G55560	AT5G55560.1	-2164	7.41623	7.46352	3.39232	4.5232	1	1	0	0	gem10_rep_count01-bZIP1_and_bZIPC-gem_10_rep-5:22510142	gem10_rep_count01-bZIP1_and_bZIPC-gem_10_rep-5:22510142	ATAATCTTTCAAAGAAAAGAAACTGCCTTATTTTTAGGAAGTTTATCTTCCGTTACATTATTTTTTATTGTACTTCCCTTTTTTAAAAAAATATGACGTGGCAGAAAATGATTGGCCATCTAACTTATGTTTTATAATATAAATGATGGAATTTAGAACCCGAGCAGTCGCACCCCTCACCAACCTTCGCACTGGCTGCAA
2	19265831	19266031	201	*	7.56546	6.30601	-1.25945	0.161877	-7.78027	4.63059e-08	1.18683e-06	Promoter	2	19264573	19266446	1874	2	AT2G46880	AT2G46880.1	415	7.59564	7.53528	4.97728	3.45208	1	1	1	0	gem10_rep_count01-bZIP1_and_bZIPC-gem_10_rep-2:19265930	gem10_rep_count01-bZIP1_and_bZIPC-gem_10_rep-2:19265930	TTCTCTAGTCATGTCGGATTCTTGGTCGTGATTCCCCAAAATAGCCACCCATGGAATCCCCGATTCGATCGCAGGAGCAAATGCCATGTCCATCGATTTTGCCACGTCACTTGTCTCGCACAATCCATATACATTGTCTCCTGCAATATTGTATGTGGTGTTTTAGGTTTTTTTTTTCACGCATAAACATTTTTTATACAT
3	19563220	19563420	201	*	4.42976	5.68772	1.25795	0.421636	2.9835	0.00638769	0.022501	Promoter	3	19561327	19564195	2869	2	AT3G52780	AT3G52780.2	775	3.92879	4.93074	2.70044	3.20355	0	1	0	0	gem10_rep_count01-bZIP1_and_bZIPC-gem_10_rep-3:19563319	gem10_rep_count01-bZIP1_and_bZIPC-gem_10_rep-3:19563319	CAAAACTGCAAAACAGATGAGTGACGAAAGATCTAACAGAAAGAAGACAAAGTGGGTAAATTTGTAGTAATGTTTTTTTCATTAGACACGTGGTGACTCCATACGTCACATGACAGTATGACACGCACGATGCGAATCTCTGAATTATTTGCAACTTAAACTGTTATTGACTACTGTGGAAACTAAATTTTATCAAACATA
1	5492841	5493041	201	*	6.82821	5.57029	-1.25793	0.188957	-6.65723	6.40672e-07	1.00597e-05	Exon (AT1G15990.1/AT1G15990, exon 4 of 7)	1	5491133	5494192	3060	2	AT1G15990	AT1G15990.1	1151	6.86853	6.7879	2.70044	2.72391	1	1	0	0	gem10_rep_count01-bZIP1_and_bZIPC-gem_10_rep-1:5492940	gem10_rep_count01-bZIP1_and_bZIPC-gem_10_rep-1:5492940	CTGTCAAAATGTGTTTGTAAAGTCAGAAAGTGACCAATGATGAATAAATGTCTCAAAACACTAATTAAGAAGAGTCATATATACATAGAAACGCTTACGTGGCTTGCAAGCATATACCAGAGAAGATAATAAGCAGCACCAGCCCAAGCTCCTTCGGCAAAAGCTCCTGCAGTTTTCTTCAACTCTGATGTTAACGGAATA
1	27302540	27302823	284	*	7.51151	6.25485	-1.25667	0.153057	-8.21048	1.76801e-08	5.5529e-07	Promoter	1	27303323	27304860	1538	1	AT1G72510	AT1G72510.2	-500	7.27819	7.74483	4.20945	4.01093	1	1	0	0	gem10_rep_count01-bZIP1_and_bZIPC-gem_10_rep-1:27302681	gem10_rep_count01-bZIP1_and_bZIPC-gem_10_rep-1:27302681	GAATAACATTATAGTAGTTCACAAAACTAAGAGTGCTATTACTATTTATTTCATAACAATAATATTTTGAAGTTGAATGTATTATTCGAACTTTTTTTTTAGATAAACATTTGGAAAAATAAAAAAGTAATTAACTGTGTTTAATTAGAGTAGAGATAATAACATAGTGACGTGTCATTCGAATTTCAAATTTGTAATAATGAATTATAGATCTGAAATTATGGTTTCTATATAATTATTGTCTCTAATCAGTAATCAATAATTGGCTACTATTGCAGACACCG
1	12463748	12463948	201	*	7.36173	6.10529	-1.25644	0.146486	-8.57718	7.93401e-09	2.93855e-07	Exon (AT1G34220.1/AT1G34220, exon 6 of 6)	1	12462849	12466000	3152	2	AT1G34220	AT1G34220.1	2052	7.36151	7.36194	3.52356	4.08597	1	1	0	0	gem10_rep_count01-bZIP1_and_bZIPC-gem_10_rep-1:12463847	gem10_rep_count01-bZIP1_and_bZIPC-gem_10_rep-1:12463847	GACGGACTTTCTGGATACTGATCAGAAGTCTTCCTGGTAAGCTCGTTGATTCTGAGTTGTGCCAGGCTTGCAGCTGAGCGGGCAGCTGATGCTGCACGTTCTGCTGAGTCAGCAGCAGCTTGAGCAGCCATTAAGACATCCTGCAAGTCTCCATCGGATATTTTCCTTGGAGTATCTCTGGAAGCACCACTCTCTTTTGTA
2	8967416	8967616	201	*	4.24465	5.50081	1.25616	0.435838	2.88217	0.0081205	0.0270875	Promoter	2	8965556	8967243	1688	2	AT2G20825	AT2G20825.1	-173	4.27984	4.20945	1.80735	3.33322	0	0	0	0	gem10_rep_count01-bZIP1_and_bZIPC-gem_10_rep-2:8967515	gem10_rep_count01-bZIP1_and_bZIPC-gem_10_rep-2:8967515	GCATCTGGTCCTTATTCTCCATTGCGGCCCAACTCCAATGTGCCCATACATATGTATGTACATGTATACACATATACAAGGACACACCTAACCTTTAATTGTCTACGTCAATGTGTGTAGGCATGTCATAAATTACATTTTTTTTGTCTAAATGTAACGTATACTCCTTCCGTTTCAAATTAGTTGTCGTTTAGAAGTTAA
5	17534905	17535105	201	*	7.004	5.74801	-1.25599	0.172609	-7.27651	1.47496e-07	3.12022e-06	Promoter	5	17533130	17534796	1667	2	AT5G43650	AT5G43650.2	-109	7.05964	6.94837	3.24793	2.90233	1	1	0	0	gem10_rep_count01-bZIP1_and_bZIPC-gem_10_rep-5:17535004	gem10_rep_count01-bZIP1_and_bZIPC-gem_10_rep-5:17535004	TGAATAGTTTTCTCAGCTTCTTGGTTAGATGAAGTGACGTATATAGGAGAAAACCAGAGACAGTCAAATGATGTATCAAAGGTGAACTCTAGAGAAAGTCAAGTGACGTGTCTTGGCAACAAAATTTAGACATTACGTGACGCGTAAAAGCTATAACTATTTGTTTGTTTGTTTTCAAATTAACCAATTTTCTTTTTGAAG
5	17648589	17648789	201	*	7.79294	6.53751	-1.25543	0.130867	-9.59322	9.45003e-10	5.97561e-08	3' UTR	5	17648576	17650375	1800	2	AT5G43890	AT5G43890.1	1586	7.77532	7.81057	5.14975	4.22515	1	1	0	0	gem10_rep_count01-bZIP1_and_bZIPC-gem_10_rep-5:17648688	gem10_rep_count01-bZIP1_and_bZIPC-gem_10_rep-5:17648688	GACATTTAATTATGAGTATGAATCTTTTATTATTACATAGATTTTTTAAAAAAGTGAAAAACAGAAGAGAAAATAATAATGAAGAGAAATGCCACGTCATCCTAAGTTATACAAAACGCCCAATCAGCCTTCAAAAACAACACCGTTGGGTCTTCAGGAGAGGGCTCTCTTTGTATCTTTATACTTTGTTTACAAAAAAAA
3	6834295	6834495	201	*	7.76019	6.50488	-1.25531	0.119624	-10.4938	1.59958e-10	1.55634e-08	Intron (AT3G19670.2/AT3G19670, intron 7 of 28)	3	6828062	6836588	8527	2	AT3G19670	AT3G19670.1	2093	7.80957	7.71081	4.61471	4.62692	1	1	0	0	gem10_rep_count01-bZIP1_and_bZIPC-gem_10_rep-3:6834394	gem10_rep_count01-bZIP1_and_bZIPC-gem_10_rep-3:6834394	TCTAGATATAAGGTCATATTTACATTCATAATAAAGAAAACAAAATTTCCACCTCAAACGAAAGTTCAATGACTACTAGTAAGCAGTAAATGGAATGACGTGGCACAAGACAGCTTTGAAAATCCGAATGAGTAGATCATTCCTGAAACTTCATTTCTTTAGCTAGGGAAGCTTACAGTACTTCAGGTGATTTTTCAAGAC
5	14692514	14692714	201	*	3.97793	5.23278	1.25485	0.470227	2.66861	0.0133389	0.0407238	Exon (AT5G37140.1/AT5G37140, exon 4 of 4)	5	14690436	14692851	2416	1	AT5G37140	AT5G37140.1	2078	3.82657	4.12928	1.32193	2.72391	0	0	0	0	gem10_rep_count01-bZIP1_and_bZIPC-gem_10_rep-5:14692613	gem10_rep_count01-bZIP1_and_bZIPC-gem_10_rep-5:14692613	GGTTTCAAGGTGGTGAAGAAGACATTATCATCATCTCTACCGTTAGAAGTAATGGTAACGGGAAAGTGGGATTTCTTAACAACCGTCAAAGAGCTAACGTGGCACTGACTCGAGCAAGACACTGTTTATGGGTGATTGGTAACGAGACAACTTTGGCTCTAAGTGGTTCGAGTTGGGCAAAACTGATAAGTGAGTCTAGGA
4	15012584	15012784	201	*	4.61941	5.87419	1.25478	0.362347	3.46293	0.00198754	0.00866433	3' UTR	4	15009471	15012588	3118	1	AT4G30825	AT4G30825.1	3113	4.35617	4.88264	2.90689	3.75872	0	1	0	0	gem10_rep_count01-bZIP1_and_bZIPC-gem_10_rep-4:15012683	gem10_rep_count01-bZIP1_and_bZIPC-gem_10_rep-4:15012683	TTAACACCCTTGATTAGTTTTAATTAAATATTATTATTAAATTCGTTTTTAATTAAAAAATAAATAAAAAAACAGTGATTATCCATGTCACCAATCCATGTCATTTACCCTAATCCACGTCATCCGAAACCAAAAATTCTCTTAAAACTTTCAGTTTCTCATTTTTTCAGCATATCTCACTGTTCATCCGCGCAAAAAAAA
5	24101805	24102005	201	*	7.94671	6.69229	-1.25442	0.110897	-11.3116	3.46702e-11	5.84621e-09	Promoter	5	24102814	24103794	981	1	AT5G59820	AT5G59820.1	-809	7.98352	7.90989	5.14975	4.85734	1	1	1	0	gem10_rep_count01-bZIP1_and_bZIPC-gem_10_rep-5:24101904	gem10_rep_count01-bZIP1_and_bZIPC-gem_10_rep-5:24101904	AACTACCAACAAATGAAGAAAGTAAAGGGAGTGTGAAAACAAGAATCTTAAGGTATAACGAAGATTTGTTCCGCGTGGAAAAGGCATTAAAAGTGCCACGTCACTCTCTCTTTTTATTTTATGATTTTCGTATCTCTTCTTCTACTTGCTTCCCACGTTTCCATCAAGTTTCCGTACATATCTTCTTGTTATCTGATCCAC
5	2178196	2178396	201	*	4.00778	5.26212	1.25434	0.459128	2.732	0.0115283	0.0361533	Distal Intergenic	5	2174668	2176446	1779	2	AT5G07010	AT5G07010.1	-1750	4.15758	3.85798	2.16993	1.99575	1	0	0	0	gem10_rep_count01-bZIP1_and_bZIPC-gem_10_rep-5:2178295	gem10_rep_count01-bZIP1_and_bZIPC-gem_10_rep-5:2178295	CTTTATCTTTGGAGTTGAAGATTCTTCAAGAAGAATATATCATCTCTTGTAGGCTTCAAAGCACACTCACATAGTCCCATATTAACGCAAGAACCACTCCATACCCACGTGGTACCACGTTCACTTCCACACATCGCGCATGGACTTCCTTATATTATTTACTAGCTAACTTAGGTGAGACCCCACATCTAGCTTAGGACA
4	17812907	17813039	133	*	7.2232	8.47716	1.25396	0.08417	14.8979	9.60055e-14	1.11702e-10	Exon (AT4G37890.2/AT4G37890, exon 2 of 2)	4	17812736	17815084	2349	2	AT4G37890	AT4G37890.1	2045	7.18431	7.26209	8.69174	8.6055	2	2	2	2	gem10_rep_count01-bZIP1_and_bZIPC-gem_10_rep-4:17812972	gem10_rep_count01-bZIP1_and_bZIPC-gem_10_rep-4:17812972	ACGCTGAAGTCGGTGTAAGCGGCTCACTCTTCTGAACCACCGGCTCTGGACTCTTCACCGCCACGTGTCTACCTCTCAAACGGTTCAAATCTGCCAGCTCAGCTTCCAAACCACGTAAGCACGAATCACTTGA
2	7980257	7980457	201	*	6.42654	5.17335	-1.25319	0.243842	-5.13935	2.79498e-05	0.000243775	Promoter	2	7980532	7981868	1337	1	AT2G18370	AT2G18370.1	-75	6.48676	6.36632	1.80735	1.99575	1	1	0	0	gem10_rep_count01-bZIP1_and_bZIPC-gem_10_rep-2:7980356	gem10_rep_count01-bZIP1_and_bZIPC-gem_10_rep-2:7980356	AATTTACGTACTATATAATTTATCTAATCTACTCCTCTGTGATTAATATTAATGAACCATTTCTAGACTAACCTCCAACACTTAAGTAATTAAACACGTCATCTTTGAGTGTTGTAGATGTAGTCACCAATTGTACCTAAAACGATTATAAGTTGATTGAATATGGACAAACCCAAACTGACAAGAAATCTCTATAACCTA
3	880387	880587	201	*	7.34082	6.08775	-1.25307	0.162844	-7.69495	5.62136e-08	1.40053e-06	Promoter	3	877844	880461	2618	2	AT3G03630	AT3G03630.1	0	7.21812	7.46352	3.24793	4.28995	1	1	0	0	gem10_rep_count01-bZIP1_and_bZIPC-gem_10_rep-3:880486	gem10_rep_count01-bZIP1_and_bZIPC-gem_10_rep-3:880486	GACGCGAAAGCCATTTTCCGTCGCCGGCGAGGTTTAAGGGATTAGGTTTCTGTTTTATCCAAATGGAAATAAATGAATTAAAAAAACATAAAGATGGTGACGTGTCAGCTAAAAAAATTCAATTAATTTTGCTGAGATAATTTTGTTTTATTATTCTTTAATTGAAGGTAAATAAATATTTCATGTCGGTCCAACTAACTA
3	6999551	6999751	201	*	7.02829	5.77542	-1.25286	0.177789	-7.04689	2.5285e-07	4.76808e-06	Exon (AT3G20050.1/AT3G20050, exon 12 of 17)	3	6998159	7002435	4277	2	AT3G20050	AT3G20050.1	2684	6.96382	7.09276	2.70044	3.56179	1	1	0	0	gem10_rep_count01-bZIP1_and_bZIPC-gem_10_rep-3:6999650	gem10_rep_count01-bZIP1_and_bZIPC-gem_10_rep-3:6999650	GAATGGCATACCGCACTACTTGTTTTGGTTCCCTTTATCAATATAACATCATCATCTGCGATTCTCTCTTCAACAACCTCATCAGCAGATCCAAGGTGAGCTGGATCAAATGTTTCTTCGCCCTCCATGTCAGCAAAAGTGGTGACCTAAAATAAAGGATAAATATATTAGTTGAAATTTTAGTTTGACAACATGGGTATT
1	4358675	4358875	201	*	7.10215	5.84939	-1.25276	0.188714	-6.63843	6.70384e-07	1.04697e-05	Promoter	1	4355926	4358894	2969	2	AT1G12780	AT1G12780.1	19	7.05964	7.14466	4.04439	2.51993	1	1	0	0	gem10_rep_count01-bZIP1_and_bZIPC-gem_10_rep-1:4358774	gem10_rep_count01-bZIP1_and_bZIPC-gem_10_rep-1:4358774	TGTGTTTTTTCGTTAAAGTTGTCCACTTAATATTTATCTTTTAACGATACCTAAGATTGTGACAGAGACAGCAGAGACCTACCGATAACGTTATGATCAAATTGATGACGTGTATCTACAACTTTATTTAGGTATCCAATTTGGGTAAATGTTGAAATGTTTTGGTACTAGAGTTAGCTAATAGGATTTTGTTTTGAGAAG
2	10991521	10991721	201	*	7.38933	6.13662	-1.25271	0.156312	-8.01418	2.735e-08	7.87667e-07	Distal Intergenic	2	10992728	10993652	925	1	AT2G25770	AT2G25770.1	-1007	7.25118	7.52748	4.2854	3.45208	1	1	0	0	gem10_rep_count01-bZIP1_and_bZIPC-gem_10_rep-2:10991620	gem10_rep_count01-bZIP1_and_bZIPC-gem_10_rep-2:10991620	TGACCTTGTGTGTAACCTTGCCCTAAGGCTTTCTAGTAAATTAAAAGTGATTTTGCTTCTACCTTCTTGAGAATGATGAGATGCAACTTGAGGAAGAAGATGACGTGGCCAAGAGTTTTAGTTATTTTAATTAGTTTGCCGAAATGTGTTTTCTTTCCCATGTTTCATGTTCTTTAATTAGTAGTTAGTTTATATTCTTGT
5	9944237	9944436	200	*	4.02907	5.28162	1.25255	0.477925	2.62081	0.0148772	0.0443663	Promoter	5	9941734	9944942	3209	2	AT5G27920	AT5G27920.1	506	3.77274	4.2854	3.08746	1.15787	1	1	0	0	gem10_rep_count01-bZIP1_and_bZIPC-gem_10_rep-5:9944336	gem10_rep_count01-bZIP1_and_bZIPC-gem_10_rep-5:9944336	CGCCGTCTAATGCTAAACGTAAAACGACATCGTCGTCGAGTTTTGGACAGACGGAGAGGTCGAGGGAAGAGAGGTTTGGGTATTTGAAGAGAAGCGTCGGGAGAAATTCGACCCGGAGGATTCGGATCGTGGTACGAGTCAATGAGTCGACTCGGAGGAAGTCTTTGCTGATTAAACGCCATGTTTTCCGACACGGTGGG
1	16709689	16709889	201	*	7.82322	6.57156	-1.25166	0.117406	-10.6609	1.16285e-10	1.25276e-08	Promoter	1	16708004	16709713	1710	2	AT1G44000	AT1G44000.1	0	7.77916	7.86728	4.61471	4.89926	1	1	0	0	gem10_rep_count01-bZIP1_and_bZIPC-gem_10_rep-1:16709788	gem10_rep_count01-bZIP1_and_bZIPC-gem_10_rep-1:16709788	CCACACAAATTCGATTTTGCAAATTGATTTTGGATTTCGTGATATTATTTATTTATATCGAAATATTGTGATTGGTGGATGGAGTTGAGAGTTGTTCCACGTCAGCAAGTCCTTTTGTTTTTTTCATATCTATAGATAATGAGCTATGGTGGCTTCAATATTAGAGTCCAAGTTAATATAAAATGAATTGTATAATTTTAT
5	22331934	22332134	201	*	7.3559	6.10447	-1.25143	0.145633	-8.59305	7.66682e-09	2.85909e-07	Promoter	5	22326940	22332078	5139	2	AT5G55040	AT5G55040.1	0	7.34111	7.37069	4.04439	3.56179	1	1	0	0	gem10_rep_count01-bZIP1_and_bZIPC-gem_10_rep-5:22332033	gem10_rep_count01-bZIP1_and_bZIPC-gem_10_rep-5:22332033	GTAAACGCCGTCAATTAGACGACGTTAGCTACTACTACCCGTTGCCCGGCTTACTTAATTTTGTTATTTTTTTATTAATTGTATTTCCACGTCATCAATTTCTTATTGAAGCTTAGACACGTTACTCACGCGCTTTACACTAGGCACTTGTGTTTAAGGTATTTCACAAGTGTTATAATTACAAAATTACTGTAATTAAAT
2	10670552	10670752	201	*	6.95938	5.70872	-1.25066	0.174709	-7.15851	1.94405e-07	3.85312e-06	Exon (AT2G25090.1/AT2G25090, exon 2 of 2)	2	10670410	10672892	2483	2	AT2G25090	AT2G25090.1	2140	6.9704	6.94837	3.08746	2.90233	1	1	0	0	gem10_rep_count01-bZIP1_and_bZIPC-gem_10_rep-2:10670651	gem10_rep_count01-bZIP1_and_bZIPC-gem_10_rep-2:10670651	TTATTTATTTTGTTATCATTTGTGTCAACATTATCATTAGTGGTAACATCGTCTTCATCATCATCACCTTGCCATGACCATACAATGTCTTTAAGAGCTGGTCTGACGTCATCCTCACAGAAGAGGTAATACTCCAACGTATCCCCCGAGGTTTTGCAGAACTCCACGACAGAGACTTCAGGAGCGACTTCGAATACTTCC
5	22803923	22804123	201	*	4.13982	5.39045	1.25064	0.442512	2.82622	0.00926012	0.0301543	3' UTR	5	22802299	22804377	2079	1	AT5G56310	AT5G56310.1	1624	4.07018	4.20945	2.16993	2.51993	0	0	0	0	gem10_rep_count01-bZIP1_and_bZIPC-gem_10_rep-5:22804022	gem10_rep_count01-bZIP1_and_bZIPC-gem_10_rep-5:22804022	AAATTATTTGAATTTTGATCAGATTGAGTTGATCAAACAATGTCTTCTCTTCTAAGACCTGAAACCGGAGGAGCCGAGTCAATGAGGCTGACTCAGACCGGAGTTGGCAAAAGAGAAGCTGATGGTTAATTCCGGTTCCAGTTAAGAACTAAACAGGAAGAGGAATTTGGAGAATCTGCTGAAGAAGAGAGGAAGATCGTT
3	16898064	16898264	201	*	7.68468	6.43423	-1.25044	0.131169	-9.53309	1.06784e-09	6.40432e-08	Promoter	3	16897287	16898013	727	2	AT3G45980	AT3G45980.1	-51	7.57819	7.79116	4.72792	4.22515	1	1	0	0	gem10_rep_count01-bZIP1_and_bZIPC-gem_10_rep-3:16898163	gem10_rep_count01-bZIP1_and_bZIPC-gem_10_rep-3:16898163	GATTGGTTATTAGATGTTGACGAGGATCGATGAGATGGGAGATCGCAACCGTTGAAATTGTTTTTAATCGACGGTTTATAAACTTATGAAGCGGGATCGATGACGTGTCAATATTGGTTTATGTTTTAGCGCGGTGTTAAAATCTCCGTTCCCGCTCCACTGTATTGTAAATGGGCTTTTATTGGGCTTAAAATTTTAATA
5	793699	793827	129	*	4.23603	5.48613	1.2501	0.455655	2.74353	0.0112251	0.0354422	Promoter	5	793974	796218	2245	1	AT5G03290	AT5G03290.1	-147	4.11451	4.35755	1.32193	3.75872	1	0	0	0	gem10_rep_count01-bZIP1_and_bZIPC-gem_10_rep-5:793762	gem10_rep_count01-bZIP1_and_bZIPC-gem_10_rep-5:793762	GCCACCGGAGCCGGTTTAGTGTATGTATGATGACGTAATAATACTTACGTATTACGTAAACGTTCTATATATGTAGTTTGTGTGTTAAATAAGATGTAATTGGGCCGATGCTGAAACCAATTTTAAAAC
2	1144183	1144427	245	*	7.98562	6.73584	-1.24978	0.107472	-11.6289	1.95506e-11	3.79118e-09	Promoter	2	1142725	1143988	1264	2	AT2G03740	AT2G03740.1	-195	8.01996	7.95128	5.02237	5.1626	1	1	1	1	gem10_rep_count01-bZIP1_and_bZIPC-gem_10_rep-2:1144304	gem10_rep_count01-bZIP1_and_bZIPC-gem_10_rep-2:1144304	CTAGTATGCGATTTCAACATGTAGCCTAAAGTGAGAATCTTTATAAGTACAAAGTGACATGTTTAAAGCAAATTGAACCAAAAGGAGGAGTTTAATTTGTAAGAAGGACAAAGTGAGAATCTTTGAAAGTACCTCAGAGGCTGACGTGGATTAATTTGTTTATAATTACAACCAATGACATCACTTTGTTTAGTTAAAATTCAGAGGTTTGACATGCTTGCAAGAATAAACAACTAAGACTATAA
2	10057292	10057492	201	*	7.16833	5.91869	-1.24963	0.159027	-7.85799	3.88428e-08	1.04373e-06	Promoter	2	10057542	10059108	1567	1	AT2G23640	AT2G23640.1	-50	7.21254	7.12412	3.64386	3.20355	1	1	0	0	gem10_rep_count01-bZIP1_and_bZIPC-gem_10_rep-2:10057391	gem10_rep_count01-bZIP1_and_bZIPC-gem_10_rep-2:10057391	TTACTCGTCATCGAATAGTCCTAGCTACAAGAGGCTTCATATGTTGAACATCAGAACATAGTTTGATTATCAAGCAACACATATCAATCATGCATGACTTCCACGTCACCACAACCTTACCACGACGTGTTACACTATGAGCTAATGAGAAATATTTCTCTCAGAATCTGGTCTAAGTTATCAAATTCCAATAAATATATA
4	2768043	2768243	201	*	6.49277	5.24338	-1.24939	0.23934	-5.22013	2.27541e-05	0.00020491	Promoter	4	2765962	2767957	1996	2	AT4G05475	AT4G05475.1	-86	6.33449	6.65105	1.80735	2.2818	1	1	0	0	gem10_rep_count01-bZIP1_and_bZIPC-gem_10_rep-4:2768142	gem10_rep_count01-bZIP1_and_bZIPC-gem_10_rep-4:2768142	ATAATAAGTGAAGTGTACGTAGTTTCGGACATTTGGGCTTCTGTCTCTAATTGAAAATCTGGTCGTCGTAGTATACGGTTCGATTCATGCCACGTCTGATTAGGTCTCAATAATCCTGAAGACTCAAGCAAGTCCAGCCACACATACTTTTGCCACCACATCACTGATATCGTCACGAACATTCTTAGACTCGTTTTTTTT
2	15896368	15896568	201	*	4.3445	5.59378	1.24927	0.437829	2.85334	0.00869002	0.0286102	Intron (AT2G37980.1/AT2G37980, intron 1 of 7)	2	15893800	15897805	4006	2	AT2G37980	AT2G37980.1	1237	4.83103	3.85798	2.45943	3.06088	1	0	0	0	gem10_rep_count01-bZIP1_and_bZIPC-gem_10_rep-2:15896467	gem10_rep_count01-bZIP1_and_bZIPC-gem_10_rep-2:15896467	TATTTCTCATCAAATCCATATAACTAATATCAGAAAAATGCAACGAATTTTGATTGGTAAAGGCTCTATGATTCGTTAGTTTAATCTATCAGTGACGCAATCATTAGACATATTCCGAGAATAACACGTTGGATCCTACATCCCCTATACCCCACTTTTTCTATTAGAATTTAGAATTTTCCCGAGAAAAAGACAGGAAAA
3	15680172	15680372	201	*	6.64056	5.39201	-1.24856	0.215922	-5.78245	5.50206e-06	6.04499e-05	Distal Intergenic	3	15687554	15688773	1220	1	AT3G43833	AT3G43833.1	-7182	6.67379	6.60733	2.70044	1.99575	1	1	0	0	gem10_rep_count01-bZIP1_and_bZIPC-gem_10_rep-3:15680271	gem10_rep_count01-bZIP1_and_bZIPC-gem_10_rep-3:15680271	ATGCATAACACACATAGATCAATCCATATGTTAAATGAAACATGGAAAGTGAGAAGATAAATCGAGTATTGTGAATCCACATATCACTCGCTCACCTTTAATTTGCAATGACGTGGCTGAAATGCTAGGGGTTTGTGAAGATATCTTCTTACTCTCTTCTCGGAGGATCCTTTTTTCTCTGTCGGAGGAGCTCTCTGCGTG
3	2264279	2264479	201	*	7.60602	6.35772	-1.2483	0.130581	-9.55958	1.01181e-09	6.19603e-08	Promoter	3	2263806	2264721	916	2	AT3G07150	AT3G07150.1	242	7.6384	7.57365	4.55459	4.08597	1	1	0	0	gem10_rep_count01-bZIP1_and_bZIPC-gem_10_rep-3:2264378	gem10_rep_count01-bZIP1_and_bZIPC-gem_10_rep-3:2264378	TACCGAGTTTAGAGAGCTTGCCGTGAACTAGCAGAGCATCGGCTTCGTGTTTTCCAGTAGACAAGCCTCTAGCAGAGAAGAAAGTGAGCAAAGACTGCCACGTCACACAAGTGGCAACTAGATCAAAACCTCTGCTTATGAAGTGACCATTGAGCTTCACCGTTGATGGTTCGAGCCCAAACGCTGCGGCTATGGCTCTAA
4	4070546	4070746	201	*	4.14229	5.39045	1.24817	0.442906	2.81813	0.0094369	0.0306016	3' UTR	4	4070549	4072470	1922	2	AT4G06744	AT4G06744.1	1724	4.24018	4.04439	2.16993	2.51993	0	1	0	0	gem10_rep_count01-bZIP1_and_bZIPC-gem_10_rep-4:4070645	gem10_rep_count01-bZIP1_and_bZIPC-gem_10_rep-4:4070645	GATAGAAACGTGTGTTACATTAGAGACGTATCCCTAGTGACATTGCTTTTATACTTATAACATTGACCTTATCTTTTCATCATGAGTCATGAGTATGTCATGAATGTATAGGACATGACTCAAGATGGTATTAGTTTACTCATTAATGGACATGTAAACAATACTAGCTACCAAAACAAAAAAAACTTTATACTCCTTATA
5	25409666	25409785	120	*	6.06127	7.30889	1.24763	0.158576	7.86767	3.80032e-08	1.02591e-06	Promoter	5	25408834	25410669	1836	2	AT5G63450	AT5G63450.1	884	6.25217	5.87036	6.36632	6.15922	1	1	0	1	gem10_rep_count01-bZIP1_and_bZIPC-gem_10_rep-5:25409725	gem10_rep_count01-bZIP1_and_bZIPC-gem_10_rep-5:25409725	AACCTCGACAGCAGGTCCTGCTTGTCCGACACGTCACCACCGATATCGAGGCTTTTCTTTTTGGCCCGGATGATCTCAGACACAGACAAGTGTACGGTCTTGATGGCTTCTCTCAACCTC
1	24615400	24615600	201	*	7.24992	6.00287	-1.24705	0.15629	-7.97909	2.95843e-08	8.36433e-07	Promoter	1	24614817	24616960	2144	1	AT1G66130	AT1G66130.1	583	7.15555	7.3443	3.85798	3.33322	1	1	0	0	gem10_rep_count01-bZIP1_and_bZIPC-gem_10_rep-1:24615499	gem10_rep_count01-bZIP1_and_bZIPC-gem_10_rep-1:24615499	TATAACGGTGTTCAGTTTATGGACGGTACGATTTGGTTGCATCATCAACGGACGGTTAAGATTAGAGATACGATGTTTGATTCTGGATTGCTTGGAGATGTTCGCCACGTAAGCGCTCTGCCTTTTTATTCAAATTGCAAAATTGGTCCATAGAATCTTTGACTTTATTTATTGCCCCACATATAAGTTAGAATAACACAT
1	29965759	29965959	201	*	7.10056	5.85351	-1.24705	0.165833	-7.51989	8.3927e-08	1.95298e-06	Promoter	1	29962645	29965795	3151	2	AT1G79630	AT1G79630.3	0	7.21812	6.98299	3.24793	3.33322	1	1	0	0	gem10_rep_count01-bZIP1_and_bZIPC-gem_10_rep-1:29965858	gem10_rep_count01-bZIP1_and_bZIPC-gem_10_rep-1:29965858	TCTTTTCTTTTCTGAACAATAATAATTGTGGGAAAATTTGGTTCTTGGCTGCATCGTATCATCCATTTCACCCGAAAATAACCCAATTACGTTTTGCCACGTGTCAAAGTTGTCGTCTGTCTGTGTGTAATGGTTCGAATTTGATTGTTAATTAATGGTTAGTTAAGTATTCACAATTGATCAGCCACAAGTCCTTTTCTG
5	20697946	20698146	201	*	6.42712	5.18284	-1.24428	0.254695	-4.88537	5.34614e-05	0.000420286	Promoter	5	20693455	20697233	3779	2	AT5G50860	AT5G50860.1	-713	6.35438	6.49985	1.32193	2.51993	1	1	0	0	gem10_rep_count01-bZIP1_and_bZIPC-gem_10_rep-5:20698045	gem10_rep_count01-bZIP1_and_bZIPC-gem_10_rep-5:20698045	AAACAGGGCATCCAAATTTCTTTGGTACAAATATTATATTAAAAACTCATTAATTTGGTACACATTATATCATCAATCTATTTCAACCAAGACAATTTAATGTAAGACGACACGTGGACTAAACCAATCCATAATTGAATGTAGATATATATGGTGGTTTCTCTATAAGTGTAGATTCCTTCCTCATTGCTTCACACTCCA
3	22415651	22415851	201	*	7.94367	6.69946	-1.24421	0.11439	-10.8769	7.73952e-11	9.89553e-09	Promoter	3	22415751	22417548	1798	1	AT3G60640	AT3G60640.1	0	7.89017	7.99718	5.26679	4.76959	1	1	1	1	gem10_rep_count01-bZIP1_and_bZIPC-gem_10_rep-3:22415750	gem10_rep_count01-bZIP1_and_bZIPC-gem_10_rep-3:22415750	GTATTTGGTAACAACATCACTTAAACATTTCCTTAAATCATGCTAATTTACCTCGATTTTTGGTTTGCATTGATTAAATTAAATTATCAGCTGACGTGTCATTCACTAATTCGATAATCTTTCGGTAAACAAAAAAGGAAAAGGTTACACGAATTGTATATATACACATATAACTGTGACGATCGCAGTCGAAGATTAATT
4	10865297	10865497	201	*	6.94839	5.70433	-1.24406	0.202592	-6.1407	2.25857e-06	2.88141e-05	Promoter	4	10865295	10867619	2325	1	AT4G20080	AT4G20080.1	2	7.24572	6.65105	3.24793	2.72391	1	1	0	0	gem10_rep_count01-bZIP1_and_bZIPC-gem_10_rep-4:10865396	gem10_rep_count01-bZIP1_and_bZIPC-gem_10_rep-4:10865396	GGCGGTGAACGGTACCGGTAACGGAACCGGTGACGGCGATTTCTCATTGAAAGAGACATCTCCCAATATCGGCAATGGTGGTGTTAACGGCGGCGAGAAGCTGACGTCATCGTTCGATCTTGTGGAGGCGATGCATTTCCTCTACGCTAGAATTGTCCGTGCTCGAGCCTTACCGGTCAACGACTCTTTCGTCGCAGTCAA
5	11130830	11131030	201	*	3.81063	5.0545	1.24387	0.476177	2.61219	0.0151714	0.0450675	Distal Intergenic	5	11132175	11133516	1342	2	AT5G29070	AT5G29070.1	2486	3.97741	3.64386	1.32193	1.99575	0	0	0	0	gem10_rep_count01-bZIP1_and_bZIPC-gem_10_rep-5:11130929	gem10_rep_count01-bZIP1_and_bZIPC-gem_10_rep-5:11130929	CTCTATTTCTAATCCGCCCAAGGTCGGCCATGCAGCACCGCCCGCTGCCACATGTCCGGACAGCTGCCGCGCCCATAGGCGACAAGTGTCTCAGACGACAGCGTGGTGATAGGTGGCGACGGGTGTCACTCCACCGCCCCATCAACTTCGGCTCCAAGAATTAGCTGACTTTGGCTCCAAGGTTGGTAACTTGAGGTGTCC
1	6017256	6017456	201	*	7.43046	6.18717	-1.24329	0.138295	-8.99015	3.28741e-09	1.4768e-07	Promoter	1	6017808	6023503	5696	1	AT1G17500	AT1G17500.1	-352	7.46431	7.3966	3.85798	4.08597	1	1	0	0	gem10_rep_count01-bZIP1_and_bZIPC-gem_10_rep-1:6017355	gem10_rep_count01-bZIP1_and_bZIPC-gem_10_rep-1:6017355	ATAAACGAAACAACCATGTAAAAAGATTACGAAACGGTGCGGATTGGTTCAATCCACTTCCCCGCGATCTCGCTTCGTAAAAAGAAAAGGAGTTTCTGACACGTCATCATCATCATCTCCCAATGCTAATAAAAATGGCTAATATAATATTAGTACATGATTCTAAAAATAAAAGCTACACTTTTCTTTTCAATGGTAATT
1	11338957	11339157	201	*	5.15576	6.39886	1.2431	0.253768	4.89857	5.16859e-05	0.000408259	Exon (AT1G31670.1/AT1G31670, exon 2 of 7)	1	11337536	11341889	4354	1	AT1G31670	AT1G31670.1	1421	5.33424	4.97728	4.2854	4.5232	1	1	0	0	gem10_rep_count01-bZIP1_and_bZIPC-gem_10_rep-1:11339056	gem10_rep_count01-bZIP1_and_bZIPC-gem_10_rep-1:11339056	CTTTCCAGTACGTGGGTCTCAACGAACCCGACAAGTCCCTAGTCTTATCCTGGGTTTCATCACAATACCACAATGTCAAGTCACCACCACGTCAGGCATTCGTCATCGCTCGAGATCACGGAAAGACCCGAGAGATCGTCGTGGACTTTGCCTCTCAAGCCATTGTTTCGGAAAAGATTCACGTAGGAAATGGTTACCCTA
5	7924119	7924285	167	*	4.41005	5.65279	1.24273	0.411679	3.01869	0.00587317	0.021013	Exon (AT5G23490.2/AT5G23490, exon 12 of 20)	5	7926945	7929374	2430	1	AT5G23510	AT5G23510.2	-2660	4.77572	4.04439	2.70044	3.06088	1	0	0	0	gem10_rep_count01-bZIP1_and_bZIPC-gem_10_rep-5:7924201	gem10_rep_count01-bZIP1_and_bZIPC-gem_10_rep-5:7924201	CGGCAGCCTTTGAGATGCATGTGCAACCAGGTACCAGCGTGGACGAATCTCCTGCTCATAAGAAAGTAGACGAAACTCCACCTAAGCATGTCCAGTTTCTTGAGCCTATCAGCAAGACGGTGGTCGACGATGCTCAAAATCCATCATATGGGTCTGCGTTTGATGAC
4	843501	843701	201	*	4.54416	5.78683	1.24267	0.386135	3.21823	0.00362808	0.0142611	Promoter	4	841989	843531	1543	2	AT4G01940	AT4G01940.1	0	4.15758	4.93074	3.24793	3.06088	0	0	0	0	gem10_rep_count01-bZIP1_and_bZIPC-gem_10_rep-4:843600	gem10_rep_count01-bZIP1_and_bZIPC-gem_10_rep-4:843600	CAGAAAATGTAAACAGTGGACCCAACAAATGGGCCGATCGATATAAATGGCTTTTACTATGACGACCCAATCCATTTAAACGAACGGAGACACGTGTCGGTTACCAATTTTTTCGTTCTCCTTTAAGTGAGTGAGTTTGACTTTTCTTTTATGTTGGATCAATCAATTAAATCCATATTTGTTTTATAAGACTTTGCTTCT
1	20749205	20749405	201	*	7.30579	6.06364	-1.24215	0.166315	-7.46867	9.44412e-08	2.15456e-06	Promoter	1	20748639	20753079	4441	1	AT1G55550	AT1G55550.1	566	7.3308	7.28077	3.08746	4.35194	1	1	0	0	gem10_rep_count01-bZIP1_and_bZIPC-gem_10_rep-1:20749304	gem10_rep_count01-bZIP1_and_bZIPC-gem_10_rep-1:20749304	TCTTCTTGTGTACAATTAAAATCCTTTGGTGGAGATTACCTACTACATGCAAATCATACTGACCGTTAGATTATCTATTCTGGTACTGTATGAGTGACGTGTCAGTCATCTAACGGCTGGTTTGGTTATTCGTTTATATGTGTGGGTTCAATACTGTAGTCAGCTCTTTGAAAGTTTTTGCTACTCTATGTTGTCTTTTAT
3	2534694	2534894	201	*	7.66629	6.42426	-1.24203	0.134774	-9.21562	2.05138e-09	1.03324e-07	Promoter	3	2534776	2538374	3599	1	AT3G07960	AT3G07960.1	0	7.82082	7.51175	4.2854	4.62692	1	1	0	0	gem10_rep_count01-bZIP1_and_bZIPC-gem_10_rep-3:2534793	gem10_rep_count01-bZIP1_and_bZIPC-gem_10_rep-3:2534793	ACTAGATGTATTTTGACTATATGTTTTTTTTTTTTTTTGTGTTAAGAATACTGTATATGAAAATAGAAAGAGAGAGAAAAGAAAAGGAAATGACGTCAGCATTGACAAGGTAACCACGTCGCAATGTAGCGAGTCCCTCCAGATGTCTGGTTTGGTAGTCGCTTTAGGAATCAAACGCGGAGCTCCAATAACAATGGCCAT
5	3824331	3824531	201	*	7.49633	6.25432	-1.24201	0.14485	-8.57445	7.98094e-09	2.93855e-07	Promoter	5	3821733	3824298	2566	2	AT5G11860	AT5G11860.3	-33	7.52914	7.46352	4.55459	3.66365	1	1	0	0	gem10_rep_count01-bZIP1_and_bZIPC-gem_10_rep-5:3824430	gem10_rep_count01-bZIP1_and_bZIPC-gem_10_rep-5:3824430	CTCATACTTTATTAATATTTCATTAGTAACCTCGATAGTTTTTGATTTGTTAAACTAAACCCCAAACATTCGAAGAGTATTAGGCCGGTAAATGATGACGTCATCTCCGGTTGGAGGATAGTACAACGATGCCGTAGAGAACTAGAGAAGTGTCTTTTTCTTAAAAAGGAACCTTCTGTTTTTTACAAATTGAACATGCAT
5	1268950	1269150	201	*	6.71468	5.47369	-1.24099	0.231006	-5.37214	1.54679e-05	0.000147033	Distal Intergenic	5	1266625	1267416	792	2	AT5G04470	AT5G04470.1	-1534	6.64147	6.7879	3.39232	1.6375	1	1	0	0	gem10_rep_count01-bZIP1_and_bZIPC-gem_10_rep-5:1269049	gem10_rep_count01-bZIP1_and_bZIPC-gem_10_rep-5:1269049	CTAGAAGTCAGCTTATACATGATGTATGCAGTGTATATCCAGACTTTAGTTACAAAGGTATTAAGGTAATTTAGTGTACAGAGAATCTATCATCTAAAGAAATGCCACGTGTCGAATTTAGAGGAGGCATGTAGTGTGATGTAGGGTTGATCTGTGGATGGATGCGACTGCCATTATCAGACAGTGAAAGCCCAAAAAAAA
2	17927023	17927223	201	*	4.50683	5.74754	1.24071	0.392745	3.15907	0.00418891	0.0160904	Promoter	2	17927181	17929085	1905	1	AT2G43120	AT2G43120.2	0	4.88438	4.12928	3.08746	3.06088	1	0	0	0	gem10_rep_count01-bZIP1_and_bZIPC-gem_10_rep-2:17927122	gem10_rep_count01-bZIP1_and_bZIPC-gem_10_rep-2:17927122	ATAAAATTATTCTCGTTTTTCTGTCATTTGACTGATTAAATTAGTTGCAAGACATATCAGAAACATATAGAACAAATGTTAGATCAGAGTGACGTGAGCATGACACAATGCATCCCGTGTTGATTCCAAACAATGCGGCGGTGTAAGCTTTTTGAAGCCCATCATGGCCCACAACCAATTCAAAGACAGTCTTGATCCTCT
1	25974693	25974893	201	*	7.12276	5.88261	-1.24015	0.16144	-7.6818	5.79231e-08	1.43086e-06	Promoter	1	25974861	25975997	1137	1	AT1G69085	AT1G69085.1	0	7.19567	7.04985	3.24793	3.45208	1	1	0	0	gem10_rep_count01-bZIP1_and_bZIPC-gem_10_rep-1:25974792	gem10_rep_count01-bZIP1_and_bZIPC-gem_10_rep-1:25974792	TACAATAAACGACGGTTGTCGAATTTGTAAACCAGTAATTGTTTAAACAAGTCAACATTCCAAAAACTCGAAACTTCCTAAGCTCTTTTGGTATGCCACGTCATAAAATATCCCAACAAAATCTCCACGTTTCCTTGTGTTGCTCTCCAAAGAATCTTCCCTAGCTCCCGATTACGGGCCAAAACTAGAGTTTGTTGCTTT
1	2631243	2631443	201	*	4.67883	5.91869	1.23987	0.371143	3.34068	0.00268835	0.0111313	Promoter	1	2630891	2632871	1981	1	AT1G08340	AT1G08340.1	352	5.1482	4.20945	3.64386	3.20355	1	0	0	0	gem10_rep_count01-bZIP1_and_bZIPC-gem_10_rep-1:2631342	gem10_rep_count01-bZIP1_and_bZIPC-gem_10_rep-1:2631342	GAGTCGTCCTGGAGCTCGCCCGTTGTTTCTCGACGGCGGAGGTGGAAGACAACGACCGACCAGCCATGGACATTGGCGGTCCAACCAATATCCGCCACGTGGCTCACGTTACCTTCGATCGCTTCGATGGCTTCCTCGGCCTTCCCTCTGAGTTCGAGCCTGATGTCCCCAGAAAAGCTCCCAGTGCAAGGTTTATATATA
4	18056857	18057057	201	*	6.74529	5.50582	-1.23947	0.23408	-5.29505	1.88089e-05	0.000173546	3' UTR	4	18056988	18059598	2611	2	AT4G38630	AT4G38630.1	2541	6.86853	6.62205	3.52356	1.6375	1	1	0	0	gem10_rep_count01-bZIP1_and_bZIPC-gem_10_rep-4:18056956	gem10_rep_count01-bZIP1_and_bZIPC-gem_10_rep-4:18056956	GCAAATAGATTGCAATTAGCAGACTAATAAGCGCATATAAAAATTAGATTGCAAAGAACAAAAAAACGAGCCAACAGTAGAACAAAGGAATTAAGTACCTAACTGCCACGTGGGACTTTAATTACTTGGAGAAAAACATAACTTCGCAGAAATGTGAGCAAAATTTAATTACCAATGTAGACTTTTTGCACTGTCGTAAGA
2	3011251	3011451	201	*	6.08816	4.84936	-1.2388	0.305858	-4.05024	0.000452955	0.0025435	Promoter	2	3007102	3012333	5232	2	AT2G07240	AT2G07240.1	882	6.16509	6.01123	1.32193	1.15787	1	1	0	0	gem10_rep_count01-bZIP1_and_bZIPC-gem_10_rep-2:3011350	gem10_rep_count01-bZIP1_and_bZIPC-gem_10_rep-2:3011350	TATATGTATTGGGAGAAAACATTACCTCGCAATTAGAATCGACATTTTTTGCATTCCCAAGCTTGAGGGCAACGCCTGGCCGAGTAGCCACATCAGCGGCTGCTTCCGCATCAGAATCAGACAAAACAACCTCATCAATTTGTGGACCCTCCTGTATGGCTGGGACTGCTTCCAAAACAACAAGCTGCAAAGCGTATAGAA
1	23017275	23017475	201	*	4.20028	5.43834	1.23806	0.44826	2.76192	0.0107567	0.0342138	Exon (AT1G62300.1/AT1G62300, exon 6 of 6)	1	23016569	23019494	2926	2	AT1G62300	AT1G62300.1	2019	4.35617	4.04439	3.24793	1.6375	0	0	0	0	gem10_rep_count01-bZIP1_and_bZIPC-gem_10_rep-1:23017374	gem10_rep_count01-bZIP1_and_bZIPC-gem_10_rep-1:23017374	GCGGAGGCTGAGATTGTTGCCATGCTTGTGGAGCAAGGAAGAACAGCCCTAGCTAGTAAATTTGTAGGGTTCATCATCCCGTCGTGACTAGACATTGACCCGGATAGCAACATGTTAGCCGCCGCCGTGGTGGTAGAAGCCATGGCTACCGCGGCTGGCGGCAACGGATGGTTATGGTTTCCCTCGTAGGTTGTAATCAGA
5	25762586	25762786	201	*	4.35686	5.59378	1.23692	0.407144	3.03804	0.00560747	0.0202492	Exon (AT5G64430.1/AT5G64430, exon 1 of 1)	5	25762160	25764420	2261	2	AT5G64430	AT5G64430.1	1634	4.35617	4.35755	2.45943	3.06088	1	0	0	0	gem10_rep_count01-bZIP1_and_bZIPC-gem_10_rep-5:25762685	gem10_rep_count01-bZIP1_and_bZIPC-gem_10_rep-5:25762685	TTCATAGCAACAAGCTTCCCGTCCGGTCCAGTTCTCAATTCACTCATACCAGTTACAGGTAAGCCAACTCCATGGTACTGCGGCGGTGGAGCCTCCGTGTAATAAACTTGTTTCCCCATTCCTCCAGTGTAAGTCACCTGAGTATACGCTGATGTATCTGGTAATCCTACTACTTGTCGTGGCGGTGGTACTGCGGTGTAT
1	25894708	25894908	201	*	7.53479	6.29793	-1.23687	0.144478	-8.56094	8.21753e-09	2.98784e-07	Promoter	1	25893971	25895056	1086	2	AT1G68880	AT1G68880.1	148	7.71644	7.35315	4.04439	4.35194	1	1	0	0	gem10_rep_count01-bZIP1_and_bZIPC-gem_10_rep-1:25894807	gem10_rep_count01-bZIP1_and_bZIPC-gem_10_rep-1:25894807	TGTGACGCTGTTTCCGCATACGCGATCTCCGAGCTGACTCGCGGTTCGATACCTTCCTTCTCCGCTTCCTCTCATTATCTTCTGCAGTCCGGCTAGAGTCGTCTGACGTGGCAGGCAAGTTTGAAAGTGGTACTCGATCAACAAAGATTTGGAATAAAGACTGTGGATTAGGGTTTTGACTTGGAAGGTTATAGACAGAAC
2	12071001	12071110	110	*	4.16748	5.40303	1.23555	0.44302	2.78893	0.0101021	0.032451	Exon (AT2G28290.1/AT2G28290, exon 34 of 34)	2	12081023	12084678	3656	1	AT2G28305	AT2G28305.1	-9913	3.97741	4.35755	2.45943	2.2818	1	1	0	0	gem10_rep_count01-bZIP1_and_bZIPC-gem_10_rep-2:12071055	gem10_rep_count01-bZIP1_and_bZIPC-gem_10_rep-2:12071055	TCCATTTTGGTTGATCAAATGGATACTGAAGAATTCAAAAATCCTGATGTGTCTTTACACCAATTAGCTGATATTGAGCCCTCACTGTCTATTTCAGCTGTGCAAAAGAA
3	2007165	2007363	199	*	4.16748	5.40303	1.23555	0.44302	2.78893	0.0101021	0.032451	Distal Intergenic	3	2003393	2006727	3335	1	AT3G06490	AT3G06490.1	3772	3.97741	4.35755	2.45943	2.2818	0	0	0	0	gem10_rep_count01-bZIP1_and_bZIPC-gem_10_rep-3:2007263	gem10_rep_count01-bZIP1_and_bZIPC-gem_10_rep-3:2007263	ACCCACCACTAAATATGTCCAAAAAACCCTTAGTTAATTATTGAAAACGCATTATTGTACGGACCGTTACACCAATATGTAGACAAAAACCGTGTCCTTACTCGGCAACACGTCGGCAACACCATGTCTTCTATGTATCCTCCTCTGTTCTCACTCAGTTTTATTAAAAACTCAGTTTAGAAATAAAACGAGGACCCCC
5	8849225	8849425	201	*	4.65969	5.89512	1.23543	0.364435	3.39	0.0023807	0.0100762	Promoter	5	8848549	8849235	687	1	AT5G25425	AT5G25425.1	676	5.03397	4.2854	3.08746	3.66365	1	0	0	0	gem10_rep_count01-bZIP1_and_bZIPC-gem_10_rep-5:8849324	gem10_rep_count01-bZIP1_and_bZIPC-gem_10_rep-5:8849324	GAGAACAAAAGAGCAACGAATGCCATTTGGAAATGTTGTATACAAAATGATGGGATCATATTAGCAAAATTGTTTGTCAGCTACCTGAAAGAAACGTCAGCGCTTGGTCATACATGCAGCTAATTTAATATATACCTTGTTATCTATACTAACTAGTGGCATCGCATAAACATGCCTGAAAAAACATAGGTTATGTGCACG
3	10128221	10128421	201	*	7.83105	6.59566	-1.23538	0.12024	-10.2743	2.44361e-10	2.17707e-08	Promoter	3	10127897	10128776	880	2	AT3G27355	AT3G27355.1	355	7.7284	7.93369	4.67243	4.94	1	1	0	0	gem10_rep_count01-bZIP1_and_bZIPC-gem_10_rep-3:10128320	gem10_rep_count01-bZIP1_and_bZIPC-gem_10_rep-3:10128320	CTTTTCAACTCCAGCTTCTTGTTCTACATCGTCTTCACAATGGTTAGGATCCAAGAAACTAGGGAGATTCAAAACAGGTTCTGTCTTGACCCGCCACGTCAGCAGTTTGTAGCTTGATGAAGCAATGTCGTTTGATCTCACCCAATGCACTTGACCAGGCCACACTTTCCGGTGAGCTTTGTTTGGTTTTGATGGCAATGT
1	29701342	29701542	201	*	7.54716	6.31247	-1.2347	0.138928	-8.88732	4.08529e-09	1.7736e-07	3' UTR	1	29703055	29707844	4790	1	AT1G78970	AT1G78970.3	-1513	7.41134	7.68299	4.04439	4.41135	1	1	0	0	gem10_rep_count01-bZIP1_and_bZIPC-gem_10_rep-1:29701441	gem10_rep_count01-bZIP1_and_bZIPC-gem_10_rep-1:29701441	TTTCTAATTAATCAAGAGTTGAAACATACACGGATAGAGCTTCCTGAGAATCAGCTGACACATTTGCTGATCTAAACTTCTACTAATATATAGTCTTTACACGTCATCATTCTTTTCGTTTTTGTGTCATATGAAATTCATTCCAAACTAGCCTTTGTACACAGCACAACAACACTCACAAATAGAGTGCTACTACCATAA
2	12632519	12632719	201	*	4.54415	5.77851	1.23436	0.374597	3.29516	0.00300626	0.01226	Promoter	2	12631341	12632538	1198	2	AT2G29490	AT2G29490.1	0	4.59644	4.49185	3.75489	2.51993	0	0	0	0	gem10_rep_count01-bZIP1_and_bZIPC-gem_10_rep-2:12632618	gem10_rep_count01-bZIP1_and_bZIPC-gem_10_rep-2:12632618	TGCTTTCTCTTTGTCTTTGTATCCAAGGATATCTTGAAGATCACACCAGAAAAGGACTGATTTATATTTTAAGGTATGCACGTCATTGCCAACGTCATTCGTCTTAGTGTTTTAAGATATTTGACCAACACTTAGTGTTTCTAATCTCCAGTCAATTAGCCGACCAAGAAATAACAAATCTCCAAATGATTACGTTCTACA
2	15104431	15104631	201	*	4.33666	5.57089	1.23423	0.412523	2.99191	0.00626104	0.0221017	Promoter	2	15104716	15106119	1404	1	AT2G35950	AT2G35950.2	-85	4.46386	4.20945	2.90689	2.51993	1	0	0	0	gem10_rep_count01-bZIP1_and_bZIPC-gem_10_rep-2:15104530	gem10_rep_count01-bZIP1_and_bZIPC-gem_10_rep-2:15104530	CAAGAGTCGAAAAAGATGCACGAAAAGAAACATACACAAGCGAACACAATATAACTAACACTAATAGGTAATAGTTTCTGACACGTGTAGGCATAATAATTGGTGGCTACGTCCCTGCGGCGGTTGCAGTAACGATAAACACTCCACCACTAAGAGCGTCTCATCACACGCGCCAATTTCACTCTTACGATGGAGATAATG
4	14466093	14466293	201	*	7.93622	6.70256	-1.23366	0.111014	-11.1127	4.9932e-11	7.26198e-09	Promoter	4	14466267	14468267	2001	1	AT4G29400	AT4G29400.1	0	7.88659	7.98584	5.14975	4.89926	1	1	0	0	gem10_rep_count01-bZIP1_and_bZIPC-gem_10_rep-4:14466192	gem10_rep_count01-bZIP1_and_bZIPC-gem_10_rep-4:14466192	GTGCAACGAAATTTAGATTCCTAGTTAGTTGGGTTGATATCGGTCCGATTGTGACAGTAACAGATGGTTTAGATCAAATCTCACTAGTTATTTTTGTTAGCCACGTCAGCTTAATATTCGTGTACGCGCAAGCTCACCGTTAGCTATGATAAACCCCTTCACTATCATCTCTTACAAAAACCCATTAGCTTCTTCAGTCTT
2	13278997	13279197	201	*	7.3242	6.09061	-1.23359	0.15697	-7.85872	3.87785e-08	1.04373e-06	3' UTR	2	13277710	13279498	1789	1	AT2G31160	AT2G31160.1	1287	7.20131	7.44708	3.39232	4.15726	1	1	0	0	gem10_rep_count01-bZIP1_and_bZIPC-gem_10_rep-2:13279096	gem10_rep_count01-bZIP1_and_bZIPC-gem_10_rep-2:13279096	TAACTATTTTAAATTCATGAAAAATTTCAATGCTCCAAAGTCCAAATTCCCCAAAGATTTACTGCATTCGTTCCCACTCACCAATATTCACATGCATACGTGGCATGCTTCAGTAAATATGCTGTCGTATGTTTTTTCATCTCTAAAATCATTTCTTTTTCATGTTAAAGTAGGTTTCATAGGTTTACTTGTGAGTTGTGA
3	19098107	19098307	201	*	5.33606	4.1026	-1.23347	0.45886	-2.68811	0.0127553	0.0392508	Promoter	3	19097722	19099275	1554	2	AT3G51470	AT3G51470.1	968	5.4823	5.18982	-1	0.429704	1	1	0	0	gem10_rep_count01-bZIP1_and_bZIPC-gem_10_rep-3:19098206	gem10_rep_count01-bZIP1_and_bZIPC-gem_10_rep-3:19098206	CTCAGGATCATTATGCTGCATCAGCTCCCTCCTCACCATCGTCACTGCACACTGGCTACTCATCACATCCCAGAGTCCATCACAGCCCATTATAAGATACTCATCCTCTTCCGTCAGCACAATCTCTTCCAGCTCAGGCTCGCAGCTGAGCGGGCAGAGTGAACCTTTAGTTCCCTTAATGTGCCAATCTCCTAAGGCTCG
1	25509787	25509987	201	*	4.61066	5.84332	1.23266	0.368273	3.34715	0.0026459	0.0109751	Exon (AT1G68050.1/AT1G68050, exon 2 of 2)	1	25508639	25510907	2269	1	AT1G68050	AT1G68050.1	1148	4.93591	4.2854	3.08746	3.45208	1	1	0	0	gem10_rep_count01-bZIP1_and_bZIPC-gem_10_rep-1:25509886	gem10_rep_count01-bZIP1_and_bZIPC-gem_10_rep-1:25509886	TTGTGCTATTTGGTGGGGAAGGGGTTAACATGCAGCCATTGGATGATACTTTTGTTCTCAATCTTGATGCAGAGTGTCCTGAGTGGCAGCGTGTGAGGGTGACGTCGTCGCCTCCAGGACGTTGGGGACACACACTCTCGTGTCTCAACGGGTCGTGGTTGGTAGTCTTTGGAGGGTGTGGAAGACAAGGATTGCTTAATG
5	13404639	13404839	201	*	4.472	5.70433	1.23233	0.387689	3.17865	0.00399465	0.0154514	Distal Intergenic	5	13414629	13417265	2637	1	AT5G35160	AT5G35160.3	-9790	4.6586	4.2854	3.24793	2.72391	1	0	0	0	gem10_rep_count01-bZIP1_and_bZIPC-gem_10_rep-5:13404738	gem10_rep_count01-bZIP1_and_bZIPC-gem_10_rep-5:13404738	AACCACTCGATCACATCACTCGACCCCCTGGTCGAGTATCATGACGTCCACCACATCAACTTCACTCGATCACACTACTCGACCACATGGTCGAGTACCTACATCACCTCCAGCTCATCACTCGACCACCTAGGTCGAGTACCATTCTTAATTCGTCCCAATACTGCATCGTTTTGAGTATTAGATCCCTTCTGGGTTAGT
2	9955170	9955370	201	*	4.74756	5.97954	1.23199	0.330087	3.73231	0.00101345	0.00498163	Promoter	2	9952867	9955149	2283	2	AT2G23370	AT2G23370.1	-21	4.56437	4.93074	3.64386	3.45208	0	0	0	0	gem10_rep_count01-bZIP1_and_bZIPC-gem_10_rep-2:9955269	gem10_rep_count01-bZIP1_and_bZIPC-gem_10_rep-2:9955269	TGTTTTGTTCAGTTGATATAGAACCAGTCTCGAACTCTAGTAGATTCGTTGTCTCGAGCTACGTGATATTCCGGTAAACCGTCGCCGGAGATGTACAGTAGATAATTCAAATCGAGCTGCCACGTCGCTATTTTCCCACCAACTTTTTTTTTTTTAAATAATTGGAAAAAGTTTCTAATTTACACGCTTCCCAATTCGTAA
2	464171	464463	293	*	4.94212	6.17347	1.23135	0.293582	4.19422	0.00031375	0.001873	Distal Intergenic	2	465001	466724	1724	2	AT2G01990	AT2G01990.1	2261	4.77572	5.10852	4.12928	3.75872	0	0	0	0	gem10_rep_count01-bZIP1_and_bZIPC-gem_10_rep-2:464316	gem10_rep_count01-bZIP1_and_bZIPC-gem_10_rep-2:464316	AAAGTATGGCTAATCCACCAATATGATAAAGAACCGAATTTAACTCTCATCACAAAAACAAGAAGAATATCACAAAATCTTAACCAGATCCACGATGAGCCACATGCATGCACTATCTTAGGCAATATATAGGCATATGACCACTTATCACTTTTCGTACAGAGCTTAGTGGCTCATGCCGACATAAGCATTACGTAAGTTATCGTATGTAAGCTTAAATCGTCACCGTTTCATCTATACATCGATCAAGCAACGGCTATGATCTTTTTTTTGTGCAACACAAATGTTATTAT
5	5617405	5617605	201	*	5.78706	4.55605	-1.23101	0.423575	-2.90625	0.00767222	0.0258893	Distal Intergenic	5	5613307	5616233	2927	2	AT5G17070	AT5G17070.1	-1172	5.97421	5.59991	-1	2.2818	1	1	0	0	gem10_rep_count01-bZIP1_and_bZIPC-gem_10_rep-5:5617504	gem10_rep_count01-bZIP1_and_bZIPC-gem_10_rep-5:5617504	CTCTCTCCCCAGACCCTTTCTAATCCCATGCATGCAAGACAAGATTCGTTTATTGTTTACTCCCTCGGATACACAGGTTGTCCAACGAGTAATATGACGTCACACAACGTTCAGATTGTTGTTTTCGTTTTCAATGAAAGTATATATATATATATCGTGTTTCTATAAAAATCACAATAATCTTTTCTGCTTTCAAACGTT
[truncated: 3,270 more rows]

## Sheet: bZIP1;bZIP10 vs bZIP1
seqnames	start	end	width	strand	bZIP1.mean	ps.bZIP1..ph.bZIP10.mean	Mval	Mval.se	Mval.t	pval	padj	annotation	geneChr	geneStart	geneEnd	geneLength	geneStrand	geneId	transcriptId	distanceToTSS	bZIP1_Col.B_p1.read_cnt	bZIP1_Col.B_p2.read_cnt	ps.bZIP1..ph.bZIP10_Col..h.B_p1.read_cnt	ps.bZIP1..ph.bZIP10_Col..h.B_p2.read_cnt	bZIP1_Col.B_p1.occupancy	bZIP1_Col.B_p2.occupancy	ps.bZIP1..ph.bZIP10_Col..h.B_p1.occupancy	ps.bZIP1..ph.bZIP10_Col..h.B_p2.occupancy	name	feature_id	sequence
[truncated: 5,997 more rows]

## Sheet: bZIP1;bZIP63 vs bZIP1
seqnames	start	end	width	strand	bZIP1.mean	ps.bZIP1..ph.bZIP63.mean	Mval	Mval.se	Mval.t	pval	padj	annotation	geneChr	geneStart	geneEnd	geneLength	geneStrand	geneId	transcriptId	distanceToTSS	bZIP1_Col.B_p1.read_cnt	bZIP1_Col.B_p2.read_cnt	ps.bZIP1..ph.bZIP63_Col..h.B_p1.read_cnt	ps.bZIP1..ph.bZIP63_Col..h.B_p2.read_cnt	bZIP1_Col.B_p1.occupancy	bZIP1_Col.B_p2.occupancy	ps.bZIP1..ph.bZIP63_Col..h.B_p1.occupancy	ps.bZIP1..ph.bZIP63_Col..h.B_p2.occupancy	name	feature_id	sequence
[truncated: 7,074 more rows]

[truncated: 12 more sheets: bZIP2;bZIP9 vs bZIP2, bZIP2;bZIP10 vs bZIP2, bZIP2;bZIP63 vs bZIP2, bZIP11;bZIP9 vs bZIP11, bZIP11;bZIP10 vs bZIP11, bZIP11;bZIP63 vs bZIP11, bZIP44;bZIP9 vs bZIP44, bZIP44;bZIP10 vs bZIP44, bZIP44;bZIP63 vs bZIP44, bZIP53;bZIP9 vs bZIP53, bZIP53;bZIP10 vs bZIP53, bZIP53;bZIP63 vs bZIP53]
