# Supplementary material for: Double DAP-seq uncovered synergistic DNA binding of interacting bZIP transcription factors
Source: Nat Commun. 2023 May 5;14:2600. doi: 10.1038/s41467-023-38096-2 (PMC10163045; doi:10.1038/s41467-023-38096-2)
Supplement: Supplementary file 6 — Supplementary Data 4 [file 41467_2023_38096_MOESM6_ESM.xlsx]

## Sheet: Supplementary Data 4
Supplementary Data 4. Number of occurrences of motifs in different categories in homodimer- and heterodimer-specific peaks
dbind_pair_name	homodimer	heterodimer	motif_type	heterodimer_specific_peaks_with_motif	heterodimer_specific_peaks_without_motif	homodimer_specific_peaks_with_motif	homodimer_specific_peaks_without_motif	heterodimer_specific_fisher_p	heterodimer_specific_fisher_est	heterodimer_specific_fisher_padj	homodimer_specific_fisher_p	homoodimer_specific_fisher_est	homodimer_specific_fisher_padj
bZIP1_and_bZIP9	bZIP1	bZIP1:bZIP9	AACGTG	25	1183	8	1992	8.67357e-06	5.25932	2.96933e-05	0.999998	0.190139	1
bZIP1_and_bZIP9	bZIP1	bZIP1:bZIP9	ACGT_other	234	974	227	1773	4.06006e-10	1.87613	1.73351e-09	1	0.533013	1
bZIP1_and_bZIP9	bZIP1	bZIP1:bZIP9	ACGTG_other	68	1140	53	1947	1.87439e-05	2.19073	6.30325e-05	0.999992	0.45647	1
bZIP1_and_bZIP9	bZIP1	bZIP1:bZIP9	CACGTG	373	835	324	1676	3.80064e-22	2.31011	2.72498e-21	1	0.43288	1
bZIP1_and_bZIP9	bZIP1	bZIP1:bZIP9	GACGTG	362	846	895	1105	1	0.528395	1	3.66545e-17	1.89252	2.14288e-16
bZIP1_and_bZIP9	bZIP1	bZIP1:bZIP9	other	953	255	1600	400	0.788481	0.934334	1	0.238525	1.07028	0.536328
bZIP1_and_bZIP9	bZIP1	bZIP1:bZIP9	TACGTG	159	1049	186	1814	0.000432769	1.478	0.00132623	0.999716	0.67659	1
bZIP1_and_bZIP9	bZIP1	bZIP1:bZIP9	TGAA	12	1196	27	1973	0.855753	0.733253	1	0.235889	1.36379	0.533559
bZIP1_and_bZIP9	bZIP1	bZIP1:bZIP9	TGAC_other	499	709	701	1299	0.000228938	1.30407	0.000707288	0.999828	0.76683	1
bZIP1_and_bZIP9	bZIP1	bZIP1:bZIP9	TGACGTCA	38	1170	197	1803	1	0.297353	1	6.88761e-14	3.36301	3.39908e-13
bZIP1_and_bZIP9	bZIP1	bZIP1:bZIP9	TGAG_other	87	1121	66	1934	6.14175e-07	2.2736	2.2881e-06	1	0.439832	1
bZIP1_and_bZIP9	bZIP1	bZIP1:bZIP9	TGAGTCA	19	1189	54	1946	0.987665	0.575957	1	0.0234221	1.73624	0.0631235
bZIP1_and_bZIP9	bZIP1	bZIP1:bZIP9	TGAT	285	923	525	1475	0.957656	0.867551	1	0.0505335	1.15267	0.128018
bZIP1_and_bZIP10	bZIP1	bZIP1:bZIP10	AACGTG	51	1942	2	1995	1.12145e-13	26.1849	5.46346e-13	1	0.0381899	1
bZIP1_and_bZIP10	bZIP1	bZIP1:bZIP10	ACGT_other	483	1510	198	1799	3.54325e-34	2.90551	3.96011e-33	1	0.344174	1
bZIP1_and_bZIP10	bZIP1	bZIP1:bZIP10	ACGTG_other	97	1896	25	1972	7.91471e-12	4.03476	3.66779e-11	1	0.247846	1
bZIP1_and_bZIP10	bZIP1	bZIP1:bZIP10	CACGTG	713	1280	194	1803	5.43459e-90	5.17483	2.06514e-88	1	0.193243	1
bZIP1_and_bZIP10	bZIP1	bZIP1:bZIP10	GACGTG	385	1608	618	1379	1	0.534334	1	1.34388e-17	1.87149	7.97929e-17
bZIP1_and_bZIP10	bZIP1	bZIP1:bZIP10	other	1372	621	979	1018	1.79065e-37	2.29686	2.52018e-36	1	0.435376	1
bZIP1_and_bZIP10	bZIP1	bZIP1:bZIP10	TACGTG	327	1666	123	1874	2.18059e-25	2.98967	1.88324e-24	1	0.334485	1
bZIP1_and_bZIP10	bZIP1	bZIP1:bZIP10	TGAA	26	1967	14	1983	0.0390475	1.87195	0.10163	0.981531	0.534202	1
bZIP1_and_bZIP10	bZIP1	bZIP1:bZIP10	TGAC_other	977	1016	782	1215	2.08709e-10	1.49388	9.11604e-10	1	0.669397	1
bZIP1_and_bZIP10	bZIP1	bZIP1:bZIP10	TGACGTCA	46	1947	231	1766	1	0.180714	1	4.94654e-33	5.53362	5.08024e-32
bZIP1_and_bZIP10	bZIP1	bZIP1:bZIP10	TGAG_other	82	1911	70	1927	0.1782	1.18119	0.415436	0.861661	0.846607	1
bZIP1_and_bZIP10	bZIP1	bZIP1:bZIP10	TGAGTCA	10	1983	47	1950	1	0.209307	1	3.28721e-07	4.77767	1.23677e-06
bZIP1_and_bZIP10	bZIP1	bZIP1:bZIP10	TGAT	576	1417	586	1411	0.634084	0.978773	1	0.392426	1.02169	0.828455
bZIP1_and_bZIP63	bZIP1	bZIP1:bZIP63	AACGTG	28	1962	0	1998	3.19981e-09	#NUM!	1.30745e-08	1	0	1
bZIP1_and_bZIP63	bZIP1	bZIP1:bZIP63	ACGT_other	412	1578	210	1788	2.96999e-19	2.22257	1.91288e-18	1	0.44993	1
bZIP1_and_bZIP63	bZIP1	bZIP1:bZIP63	ACGTG_other	129	1861	18	1980	5.67424e-23	7.62166	4.22787e-22	1	0.131205	1
bZIP1_and_bZIP63	bZIP1	bZIP1:bZIP63	CACGTG	644	1346	93	1905	1.75215e-123	9.79587	9.51168e-122	1	0.102084	1
bZIP1_and_bZIP63	bZIP1	bZIP1:bZIP63	GACGTG	319	1671	592	1406	1	0.453483	1	5.76578e-25	2.20515	4.76304e-24
bZIP1_and_bZIP63	bZIP1	bZIP1:bZIP63	other	1332	658	945	1053	2.22685e-36	2.2552	2.82068e-35	1	0.44342	1
bZIP1_and_bZIP63	bZIP1	bZIP1:bZIP63	TACGTG	294	1696	141	1857	2.30228e-15	2.28259	1.21509e-14	1	0.438098	1
bZIP1_and_bZIP63	bZIP1	bZIP1:bZIP63	TGAA	23	1967	25	1973	0.663112	0.922848	1	0.447922	1.0836	0.930112
bZIP1_and_bZIP63	bZIP1	bZIP1:bZIP63	TGAC_other	991	999	897	1101	0.00106968	1.21753	0.00322603	0.999137	0.821337	1
bZIP1_and_bZIP63	bZIP1	bZIP1:bZIP63	TGACGTCA	35	1955	222	1776	1	0.14329	1	1.36226e-36	6.97888	1.78503e-35
bZIP1_and_bZIP63	bZIP1	bZIP1:bZIP63	TGAG_other	94	1896	91	1907	0.429169	1.03896	0.896067	0.628928	0.962499	1
bZIP1_and_bZIP63	bZIP1	bZIP1:bZIP63	TGAGTCA	21	1969	32	1966	0.950443	0.655322	1	0.0853427	1.52597	0.211962
bZIP1_and_bZIP63	bZIP1	bZIP1:bZIP63	TGAT	542	1448	604	1394	0.983182	0.86392	1	0.0199691	1.15751	0.0553889
bZIP2_and_bZIP9	bZIP2	bZIP2:bZIP9	AACGTG	37	1927	2	1983	1.00949e-09	19.0312	4.21544e-09	1	0.0525453	1
bZIP2_and_bZIP9	bZIP2	bZIP2:bZIP9	ACGT_other	396	1568	109	1876	1.54511e-45	4.34513	2.66882e-44	1	0.230143	1
bZIP2_and_bZIP9	bZIP2	bZIP2:bZIP9	ACGTG_other	135	1829	37	1948	2.13662e-15	3.88505	1.15988e-14	1	0.257397	1
bZIP2_and_bZIP9	bZIP2	bZIP2:bZIP9	CACGTG	231	1733	636	1349	1	0.282818	1	3.72654e-55	3.53585	8.32991e-54
bZIP2_and_bZIP9	bZIP2	bZIP2:bZIP9	GACGTG	295	1669	319	1666	0.830081	0.923134	1	0.193072	1.08327	0.444651
bZIP2_and_bZIP9	bZIP2	bZIP2:bZIP9	other	1532	432	1428	557	6.33689e-06	1.38313	2.25048e-05	0.999995	0.723	1
bZIP2_and_bZIP9	bZIP2	bZIP2:bZIP9	TACGTG	143	1821	117	1868	0.0451724	1.25369	0.115215	0.965785	0.797644	1
bZIP2_and_bZIP9	bZIP2	bZIP2:bZIP9	TGAA	39	1925	35	1950	0.3453	1.12872	0.741322	0.736518	0.885958	1
bZIP2_and_bZIP9	bZIP2	bZIP2:bZIP9	TGAC_other	760	1204	612	1373	1.2337e-07	1.41599	4.78375e-07	1	0.706219	1
bZIP2_and_bZIP9	bZIP2	bZIP2:bZIP9	TGACGTCA	63	1901	0	1985	4.66264e-20	#NUM!	3.10842e-19	1	0	1
bZIP2_and_bZIP9	bZIP2	bZIP2:bZIP9	TGAG_other	62	1902	21	1964	2.4037e-06	3.04784	8.78277e-06	0.999999	0.328101	1
bZIP2_and_bZIP9	bZIP2	bZIP2:bZIP9	TGAGTCA	61	1903	275	1710	1	0.199378	1	4.29893e-36	5.01561	5.26966e-35
bZIP2_and_bZIP9	bZIP2	bZIP2:bZIP9	TGAT	466	1498	261	1724	4.73014e-18	2.05445	2.89912e-17	1	0.486748	1
bZIP2_and_bZIP10	bZIP2	bZIP2:bZIP10	AACGTG	0	1597	0	1952	1	0	1	1	0	1
bZIP2_and_bZIP10	bZIP2	bZIP2:bZIP10	ACGT_other	187	1410	39	1913	1.48206e-33	6.50296	1.56439e-32	1	0.153776	1
bZIP2_and_bZIP10	bZIP2	bZIP2:bZIP10	ACGTG_other	94	1503	32	1920	6.21697e-12	3.75116	2.9166e-11	1	0.266584	1
bZIP2_and_bZIP10	bZIP2	bZIP2:bZIP10	CACGTG	120	1477	779	1173	1	0.122407	1	4.38118e-119	8.16947	2.08106e-117
bZIP2_and_bZIP10	bZIP2	bZIP2:bZIP10	GACGTG	140	1457	681	1271	1	0.179419	1	2.37902e-81	5.57356	7.53357e-80
bZIP2_and_bZIP10	bZIP2	bZIP2:bZIP10	other	837	760	700	1252	2.66819e-23	1.96941	2.11232e-22	1	0.507766	1
bZIP2_and_bZIP10	bZIP2	bZIP2:bZIP10	TACGTG	150	1447	161	1791	0.127203	1.15312	0.307881	0.895924	0.867213	1
bZIP2_and_bZIP10	bZIP2	bZIP2:bZIP10	TGAC_other	507	1090	198	1754	1.0422e-58	4.11836	2.82882e-57	1	0.242815	1
bZIP2_and_bZIP10	bZIP2	bZIP2:bZIP10	TGACGTCA	21	1576	5	1947	0.000200035	5.18579	0.000633443	0.999965	0.192835	1
bZIP2_and_bZIP10	bZIP2	bZIP2:bZIP10	TGAG_other	21	1576	21	1931	0.307654	1.22518	0.675771	0.791784	0.816208	1
bZIP2_and_bZIP10	bZIP2	bZIP2:bZIP10	TGAGTCA	96	1501	117	1835	0.51882	1.00309	1	0.537764	0.996918	1
bZIP2_and_bZIP10	bZIP2	bZIP2:bZIP10	TGAT	209	1388	120	1832	1.04396e-12	2.29827	4.95882e-12	1	0.435109	1
bZIP2_and_bZIP63	bZIP2	bZIP2:bZIP63	AACGTG	28	1641	9	1963	0.000203826	3.72033	0.000640115	0.999949	0.268793	1
bZIP2_and_bZIP63	bZIP2	bZIP2:bZIP63	ACGT_other	120	1549	13	1959	4.13022e-28	11.6677	3.64996e-27	1	0.0857068	1
bZIP2_and_bZIP63	bZIP2	bZIP2:bZIP63	ACGTG_other	88	1581	36	1936	7.53546e-09	2.99246	3.01419e-08	1	0.334173	1
bZIP2_and_bZIP63	bZIP2	bZIP2:bZIP63	CACGTG	309	1360	816	1156	1	0.321976	1	1.29123e-51	3.10582	2.72593e-50
bZIP2_and_bZIP63	bZIP2	bZIP2:bZIP63	GACGTG	366	1303	497	1475	0.990782	0.833671	1	0.0113559	1.19951	0.0319647
bZIP2_and_bZIP63	bZIP2	bZIP2:bZIP63	other	907	762	1024	948	0.0773978	1.10192	0.193494	0.931817	0.90751	1
bZIP2_and_bZIP63	bZIP2	bZIP2:bZIP63	TACGTG	166	1503	194	1778	0.47821	1.01223	0.981721	0.565931	0.987919	1
bZIP2_and_bZIP63	bZIP2	bZIP2:bZIP63	TGAA	17	1652	14	1958	0.203329	1.43905	0.465453	0.883005	0.694903	1
bZIP2_and_bZIP63	bZIP2	bZIP2:bZIP63	TGAC_other	744	925	441	1531	2.14533e-46	2.79152	4.07612e-45	1	0.358228	1
bZIP2_and_bZIP63	bZIP2	bZIP2:bZIP63	TGACGTCA	82	1587	4	1968	1.14728e-23	25.407	9.27585e-23	1	0.0393593	1
bZIP2_and_bZIP63	bZIP2	bZIP2:bZIP63	TGAG_other	35	1634	25	1947	0.0339668	1.66792	0.0896354	0.981548	0.599549	1
bZIP2_and_bZIP63	bZIP2	bZIP2:bZIP63	TGAGTCA	140	1529	144	1828	0.124008	1.16229	0.302072	0.89953	0.860369	1
bZIP2_and_bZIP63	bZIP2	bZIP2:bZIP63	TGAT	178	1491	122	1850	6.81092e-07	1.80999	2.51277e-06	1	0.55249	1
bZIP11_and_bZIP9	bZIP11	bZIP11:bZIP9	AACGTG	14	1614	4	1837	0.00767335	3.98245	0.0224298	0.998336	0.251102	1
bZIP11_and_bZIP9	bZIP11	bZIP11:bZIP9	ACGT_other	180	1448	31	1810	6.05493e-33	7.25361	6.05493e-32	1	0.137862	1
bZIP11_and_bZIP9	bZIP11	bZIP11:bZIP9	ACGTG_other	44	1584	24	1817	0.00218191	2.10258	0.00642733	0.999033	0.475606	1
bZIP11_and_bZIP9	bZIP11	bZIP11:bZIP9	CACGTG	96	1532	570	1271	1	0.1398	1	1.29869e-85	7.15305	4.48639e-84
bZIP11_and_bZIP9	bZIP11	bZIP11:bZIP9	GACGTG	125	1503	426	1415	1	0.276344	1	2.06187e-37	3.61867	2.79825e-36
bZIP11_and_bZIP9	bZIP11	bZIP11:bZIP9	other	521	1107	191	1650	4.53259e-57	4.06398	1.14826e-55	1	0.246064	1
bZIP11_and_bZIP9	bZIP11	bZIP11:bZIP9	TACGTG	97	1531	249	1592	1	0.405178	1	3.14982e-14	2.46805	1.57491e-13
bZIP11_and_bZIP9	bZIP11	bZIP11:bZIP9	TGAA	6	1622	17	1824	0.988461	0.397011	1	0.0339671	2.51882	0.0896354
bZIP11_and_bZIP9	bZIP11	bZIP11:bZIP9	TGAC_other	826	802	217	1624	2.84486e-143	7.70282	2.16209e-141	1	0.129823	1
bZIP11_and_bZIP9	bZIP11	bZIP11:bZIP9	TGACGTCA	30	1598	16	1825	0.00916802	2.1409	0.0263928	0.996109	0.467093	1
bZIP11_and_bZIP9	bZIP11	bZIP11:bZIP9	TGAG_other	48	1580	108	1733	0.999991	0.487581	1	1.94586e-05	2.05094	6.48619e-05
bZIP11_and_bZIP9	bZIP11	bZIP11:bZIP9	TGAGTCA	79	1549	271	1570	1	0.29556	1	3.21058e-23	3.3834	2.48984e-22
bZIP11_and_bZIP9	bZIP11	bZIP11:bZIP9	TGAT	343	1285	130	1711	6.92437e-34	3.5119	7.51788e-33	1	0.284746	1
bZIP11_and_bZIP10	bZIP11	bZIP11:bZIP10	AACGTG	67	1757	18	1916	6.62365e-09	4.05811	2.67765e-08	1	0.24642	1
bZIP11_and_bZIP10	bZIP11	bZIP11:bZIP10	ACGT_other	160	1664	57	1877	6.6508e-15	3.16541	3.41527e-14	1	0.315915	1
bZIP11_and_bZIP10	bZIP11	bZIP11:bZIP10	ACGTG_other	19	1805	22	1912	0.66927	0.914876	1	0.450691	1.09304	0.930775
bZIP11_and_bZIP10	bZIP11	bZIP11:bZIP10	CACGTG	97	1727	376	1558	1	0.232817	1	2.79101e-41	4.29522	4.24234e-40
bZIP11_and_bZIP10	bZIP11	bZIP11:bZIP10	GACGTG	124	1700	376	1558	1	0.302332	1	1.86952e-31	3.30763	1.82159e-30
bZIP11_and_bZIP10	bZIP11	bZIP11:bZIP10	other	1123	701	1030	904	1.53828e-07	1.40587	5.90452e-07	1	0.711302	1
bZIP11_and_bZIP10	bZIP11	bZIP11:bZIP10	TACGTG	132	1692	305	1629	1	0.416765	1	1.06735e-16	2.39944	6.14532e-16
bZIP11_and_bZIP10	bZIP11	bZIP11:bZIP10	TGAA	12	1812	25	1909	0.984556	0.505785	1	0.0345813	1.97712	0.0906267
bZIP11_and_bZIP10	bZIP11	bZIP11:bZIP10	TGAC_other	820	1004	283	1651	3.06453e-95	4.76269	1.29391e-93	1	0.209966	1
bZIP11_and_bZIP10	bZIP11	bZIP11:bZIP10	TGACGTCA	19	1805	32	1902	0.961891	0.625737	1	0.0685762	1.59811	0.172576
bZIP11_and_bZIP10	bZIP11	bZIP11:bZIP10	TGAG_other	36	1788	122	1812	1	0.299114	1	9.20059e-12	3.34321	4.21232e-11
bZIP11_and_bZIP10	bZIP11	bZIP11:bZIP10	TGAGTCA	176	1648	206	1728	0.857776	0.89587	1	0.167965	1.11623	0.393991
bZIP11_and_bZIP10	bZIP11	bZIP11:bZIP10	TGAT	449	1375	317	1617	2.44055e-10	1.66543	1.05387e-09	1	0.600445	1
bZIP11_and_bZIP63	bZIP11	bZIP11:bZIP63	AACGTG	32	1656	7	1721	2.36671e-05	4.7487	7.75301e-05	0.999995	0.210584	1
bZIP11_and_bZIP63	bZIP11	bZIP11:bZIP63	ACGT_other	110	1578	34	1694	1.21965e-11	3.47196	5.51747e-11	1	0.288022	1
bZIP11_and_bZIP63	bZIP11	bZIP11:bZIP63	ACGTG_other	44	1644	25	1703	0.0108069	1.82284	0.0306464	0.99453	0.548596	1
bZIP11_and_bZIP63	bZIP11	bZIP11:bZIP63	CACGTG	160	1528	503	1225	1	0.255115	1	1.29762e-49	3.9198	2.59524e-48
bZIP11_and_bZIP63	bZIP11	bZIP11:bZIP63	GACGTG	202	1486	339	1389	1	0.557077	1	5.10084e-10	1.79508	2.15369e-09
bZIP11_and_bZIP63	bZIP11	bZIP11:bZIP63	other	678	1010	605	1123	0.00105143	1.24595	0.00319635	0.999172	0.802599	1
bZIP11_and_bZIP63	bZIP11	bZIP11:bZIP63	TACGTG	165	1523	253	1475	0.999995	0.63171	1	8.486e-06	1.583	2.93153e-05
bZIP11_and_bZIP63	bZIP11	bZIP11:bZIP63	TGAA	8	1680	12	1716	0.857541	0.681031	1	0.268287	1.46836	0.5997
bZIP11_and_bZIP63	bZIP11	bZIP11:bZIP63	TGAC_other	855	833	212	1516	6.86899e-136	7.33518	4.35036e-134	1	0.136329	1
bZIP11_and_bZIP63	bZIP11	bZIP11:bZIP63	TGACGTCA	29	1659	17	1711	0.0429217	1.75905	0.110954	0.978263	0.568487	1
bZIP11_and_bZIP63	bZIP11	bZIP11:bZIP63	TGAG_other	19	1669	181	1547	1	0.0973508	1	1.58087e-35	10.2721	1.87729e-34
bZIP11_and_bZIP63	bZIP11	bZIP11:bZIP63	TGAGTCA	198	1490	125	1603	4.3753e-06	1.70385	1.5685e-05	0.999997	0.586908	1
bZIP11_and_bZIP63	bZIP11	bZIP11:bZIP63	TGAT	282	1406	183	1545	1.13345e-07	1.69304	4.44033e-07	1	0.590652	1
bZIP44_and_bZIP9	bZIP44	bZIP44:bZIP9	AACGTG	41	1806	20	1220	0.145236	1.38469	0.347105	0.90783	0.722185	1
bZIP44_and_bZIP9	bZIP44	bZIP44:bZIP9	ACGT_other	142	1705	56	1184	0.000218904	1.76056	0.000681831	0.99988	0.568001	1
bZIP44_and_bZIP9	bZIP44	bZIP44:bZIP9	ACGTG_other	57	1790	23	1217	0.0214714	1.68467	0.0591242	0.988278	0.593588	1
bZIP44_and_bZIP9	bZIP44	bZIP44:bZIP9	CACGTG	431	1416	136	1104	3.22579e-19	2.47017	2.043e-18	1	0.404831	1
bZIP44_and_bZIP9	bZIP44	bZIP44:bZIP9	GACGTG	571	1276	128	1112	3.26899e-44	3.88601	5.40094e-43	1	0.257333	1
bZIP44_and_bZIP9	bZIP44	bZIP44:bZIP9	other	485	1362	495	745	1	0.536043	1	1.19997e-15	1.86552	6.70573e-15
bZIP44_and_bZIP9	bZIP44	bZIP44:bZIP9	TACGTG	265	1582	62	1178	4.60101e-18	3.1814	2.8662e-17	1	0.314327	1
bZIP44_and_bZIP9	bZIP44	bZIP44:bZIP9	TGAA	9	1838	5	1235	0.480527	1.20937	0.981721	0.725583	0.826876	1
bZIP44_and_bZIP9	bZIP44	bZIP44:bZIP9	TGAC_other	522	1325	521	719	1	0.543785	1	2.04201e-15	1.83896	1.12459e-14
bZIP44_and_bZIP9	bZIP44	bZIP44:bZIP9	TGACGTCA	64	1783	13	1227	7.75098e-06	3.38675	2.70218e-05	0.999998	0.295268	1
bZIP44_and_bZIP9	bZIP44	bZIP44:bZIP9	TGAG_other	31	1816	14	1226	0.136142	1.4947	0.327431	0.921353	0.669031	1
bZIP44_and_bZIP9	bZIP44	bZIP44:bZIP9	TGAGTCA	131	1716	138	1102	0.999957	0.609739	1	7.25537e-05	1.64005	0.000233648
bZIP44_and_bZIP9	bZIP44	bZIP44:bZIP9	TGAT	230	1617	280	960	1	0.487787	1	1.33247e-13	2.05008	6.40934e-13
bZIP44_and_bZIP10	bZIP44	bZIP44:bZIP10	AACGTG	54	1707	43	1697	0.166086	1.24838	0.393991	0.880241	0.801041	1
bZIP44_and_bZIP10	bZIP44	bZIP44:bZIP10	ACGT_other	113	1648	127	1613	0.864245	0.870902	1	0.167081	1.14823	0.393991
bZIP44_and_bZIP10	bZIP44	bZIP44:bZIP10	ACGTG_other	26	1735	28	1712	0.675632	0.916299	1	0.427964	1.09135	0.896067
bZIP44_and_bZIP10	bZIP44	bZIP44:bZIP10	CACGTG	399	1362	159	1581	1.30186e-28	2.91207	1.2066e-27	1	0.343399	1
bZIP44_and_bZIP10	bZIP44	bZIP44:bZIP10	GACGTG	476	1285	266	1474	8.981e-18	2.05227	5.41711e-17	1	0.487265	1
bZIP44_and_bZIP10	bZIP44	bZIP44:bZIP10	other	583	1178	743	997	1	0.664187	1	2.90485e-09	1.5056	1.19983e-08
bZIP44_and_bZIP10	bZIP44	bZIP44:bZIP10	TACGTG	253	1508	152	1588	1.11137e-07	1.75248	4.39919e-07	1	0.570621	1
bZIP44_and_bZIP10	bZIP44	bZIP44:bZIP10	TGAC_other	462	1299	520	1220	0.99269	0.834475	1	0.00898171	1.19836	0.0260538
bZIP44_and_bZIP10	bZIP44	bZIP44:bZIP10	TGACGTCA	33	1728	41	1699	0.866467	0.791425	1	0.190935	1.26354	0.442411
bZIP44_and_bZIP10	bZIP44	bZIP44:bZIP10	TGAG_other	50	1711	54	1686	0.712152	0.91243	1	0.359172	1.09597	0.766772
bZIP44_and_bZIP10	bZIP44	bZIP44:bZIP10	TGAGTCA	186	1575	114	1626	1.35599e-05	1.68415	4.60067e-05	0.999992	0.593772	1
bZIP44_and_bZIP10	bZIP44	bZIP44:bZIP10	TGAT	148	1613	298	1442	1	0.444092	1	4.5762e-15	2.25179	2.38213e-14
bZIP44_and_bZIP63	bZIP44	bZIP44:bZIP63	AACGTG	35	1861	28	1730	0.3232	1.16196	0.701806	0.762263	0.860614	1
bZIP44_and_bZIP63	bZIP44	bZIP44:bZIP63	ACGT_other	81	1815	93	1665	0.935887	0.799039	1	0.0860163	1.2515	0.212248
bZIP44_and_bZIP63	bZIP44	bZIP44:bZIP63	ACGTG_other	63	1833	50	1708	0.230049	1.17402	0.523465	0.823932	0.851772	1
bZIP44_and_bZIP63	bZIP44	bZIP44:bZIP63	CACGTG	490	1406	154	1604	1.08267e-43	3.6286	1.71423e-42	1	0.275589	1
bZIP44_and_bZIP63	bZIP44	bZIP44:bZIP63	GACGTG	616	1280	197	1561	3.65615e-56	3.81232	8.68335e-55	1	0.262308	1
bZIP44_and_bZIP63	bZIP44	bZIP44:bZIP63	other	1151	745	1106	652	0.919995	0.9108	1	0.0906312	1.09794	0.222193
bZIP44_and_bZIP63	bZIP44	bZIP44:bZIP63	TACGTG	240	1656	96	1662	1.60138e-14	2.50846	8.11368e-14	1	0.39865	1
bZIP44_and_bZIP63	bZIP44	bZIP44:bZIP63	TGAC_other	437	1459	522	1236	0.999998	0.709286	1	3.04137e-06	1.40987	1.10069e-05
bZIP44_and_bZIP63	bZIP44	bZIP44:bZIP63	TGACGTCA	37	1859	30	1728	0.334885	1.14638	0.723047	0.749727	0.872312	1
bZIP44_and_bZIP63	bZIP44	bZIP44:bZIP63	TGAG_other	11	1885	14	1744	0.839594	0.727009	1	0.277069	1.3755	0.615708
bZIP44_and_bZIP63	bZIP44	bZIP44:bZIP63	TGAGTCA	161	1735	122	1636	0.0451764	1.24429	0.115215	0.965464	0.803668	1
bZIP44_and_bZIP63	bZIP44	bZIP44:bZIP63	TGAT	156	1740	324	1434	1	0.396905	1	3.24832e-20	2.51949	2.20422e-19
bZIP53_and_bZIP9	bZIP53	bZIP53:bZIP9	AACGTG	4	1713	2	830	0.694142	0.969102	1	0.635252	1.03188	1
bZIP53_and_bZIP9	bZIP53	bZIP53:bZIP9	ACGT_other	218	1499	13	819	3.00757e-25	9.15816	2.53972e-24	1	0.109192	1
bZIP53_and_bZIP9	bZIP53	bZIP53:bZIP9	ACGTG_other	132	1585	28	804	7.37784e-06	2.39065	2.59591e-05	0.999997	0.418297	1
bZIP53_and_bZIP9	bZIP53	bZIP53:bZIP9	CACGTG	207	1510	636	196	1	0.042359	1	7.42171e-233	23.6077	1.41012e-230
bZIP53_and_bZIP9	bZIP53	bZIP53:bZIP9	GACGTG	337	1380	124	708	0.0019678	1.39414	0.00584192	0.998633	0.717286	1
bZIP53_and_bZIP9	bZIP53	bZIP53:bZIP9	other	568	1149	173	659	4.74551e-11	1.88262	2.12152e-10	1	0.531176	1
bZIP53_and_bZIP9	bZIP53	bZIP53:bZIP9	TACGTG	203	1514	76	756	0.0232569	1.3336	0.0631235	0.983414	0.74985	1
bZIP53_and_bZIP9	bZIP53	bZIP53:bZIP9	TGAC_other	378	1339	37	795	7.40766e-35	6.06234	8.53004e-34	1	0.164953	1
bZIP53_and_bZIP9	bZIP53	bZIP53:bZIP9	TGACGTCA	102	1615	2	830	7.32597e-16	26.1954	4.15503e-15	1	0.0381747	1
bZIP53_and_bZIP9	bZIP53	bZIP53:bZIP9	TGAG_other	18	1699	6	826	0.286107	1.4583	0.632096	0.84671	0.685728	1
bZIP53_and_bZIP9	bZIP53	bZIP53:bZIP9	TGAGTCA	117	1600	5	827	2.29498e-15	12.0886	1.21509e-14	1	0.0827225	1
bZIP53_and_bZIP9	bZIP53	bZIP53:bZIP9	TGAT	303	1414	26	806	9.08843e-30	6.63932	8.63401e-29	1	0.150618	1
bZIP53_and_bZIP10	bZIP53	bZIP53:bZIP10	AACGTG	2	1932	9	1800	0.995757	0.207128	1	0.0252471	4.82793	0.0675627
bZIP53_and_bZIP10	bZIP53	bZIP53:bZIP10	ACGT_other	219	1715	59	1750	2.91578e-22	3.78646	2.13076e-21	1	0.264099	1
bZIP53_and_bZIP10	bZIP53	bZIP53:bZIP10	ACGTG_other	123	1811	62	1747	2.06822e-05	1.91343	6.83411e-05	0.99999	0.522622	1
bZIP53_and_bZIP10	bZIP53	bZIP53:bZIP10	CACGTG	157	1777	1007	802	1	0.0704414	1	1.21404e-233	14.1962	4.61335e-231
bZIP53_and_bZIP10	bZIP53	bZIP53:bZIP10	GACGTG	208	1726	609	1200	1	0.237549	1	1.99252e-66	4.20966	5.8243e-65
bZIP53_and_bZIP10	bZIP53	bZIP53:bZIP10	other	1060	874	701	1108	4.32185e-23	1.91665	3.28461e-22	1	0.521743	1
bZIP53_and_bZIP10	bZIP53	bZIP53:bZIP10	TACGTG	159	1775	200	1609	0.998646	0.72072	1	0.00194019	1.3875	0.00580528
bZIP53_and_bZIP10	bZIP53	bZIP53:bZIP10	TGAC_other	1111	823	288	1521	2.83885e-159	7.12523	3.59587e-157	1	0.140346	1
bZIP53_and_bZIP10	bZIP53	bZIP53:bZIP10	TGACGTCA	38	1896	10	1799	7.12524e-05	3.60425	0.000231418	0.999982	0.27745	1
bZIP53_and_bZIP10	bZIP53	bZIP53:bZIP10	TGAG_other	31	1903	15	1794	0.0219779	1.94795	0.0600835	0.989852	0.51336	1
bZIP53_and_bZIP10	bZIP53	bZIP53:bZIP10	TGAGTCA	252	1682	28	1781	3.14683e-46	9.5251	5.69426e-45	1	0.104986	1
bZIP53_and_bZIP10	bZIP53	bZIP53:bZIP10	TGAT	566	1368	213	1596	6.11356e-41	3.09924	8.93521e-40	1	0.32266	1
bZIP53_and_bZIP63	bZIP53	bZIP53:bZIP63	AACGTG	25	1963	13	816	0.798939	0.799441	1	0.312055	1.25087	0.6815
bZIP53_and_bZIP63	bZIP53	bZIP53:bZIP63	ACGT_other	201	1787	37	792	1.69991e-07	2.40703	6.45966e-07	1	0.41545	1
bZIP53_and_bZIP63	bZIP53	bZIP53:bZIP63	ACGTG_other	80	1908	19	810	0.012899	1.78716	0.0360414	0.993323	0.559546	1
bZIP53_and_bZIP63	bZIP53	bZIP53:bZIP63	CACGTG	274	1714	525	304	1	0.0926735	1	8.45175e-149	10.7906	8.02916e-147
bZIP53_and_bZIP63	bZIP53	bZIP53:bZIP63	GACGTG	631	1357	204	625	8.16178e-05	1.42444	0.000260628	0.999944	0.702028	1
bZIP53_and_bZIP63	bZIP53	bZIP53:bZIP63	other	665	1323	271	558	0.365067	1.03496	0.775003	0.66744	0.96622	1
bZIP53_and_bZIP63	bZIP53	bZIP53:bZIP63	TACGTG	335	1653	66	763	8.83205e-11	2.34227	3.90253e-10	1	0.426936	1
bZIP53_and_bZIP63	bZIP53	bZIP53:bZIP63	TGAA	9	1979	3	826	0.510066	1.25203	1	0.733789	0.798702	1
bZIP53_and_bZIP63	bZIP53	bZIP53:bZIP63	TGAC_other	609	1379	98	731	2.19462e-28	3.29322	1.98561e-27	1	0.303655	1
bZIP53_and_bZIP63	bZIP53	bZIP53:bZIP63	TGACGTCA	160	1828	5	824	2.52922e-19	14.4176	1.65707e-18	1	0.0693596	1
bZIP53_and_bZIP63	bZIP53	bZIP53:bZIP63	TGAG_other	49	1939	9	820	0.0105897	2.30189	0.0302563	0.995833	0.434426	1
bZIP53_and_bZIP63	bZIP53	bZIP53:bZIP63	TGAGTCA	244	1744	17	812	9.42912e-22	6.68058	6.63531e-21	1	0.149688	1
bZIP53_and_bZIP63	bZIP53	bZIP53:bZIP63	TGAT	373	1615	50	779	1.93835e-20	3.597	1.33922e-19	1	0.278009	1
