# Supplementary material for: Double DAP-seq uncovered synergistic DNA binding of interacting bZIP transcription factors
Source: Nat Commun. 2023 May 5;14:2600. doi: 10.1038/s41467-023-38096-2 (PMC10163045; doi:10.1038/s41467-023-38096-2)
Supplement: Supplementary file 7 — Supplementary Data 5 [file 41467_2023_38096_MOESM7_ESM.xlsx]

## Sheet: Supplementary Data 5
Supplementary Data 5. Primers used in this study
Dap_Ad_A	ACACTCTTTCCCTACACGACGCTCTTCCGATC*T	Bartlett et al., 2017
Dap_Ad_B	/5Phos/GATCGGAAGAGCACACGTCTGAACTCCAGTCAC	Bartlett et al., 2017
iTruS_i5_D501	AATGATACGGCGACCACCGAGATCTACACTATAGCCTACACTCTTTCCCTAC	Glenn et al., 2019
iTruS_i5_D502	AATGATACGGCGACCACCGAGATCTACACATAGAGGCACACTCTTTCCCTAC	Glenn et al., 2019
iTruS_i5_D503	AATGATACGGCGACCACCGAGATCTACACCCTATCCTACACTCTTTCCCTAC	Glenn et al., 2019
iTruS_i5_D504	AATGATACGGCGACCACCGAGATCTACACGGCTCTGAACACTCTTTCCCTAC	Glenn et al., 2019
iTruS_i5_D505	AATGATACGGCGACCACCGAGATCTACACAGGCGAAGACACTCTTTCCCTAC	Glenn et al., 2019
iTruS_i5_D506	AATGATACGGCGACCACCGAGATCTACACTAATCTTAACACTCTTTCCCTAC	Glenn et al., 2019
iTruS_i5_D507	AATGATACGGCGACCACCGAGATCTACACCAGGACGTACACTCTTTCCCTAC	Glenn et al., 2019
iTruS_i5_D508	AATGATACGGCGACCACCGAGATCTACACGTACTGACACACTCTTTCCCTAC	Glenn et al., 2019
iTruS_i7_D701	CAAGCAGAAGACGGCATACGAGATCGAGTAATGTGACTGGAGTTCAG	Glenn et al., 2019
iTruS_i7_D702	CAAGCAGAAGACGGCATACGAGATTCTCCGGAGTGACTGGAGTTCAG	Glenn et al., 2019
iTruS_i7_D703	CAAGCAGAAGACGGCATACGAGATAATGAGCGGTGACTGGAGTTCAG	Glenn et al., 2019
iTruS_i7_D704	CAAGCAGAAGACGGCATACGAGATGGAATCTCGTGACTGGAGTTCAG	Glenn et al., 2019
iTruS_i7_D705	CAAGCAGAAGACGGCATACGAGATTTCTGAATGTGACTGGAGTTCAG	Glenn et al., 2019
iTruS_i7_D706	CAAGCAGAAGACGGCATACGAGATACGAATTCGTGACTGGAGTTCAG	Glenn et al., 2019
iTruS_i7_D707	CAAGCAGAAGACGGCATACGAGATAGCTTCAGGTGACTGGAGTTCAG	Glenn et al., 2019
iTruS_i7_D708	CAAGCAGAAGACGGCATACGAGATGCGCATTAGTGACTGGAGTTCAG	Glenn et al., 2019
iTruS_i7_D709	CAAGCAGAAGACGGCATACGAGATCATAGCCGGTGACTGGAGTTCAG	Glenn et al., 2019
iTruS_i7_D710	CAAGCAGAAGACGGCATACGAGATTTCGCGGAGTGACTGGAGTTCAG	Glenn et al., 2019
iTruS_i7_D711	CAAGCAGAAGACGGCATACGAGATGCGCGAGAGTGACTGGAGTTCAG	Glenn et al., 2019
iTruS_i7_D712	CAAGCAGAAGACGGCATACGAGATCTATCGCTGTGACTGGAGTTCAG	Glenn et al., 2019
T-DNA line genotyping primer: LBb1.3	ATTTTGCCGATTTCGGAAC	https://abrc.osu.edu/help/genotyping
T-DNA line genotyping primer: LB3-C/350-383	TAGCATCTGAATTTCATAACCAATCTCGATACAC	https://abrc.osu.edu/help/genotyping
T-DNA line genotyping primer: SALK_093416-LP	AAATGAGGACGTTGCATTGAC	https://abrc.osu.edu/help/genotyping
T-DNA line genotyping primer: SALK_093416-RP	TTGTGTTGCGTCTATGAGCTG	https://abrc.osu.edu/help/genotyping
T-DNA line genotyping primer: SAIL_569_C12_LP	TGTGGTCTGAGGGATTGTTTC	https://abrc.osu.edu/help/genotyping
T-DNA line genotyping primer: SAIL_569_C12_RP	AGACGCAGCTAACAGCTTCAC	https://abrc.osu.edu/help/genotyping
Real-Time Quantitative PCR primer: qRT-Actin2-Foward	TGTGCCAATCTACGAGGGTTT	Li et al., 2016
Real-Time Quantitative PCR primer: qRT-Actin2-Reverse	TTTCCCGCTCTGCTGTTGT	Li et al., 2016
Real-Time Quantitative PCR primer: qRT-RD29A-Foward	CAGAGGAACCACCACTCAACACA	Ma et al., 2019
Real-Time Quantitative PCR primer: qRT-RD29A-Reverse	CTCTAGGTTTACCTGTTACGCCTG	Ma et al., 2019
Real-Time Quantitative PCR primer: qRT-RD29B-Foward	ATGGAGTCACAGTTGACACGTCC	Rubio et al., 2009
Real-Time Quantitative PCR primer: qRT-RD29B-Reverse	GAGATAGTCATCTTCACCACCAGG	Rubio et al., 2009
Real-Time Quantitative PCR primer: qRT-bZIP9-Forward	CATCTGGCCATGACTCTCTTT	This paper
Real-Time Quantitative PCR primer: qRT-bZIP9-Reverse	AACGAACATGCTGCTTTCAT	This paper
References
Bartlett, A. et al. Mapping genome-wide transcription-factor binding sites using DAP-seq. Nature protocols 12, 1659-1672, doi:10.1038/nprot.2017.055 (2017).
Glenn, T. C. et al. Adapterama I: universal stubs and primers for 384 unique dual-indexed or 147,456 combinatorially-indexed Illumina libraries (iTru & iNext). PeerJ 7, e7755-e7755, doi:10.7717/peerj.7755 (2019).
Li, X., Zhang, H., Ai, Q., Liang, G. & Yu, D. Two bHLH Transcription Factors, bHLH34 and bHLH104, Regulate Iron Homeostasis in Arabidopsis thaliana. Plant physiology 170, 2478-2493, doi:10.1104/pp.15.01827 (2016).
Ma, Y. et al. The Kinase CIPK11 Functions as a Negative Regulator in Drought Stress Response in Arabidopsis. International Journal of Molecular Sciences 20, doi:10.3390/ijms20102422 (2019).
Rubio, S. et al. Triple loss of function of protein phosphatases type 2C leads to partial constitutive response to endogenous abscisic acid. Plant physiology 150, 1345-1355, doi:10.1104/pp.109.137174 (2009).
