# Supplementary material for: Double DAP-seq uncovered synergistic DNA binding of interacting bZIP transcription factors
Source: Nat Commun. 2023 May 5;14:2600. doi: 10.1038/s41467-023-38096-2 (PMC10163045; doi:10.1038/s41467-023-38096-2)
Supplement: Supplementary file 8 — Supplementary Data 6 [file 41467_2023_38096_MOESM8_ESM.xlsx]

## Sheet: Supplementary Data 6
Supplementary Data 6. Sequences of the promoter regions used in reporter assay experiments
Pomoter regions are synthesized from Twist BioScience. The DAP peak covered regions are in Bold. Motif “ACGT” in its mutated version is “AaGg”; motif “GTCA/TGAC” in its mutated version is“Gatt/aatC”.
>PromRD29A_514bp	GACATCATTCAATTTTAATTTTACGTATAAAATAAAAGATCATACCTATTAGAACGATTAAGGAGAAATACAATTCGAATGAGAAGGATGTGCCGTTTGTTATAATAAACAGCCACACGACGTAAACGTAAAATGACCACATGATGGGCCAATAGACATGGACCGACTACTAATAATAGTAAGTTACATTTTAGGATGGAATAAATATCATACCGACATCAGTTTGAAAGAAAAGGGAAAAAAAGAAAAAATAAATAAAAGATATACTACCGACATGAGTTCCAAAAAGCAAAAAAAAAGATCAAGCCGACACAGACACGCGTAGAGAGCAAAATGACTTTGACGTCACACCACGAAAACAGACGCTTCATACGTGTCCCTTTATCTCTCTCAGTCTCT…
>PromRD29Amut_514bp	GACATCATTCAATTTTAATTTTACGTATAAAATAAAAGATCATACCTATTAGAACGATTAAGGAGAAATACAATTCGAATGAGAAGGATGTGCCGTTTGTTATAATAAACAGCCACACGACGTAAACGTAAAATGACCACATGATGGGCCAATAGACATGGACCGACTACTAATAATAGTAAGTTACATTTTAGGATGGAATAAATATCATACCGACATCAGTTTGAAAGAAAAGGGAAAAAAAGAAAAAATAAATAAAAGATATACTACCGACATGAGTTCCAAAAAGCAAAAAAAAAGATCAAGCCGACACAGACACGCGTAGAGAGCAAAATGACTTTGAaGgCACACCACGAAAACAGACGCTTCATAaGgGTCCCTTTATCTCTCTCAGTCTCT…
>PromRD29B_552bp	TTAAGAAATTAAAAAATATCCCCCGTCGATTTCAAGAGGGAGATGGAGATACCAAAGCAACTCTCGCCACTTGTCGTCTTTTAATTTTAATTGAGTACGTTATGCCGTTTTAAATGTTCAAAACAGCACACAGTTGATAGCTGAATTGATTTTTTCTTTTGCCGTTTTGTTATATTTAAACAACACACAGTGCATTTGCCAAATAACTACATGATGGGCCAATAAACGTGGACCGACTAAAACTAAATAATAGAAGATACATCGATAGGCTTCTCTAAAGATCGGATAAAAGATAATGTCGCATAGCCACGTAGAGAGCAACTGGCTGAGACGTGGCAGGACGAAACGGACGCATCGTACGTGTCAGAATCCTACAGAAGTAAAGAGACAGAAGCCAGA…
>PromRD29Bmut_552bp	TTAAGAAATTAAAAAATATCCCCCGTCGATTTCAAGAGGGAGATGGAGATACCAAAGCAACTCTCGCCACTTGTCGTCTTTTAATTTTAATTGAGTACGTTATGCCGTTTTAAATGTTCAAAACAGCACACAGTTGATAGCTGAATTGATTTTTTCTTTTGCCGTTTTGTTATATTTAAACAACACACAGTGCATTTGCCAAATAACTACATGATGGGCCAATAAACGTGGACCGACTAAAACTAAATAATAGAAGATACATCGATAGGCTTCTCTAAAGATCGGATAAAAGATAATGTCGCATAGCCAaGgAGAGAGCAACTGGCTGAGAaGgGGCAGGACGAAACGGACGCATCGTAaGgGTCAGAATCCTACAGAAGTAAAGAGACAGAAGCCAGA…
>PromPUMP1_582bp	TGATGATTAAGTTTATGATACTTAAACTTTTTATCATCGAGGGCACTCTGCATTGTGACGAAGATGTGAAGTAGACCTAGAAGATGACGCACTGACTTTATTGCCACTGCTACAAAGCTAATCAACTTTGTACCAAATATACAAAACTTCGACCTCTCACGATGTTAAACTAATGGAATTATTAGAACTTAAAAAAATCGGATTAGAGATTAAAAAGAAATGAAATTATTTAGAGAGGTAGTTAGTAAAAGTAAATTCGATCCAGCGTGGTGCTGTGTCATTTATTTGACTGGGAATTTTCTTCAGACAGTGAAAGCAACATAATCGATGGATGATACTATTTAACAAAACAGGTCGTCACACACGTGTGTATAAATAAGTAAAGCGCCCACTCCTTTC…
>PromPUMP1mut1_582bp	TGATGATTAAGTTTATGATACTTAAACTTTTTATCATCGAGGGCACTCTGCATTGTGACGAAGATGTGAAGTAGACCTAGAAGATGACGCACTGACTTTATTGCCACTGCTACAAAGCTAATCAACTTTGTACCAAATATACAAAACTTCGACCTCTCACGATGTTAAACTAATGGAATTATTAGAACTTAAAAAAATCGGATTAGAGATTAAAAAGAAATGAAATTATTTAGAGAGGTAGTTAGTAAAAGTAAATTCGATCCAGCGTGGTGCTGTGattTTTATTTGACTGGGAATTTTCTTCAGACAGTGAAAGCAACATAATCGATGGATGATACTATTTAACAAAACAGGTCGTCACACACGTGTGTATAAATAAGTAAAGCGCCCACTCCTTTC…
>PromPUMP1mut2_582bp	TGATGATTAAGTTTATGATACTTAAACTTTTTATCATCGAGGGCACTCTGCATTGTGACGAAGATGTGAAGTAGACCTAGAAGATGACGCACTGACTTTATTGCCACTGCTACAAAGCTAATCAACTTTGTACCAAATATACAAAACTTCGACCTCTCACGATGTTAAACTAATGGAATTATTAGAACTTAAAAAAATCGGATTAGAGATTAAAAAGAAATGAAATTATTTAGAGAGGTAGTTAGTAAAAGTAAATTCGATCCAGCGTGGTGCTGTGTCATTTATTTGACTGGGAATTTTCTTCAGACAGTGAAAGCAACATAATCGATGGATGATACTATTTAACAAAACAGGTCGTCACACAaGgGTGTATAAATAAGTAAAGCGCCCACTCCTTTC…
>PromPUMP1mut1and2_582bp	TGATGATTAAGTTTATGATACTTAAACTTTTTATCATCGAGGGCACTCTGCATTGTGACGAAGATGTGAAGTAGACCTAGAAGATGACGCACTGACTTTATTGCCACTGCTACAAAGCTAATCAACTTTGTACCAAATATACAAAACTTCGACCTCTCACGATGTTAAACTAATGGAATTATTAGAACTTAAAAAAATCGGATTAGAGATTAAAAAGAAATGAAATTATTTAGAGAGGTAGTTAGTAAAAGTAAATTCGATCCAGCGTGGTGCTGTGattTTTATTTGACTGGGAATTTTCTTCAGACAGTGAAAGCAACATAATCGATGGATGATACTATTTAACAAAACAGGTCGTCACACAaGgGTGTATAAATAAGTAAAGCGCCCACTCCTTTC…
