# Supplementary material for: Double DAP-seq uncovered synergistic DNA binding of interacting bZIP transcription factors
Source: Nat Commun. 2023 May 5;14:2600. doi: 10.1038/s41467-023-38096-2 (PMC10163045; doi:10.1038/s41467-023-38096-2)
Supplement: Supplementary file 10 — Source Data [file 41467_2023_38096_MOESM10_ESM.xlsx]

## Sheet: Figure 4c
Fig. 4c
		promRD29B-552bp	Control	bZIP9	bZIP1	bZIP2	bZIP11	bZIP44	bZIP53	bZIP1+bZIP9	bZIP2+bZIP9	bZIP11+bZIP9	bZIP44+bZIP9	bZIP53+bZIP9
		GUS/LUC	0.130833	0.118802	0.154952	0.311058	0.400395	0.565781	0.270768	0.404863	0.684715	0.543428	0.903555	0.611101
		GUS/LUC	0.115933	0.110106	0.155514	0.309706	0.406313	0.586812	0.272564	0.487376	0.658712	0.58348	0.866733	0.740082
		GUS/LUC	0.131443	0.110548	0.181085	0.331503	0.41708	0.577829	0.279548	0.405656	0.701959	0.679586	0.871336	0.656733
		promRD29Bmut-552bp	Control	bZIP9	bZIP1	bZIP2	bZIP11	bZIP44	bZIP53	bZIP1+bZIP9	bZIP2+bZIP9	bZIP11+bZIP9	bZIP44+bZIP9	bZIP53+bZIP9
		GUS/LUC	0.0394925	0.0572316	0.0609091	0.0751492	0.0805897	0.0984199	0.0648063	0.0706901	0.0984884	0.167062	0.151697	0.119097
		GUS/LUC	0.0336737	0.0488338	0.0683636	0.0817194	0.0810006	0.102779	0.0636244	0.0845155	0.101023	0.178437	0.158283	0.128588
		GUS/LUC	0.0324345	0.0470795	0.0627273	0.0811612	0.0817197	0.119917	0.0636901	0.0792859	0.098864	0.161227	0.151597	0.127363

## Sheet: Figure 4e
Fig. 4e
		Gene	Sample	Treatment	Replicate	Raw Ct
		ACT2	WT	EtOH	1	16.3
		ACT2	WT	EtOH	2	16.6
		ACT2	WT	EtOH	3	16.7
		ACT2	WT	EtOH	4	16.8
		ACT2	bzip9-1	EtOH	1	16.3
		ACT2	bzip9-1	EtOH	2	16.7
		ACT2	bzip9-1	EtOH	3	16.8
		ACT2	bzip9-1	EtOH	4	16.9
		ACT2	bzip9-2	EtOH	1	159
		ACT2	bzip9-2	EtOH	2	15.8
		ACT2	bzip9-2	EtOH	3	16.3
		ACT2	bzip9-2	EtOH	4	16.3
		ACT2	WT	ABA	1	17.4
		ACT2	WT	ABA	2	17.4
		ACT2	WT	ABA	3	17.4
		ACT2	WT	ABA	4	17.6
		ACT2	bzip9-1	ABA	1	18.7
		ACT2	bzip9-1	ABA	2	18.7
		ACT2	bzip9-1	ABA	3	18.8
		ACT2	bzip9-1	ABA	4	19.2
		ACT2	bzip9-2	ABA	1	16.7
		ACT2	bzip9-2	ABA	2	16.9
		ACT2	bzip9-2	ABA	3	17.4
		ACT2	bzip9-2	ABA	4	17.5
		RD29B	WT	EtOH	1	22.3
		RD29B	WT	EtOH	2	22.4
		RD29B	WT	EtOH	3	22.4
		RD29B	WT	EtOH	4	22.4
		RD29B	bzip9-1	EtOH	1	21.9
		RD29B	bzip9-1	EtOH	2	22.5
		RD29B	bzip9-1	EtOH	3	22.7
		RD29B	bzip9-1	EtOH	4	22.8
		RD29B	bzip9-2	EtOH	1	21.6
		RD29B	bzip9-2	EtOH	2	21.8
		RD29B	bzip9-2	EtOH	3	22.3
		RD29B	bzip9-2	EtOH	4	22.4
		RD29B	WT	ABA	1	18
		RD29B	WT	ABA	2	18.4
		RD29B	WT	ABA	3	18.6
		RD29B	WT	ABA	4	18.6
		RD29B	bzip9-1	ABA	1	21.3
		RD29B	bzip9-1	ABA	2	21.4
		RD29B	bzip9-1	ABA	3	21.4
		RD29B	bzip9-1	ABA	1	19.3
		RD29B	bzip9-2	ABA	2	19.5
		RD29B	bzip9-2	ABA	3	19.6
		RD29B	bzip9-2	ABA	4	19.7

## Sheet: Figure 5f
Fig. 5f
		PUMP1-582bp	Control	bzip53	bzip9	bzip53+bzip9	bzip10	bzip53+bzip10	bzip63	bzip53+bzip63
		GUS/LUC-rep1	0.126728	0.147188	0.104675	0.600812	0.122898	0.725058	0.112638	0.341168
		GUS/LUC-rep2	0.116359	0.152913	0.114191	0.534506	0.118495	0.951276	0.131043	0.296364
		GUS/LUC-rep3	0.117224	0.162681	0.115019	0.64276	0.1249	0.733179	0.130307	0.316195
		mut1	Control	bzip53	bzip9	bzip53+bzip9	bzip10	bzip53+bzip10	bzip63	bzip53+bzip63
		GUS/LUC-rep1	0.0869186	0.0849934	0.0706052	0.161202	0.077425	0.632558	0.0980746	0.199388
		GUS/LUC-rep2	0.0877907	0.102258	0.0739673	0.191257	0.0652458	0.539535	0.111913	0.201769
		GUS/LUC-rep3	0.0927326	0.0999336	0.0763689	0.159836	0.0682906	0.565116	0.108002	0.226267
		mut2	Control	bzip53	bzip9	bzip53+bzip9	bzip10	bzip53+bzip10	bzip63	bzip53+bzip63
		GUS/LUC-rep1	0.0849057	0.145155	0.0695157	0.259714	0.0788457	0.739875	0.0977113	0.239225
		GUS/LUC-rep2	0.0845804	0.129068	0.0735043	0.273006	0.0819376	0.728972	0.0977113	0.26729
		GUS/LUC-rep3	0.0855563	0.130896	0.0752137	0.336401	0.0775573	0.859813	0.127347	0.317073
		mut1&2	Control	bzip53	bzip9	bzip53+bzip9	bzip10	bzip53+bzip10	bzip63	bzip53+bzip63
		GUS/LUC-rep1	0.101249	0.098966	0.0666411	0.176093	0.0665462	0.269133	0.12579	0.176793
		GUS/LUC-rep2	0.107281	0.106352	0.0662581	0.192802	0.0689551	0.257653	0.132113	0.312928
		GUS/LUC-rep3	0.105989	0.101428	0.074301	0.194087	0.065944	0.264031	0.131448	0.211055

## Sheet: Figure 6a
Fig. 6a
		Log2 odds ratio of one-sided Fisher test for enrichment in heterodimer vs homodimer
			TGACGTCA	TGAGTCA	AACGTG	CACGTG	GACGTG	TACGTG	TGAC_other	TGAG_other	TGAT
		bZIP1:bZIP9 vs bZIP1	-1.74975	-0.795967	2.39488	1.20796	-0.920312	0.563646	0.383021	1.18498	-0.204979
		bZIP1:bZIP10 vs bZIP1	-2.46822	-2.25631	4.71067	2.37151	-0.904186	1.57999	0.579065	0.240236	-0.0309535
		bZIP1:bZIP63 vs bZIP1	-2.80299	-0.609723	NA	3.29217	-1.14088	1.19067	0.283954	0.0551426	-0.211031
		bZIP2:bZIP9 vs bZIP2	NA	-2.32642	4.25029	-1.82206	-0.115389	0.326183	0.501813	1.60779	1.03875
		bZIP2:bZIP10 vs bZIP2	2.37456	0.00445279	NA	-3.03024	-2.4786	0.205541	2.04207	0.292992	1.20055
		bZIP2:bZIP63 vs bZIP2	4.66715	0.216973	1.89543	-1.63498	-0.262449	0.0175347	1.48105	0.73805	0.855979
		bZIP11:bZIP9 vs bZIP11	1.09822	-1.75848	1.99366	-2.83856	-1.85546	-1.30337	2.94539	-1.03629	1.81225
		bZIP11:bZIP10 vs bZIP11	-0.676371	-0.158639	2.02081	-2.10273	-1.7258	-1.2627	2.25178	-1.74123	0.735896
		bZIP11:bZIP63 vs bZIP11	0.8148	0.768794	2.24753	-1.97078	-0.844052	-0.662665	2.87483	-3.36066	0.75962
		bZIP44:bZIP9 vs bZIP44	1.7599	-0.713737	0.46956	1.30461	1.95829	1.66966	-0.878892	0.579856	-1.03568
		bZIP44:bZIP10 vs bZIP44	-0.337475	0.752018	0.320052	1.54204	1.03722	0.809395	-0.261059	-0.132214	-1.17107
		bZIP44:bZIP63 vs bZIP44	0.197085	0.315328	0.216562	1.85941	1.93067	1.3268	-0.49556	-0.459954	-1.33313
		bZIP53:bZIP9 vs bZIP53	4.71124	3.59558	-0.0452794	-4.56119	0.479379	0.415327	2.59988	0.544292	2.73104
		bZIP53:bZIP10 vs bZIP53	1.8497	3.25173	-2.2714	-3.82743	-2.0737	-0.47249	2.83294	0.961957	1.63191
		bZIP53:bZIP63 vs bZIP53	3.84976	2.73997	-0.322936	-3.4317	0.510399	1.22791	1.7195	1.20282	1.84679
		Adjusted p-values of one-sided Fisher test for enrichment in heterodimer vs homodimer
			TGACGTCA	TGAGTCA	AACGTG	CACGTG	GACGTG	TACGTG	TGAC_other	TGAG_other	TGAT
		bZIP1:bZIP9 vs bZIP1	1	1	2.92162e-05	2.58767e-21	1	0.00130647	0.000697716	2.23337e-06	1
		bZIP1:bZIP10 vs bZIP1	1	1	5.12661e-13	1.73907e-88	1	1.70193e-24	8.78777e-10	0.413218	1
		bZIP1:bZIP63 vs bZIP1	1	1	1.26412e-08	8.00984e-122	1	1.15114e-14	0.00319905	0.897608	1
		bZIP2:bZIP9 vs bZIP2	2.92558e-19	1	4.03795e-09	1	1	0.114734	4.64453e-07	8.54651e-06	2.70294e-17
		bZIP2:bZIP10 vs bZIP2	0.000627559	1	1	1	1	0.308372	2.38217e-57	0.67431	4.63983e-12
		bZIP2:bZIP63 vs bZIP2	8.34382e-23	0.302921	0.000633247	1	1	0.985696	3.61318e-45	0.0898304	2.44887e-06
		bZIP11:bZIP9 vs bZIP11	0.0261943	1	0.0223225	1	1	1	1.82071e-141	1	6.92437e-33
		bZIP11:bZIP10 vs bZIP11	1	1	2.58484e-08	1	1	1	1.08961e-93	1	1.01425e-09
		bZIP11:bZIP63 vs bZIP11	0.110766	1.52184e-05	7.72803e-05	1	1	1	3.66346e-134	1	4.31791e-07
		bZIP44:bZIP9 vs bZIP44	2.667e-05	1	0.346832	1.91158e-18	4.75489e-43	2.67695e-17	1	0.32756	1
		bZIP44:bZIP10 vs bZIP44	1	4.51996e-05	0.392326	1.0963e-27	5.04196e-17	4.28482e-07	1	1	1
		bZIP44:bZIP63 vs bZIP44	0.719216	0.114734	0.698811	1.50633e-42	7.79978e-55	7.6484e-14	1	1	1
		bZIP53:bZIP9 vs bZIP53	3.84313e-15	1.15114e-14	1	1	0.00577704	0.0635176	7.90151e-34	0.631408	7.86026e-29
		bZIP53:bZIP10 vs bZIP53	0.000230311	5.03492e-45	1	1	1	1	3.0281e-157	0.0606287	7.82536e-40
		bZIP53:bZIP63 vs bZIP53	1.55644e-18	6.28608e-21	1	1	0.000258591	3.76834e-10	1.80071e-27	0.0299885	1.26586e-19
		Adjusted p-values of one-sided Fisher test for enrichment in homodimer vs heterodimer
			TGACGTCA	TGAGTCA	AACGTG	CACGTG	GACGTG	TACGTG	TGAC_other	TGAG_other	TGAT
		bZIP1:bZIP9 vs bZIP1	3.19426e-13	0.0635176	1	1	1.98804e-16	1	1	1	0.127328
		bZIP1:bZIP10 vs bZIP1	4.65557e-32	1.20909e-06	1	1	7.41451e-17	1	1	1	0.82616
		bZIP1:bZIP63 vs bZIP1	1.61453e-35	0.211703	1	1	4.29081e-24	1	1	1	0.0555663
		bZIP2:bZIP9 vs bZIP2	1	4.91306e-35	1	7.45307e-54	0.441307	1	1	1	1
		bZIP2:bZIP10 vs bZIP2	1	1	1	1.75247e-117	6.34406e-80	1	1	1	1
		bZIP2:bZIP63 vs bZIP2	1	1	1	2.43055e-50	0.0318762	1	1	1	1
		bZIP11:bZIP9 vs bZIP11	1	2.28308e-22	1	3.77801e-84	2.53768e-36	1.48227e-13	1	6.41932e-05	1
		bZIP11:bZIP10 vs bZIP11	0.171441	0.392326	1	3.72135e-40	1.6618e-30	5.69251e-16	1	4.03313e-11	1
		bZIP11:bZIP63 vs bZIP11	1	1	1	2.30688e-48	2.06616e-09	2.88885e-05	1	1.74441e-34	1
		bZIP44:bZIP9 vs bZIP44	1	0.000232172	1	1	1	1	1.05394e-14	1	6.00549e-13
		bZIP44:bZIP10 vs bZIP44	0.439563	1	1	1	1	1	0.0258932	0.761159	2.2529e-14
		bZIP44:bZIP63 vs bZIP44	1	1	1	1	1	1	1.06949e-05	0.615708	2.07893e-19
		bZIP53:bZIP9 vs bZIP53	1	1	1	1.18747e-230	1	1	1	1	1
		bZIP53:bZIP10 vs bZIP53	1	1	0.0678914	3.88493e-231	4.90467e-65	0.0057487	1	1	1
		bZIP53:bZIP63 vs bZIP53	1	1	0.679304	6.7614e-147	1	1	1	1	1

## Sheet: Supplementary Figure 1a
Supplementary Fig. 1a
		WB: anti-SBP
		exposure time: 10s

## Sheet: Supplementary Figure 1b
Supplementary Fig. 1b
		WB: anti-SBP
		exposure time: 10s

## Sheet: Supplementary Figure 1c
Supplementary Fig. 1c
		WB: anti-SBP
		exposure time: 10s

## Sheet: Supplementary Figure 1d
Supplementary Fig. 1d
		WB: anti-SBP
		exposure time: 10s

## Sheet: Supplementary Figure 1e
Supplementary Fig. 1e
		WB: anti-Halo
		exposure time: 10s

## Sheet: Supplementary Figure 1f
Supplementary Fig. 1f
		WB: anti-Halo
		exposure time: 10s

[truncated: 8 more sheets: Supplementary Figure 1g, Supplementary Figure 1h, SupplementaryFigure 1i, Supplementary Figure 1j, Supplementary Figure 4c, Supplementary Figure 4f, Supplementary Figure 4g, Supplementary Figure 4h]
